# Supplementary material for: Mycobacteria that cause tuberculosis have retained ancestrally acquired genes for the biosynthesis of chemically diverse terpene nucleosides
Source: PLoS Biol. 2024 Sep 30;22(9):e3002813. doi: 10.1371/journal.pbio.3002813 (PMC11476799; doi:10.1371/journal.pbio.3002813)
Supplement: S1 Data — The R Markdown document contains annotated R code for computational analyses and generation of manuscript figures. The associated files in the zipped folder contain the data necessary for the analyses. (ZIP) [file pbio.3002813.s013.zip]

Archive with 98 entries (95 files):
- Mayfield_S1_Data/
- __MACOSX/._Mayfield_S1_Data
- Mayfield_S1_Data/.Rhistory
- __MACOSX/Mayfield_S1_Data/._.Rhistory
- Mayfield_S1_Data/S1_Data.Rmd
- __MACOSX/Mayfield_S1_Data/._S1_Data.Rmd
- Mayfield_S1_Data/terpene_OD600.csv
- __MACOSX/Mayfield_S1_Data/._terpene_OD600.csv
- Mayfield_S1_Data/terpene_functions.R
- __MACOSX/Mayfield_S1_Data/._terpene_functions.R
- Mayfield_S1_Data/outtree_noeuds.nwk
- __MACOSX/Mayfield_S1_Data/._outtree_noeuds.nwk
- Mayfield_S1_Data/xset3X
- __MACOSX/Mayfield_S1_Data/._xset3X
- Mayfield_S1_Data/plKO3X.snrc.csv
- __MACOSX/Mayfield_S1_Data/._plKO3X.snrc.csv
- Mayfield_S1_Data/070524_AUC_TbAd_MgGAST.csv
- __MACOSX/Mayfield_S1_Data/._070524_AUC_TbAd_MgGAST.csv
- Mayfield_S1_Data/phenoKO3X.csv
- __MACOSX/Mayfield_S1_Data/._phenoKO3X.csv
- Mayfield_S1_Data/phenoDKOp.csv
- __MACOSX/Mayfield_S1_Data/._phenoDKOp.csv
- Mayfield_S1_Data/012623_terpene_qPCR.csv
- __MACOSX/Mayfield_S1_Data/._012623_terpene_qPCR.csv
- Mayfield_S1_Data/phenoMtbC3.csv
- __MACOSX/Mayfield_S1_Data/._phenoMtbC3.csv
- Mayfield_S1_Data/012623_terpene_TF.csv
- __MACOSX/Mayfield_S1_Data/._012623_terpene_TF.csv
- Mayfield_S1_Data/Mayfield_S5Fig_data.xlsx
- __MACOSX/Mayfield_S1_Data/._Mayfield_S5Fig_data.xlsx
- Mayfield_S1_Data/TbAd_AUC.csv
- __MACOSX/Mayfield_S1_Data/._TbAd_AUC.csv
- Mayfield_S1_Data/TbAd_deriv_mass.R
- __MACOSX/Mayfield_S1_Data/._TbAd_deriv_mass.R
- Mayfield_S1_Data/S1_raw_images.pdf
- __MACOSX/Mayfield_S1_Data/._S1_raw_images.pdf
- Mayfield_S1_Data/.Rapp.history
- __MACOSX/Mayfield_S1_Data/._.Rapp.history
- Mayfield_S1_Data/Rv3378del_RNAseq.csv
- __MACOSX/Mayfield_S1_Data/._Rv3378del_RNAseq.csv
- Mayfield_S1_Data/README.txt
- __MACOSX/Mayfield_S1_Data/._README.txt
- Mayfield_S1_Data/altered_TbAd_fragments.csv
- __MACOSX/Mayfield_S1_Data/._altered_TbAd_fragments.csv
- Mayfield_S1_Data/S1_Data_files/
- __MACOSX/Mayfield_S1_Data/._S1_Data_files
- Mayfield_S1_Data/Rv3378del_RNA_covar.csv
- __MACOSX/Mayfield_S1_Data/._Rv3378del_RNA_covar.csv
- Mayfield_S1_Data/phyliptree.phy
- __MACOSX/Mayfield_S1_Data/._phyliptree.phy
- Mayfield_S1_Data/S1_Data.html
- __MACOSX/Mayfield_S1_Data/._S1_Data.html
- Mayfield_S1_Data/MycoMassDB.csv
- __MACOSX/Mayfield_S1_Data/._MycoMassDB.csv
- Mayfield_S1_Data/RBH_summary.csv
- __MACOSX/Mayfield_S1_Data/._RBH_summary.csv
- Mayfield_S1_Data/xsetDKOp
- __MACOSX/Mayfield_S1_Data/._xsetDKOp
- Mayfield_S1_Data/xsetStrains_061521
- __MACOSX/Mayfield_S1_Data/._xsetStrains_061521
- Mayfield_S1_Data/S1_Data_files/figure-html/
- __MACOSX/Mayfield_S1_Data/S1_Data_files/._figure-html
- Mayfield_S1_Data/S1_Data_files/figure-html/fig5A-1.png
- __MACOSX/Mayfield_S1_Data/S1_Data_files/figure-html/._fig5A-1.png
- Mayfield_S1_Data/S1_Data_files/figure-html/S8FigA-1.png
- __MACOSX/Mayfield_S1_Data/S1_Data_files/figure-html/._S8FigA-1.png
- Mayfield_S1_Data/S1_Data_files/figure-html/fig5C-1.png
- __MACOSX/Mayfield_S1_Data/S1_Data_files/figure-html/._fig5C-1.png
- Mayfield_S1_Data/S1_Data_files/figure-html/S7Fig-1.png
- __MACOSX/Mayfield_S1_Data/S1_Data_files/figure-html/._S7Fig-1.png
- Mayfield_S1_Data/S1_Data_files/figure-html/fig5E-1.png
- __MACOSX/Mayfield_S1_Data/S1_Data_files/figure-html/._fig5E-1.png
- Mayfield_S1_Data/S1_Data_files/figure-html/6A-2.png
- __MACOSX/Mayfield_S1_Data/S1_Data_files/figure-html/._6A-2.png
- Mayfield_S1_Data/S1_Data_files/figure-html/fig5B-1.png
- __MACOSX/Mayfield_S1_Data/S1_Data_files/figure-html/._fig5B-1.png
- Mayfield_S1_Data/S1_Data_files/figure-html/6A-3.png
- __MACOSX/Mayfield_S1_Data/S1_Data_files/figure-html/._6A-3.png
- Mayfield_S1_Data/S1_Data_files/figure-html/6A-1.png
- __MACOSX/Mayfield_S1_Data/S1_Data_files/figure-html/._6A-1.png
- Mayfield_S1_Data/S1_Data_files/figure-html/fig1B_aucs-1.png
- __MACOSX/Mayfield_S1_Data/S1_Data_files/figure-html/._fig1B_aucs-1.png
- Mayfield_S1_Data/S1_Data_files/figure-html/fig2B-1.png
- __MACOSX/Mayfield_S1_Data/S1_Data_files/figure-html/._fig2B-1.png
- Mayfield_S1_Data/S1_Data_files/figure-html/figure1CD-2.png
- __MACOSX/Mayfield_S1_Data/S1_Data_files/figure-html/._figure1CD-2.png
- Mayfield_S1_Data/S1_Data_files/figure-html/figure1CD-1.png
- __MACOSX/Mayfield_S1_Data/S1_Data_files/figure-html/._figure1CD-1.png
- Mayfield_S1_Data/S1_Data_files/figure-html/S1G-1.png
- __MACOSX/Mayfield_S1_Data/S1_Data_files/figure-html/._S1G-1.png
- Mayfield_S1_Data/S1_Data_files/figure-html/fig2A-1.png
- __MACOSX/Mayfield_S1_Data/S1_Data_files/figure-html/._fig2A-1.png
- Mayfield_S1_Data/S1_Data_files/figure-html/S8C_10-1.png
- __MACOSX/Mayfield_S1_Data/S1_Data_files/figure-html/._S8C_10-1.png
- Mayfield_S1_Data/S1_Data_files/figure-html/3B-1.png
- __MACOSX/Mayfield_S1_Data/S1_Data_files/figure-html/._3B-1.png
- Mayfield_S1_Data/S1_Data_files/figure-html/S3Fig-1.png
- __MACOSX/Mayfield_S1_Data/S1_Data_files/figure-html/._S3Fig-1.png
