# Supplementary material for: Mycobacteria that cause tuberculosis have retained ancestrally acquired genes for the biosynthesis of chemically diverse terpene nucleosides
Source: PLoS Biol. 2024 Sep 30;22(9):e3002813. doi: 10.1371/journal.pbio.3002813 (PMC11476799; doi:10.1371/journal.pbio.3002813)
Supplement: S1 Data — The R Markdown document contains annotated R code for computational analyses and generation of manuscript figures. The associated files in the zipped folder contain the data necessary for the analyses. (ZIP) [file pbio.3002813.s013.zip › Mayfield_S1_Data/S1_Data.Rmd]

---
title: "S1_Data"
author: "Jacob A. Mayfield"
date: "`r Sys.Date()`"
subtitle: "`S1_Data.Rmd`"
output:
  html_document:
    self_contained: yes
    df_print: paged
    fig-caption: yes
    fig_height: 12
    fig_width: 12
    dpi: 72
    number_sections: yes
    toc: yes
    toc_depth: 3
---

<style type="text/css">
body {
	font-family: ArialMT;
	font-size: 12pt;
	}

caption {
	font-family: ArialMT;
	font-size: 12pt;
	color: black;
	}

table {
	border: 1px solid #ccc;
	}
th {
	font-family: ArialMT;
	font-size: 9pt;
	padding: 4.5pt;

	}
td {
	font-family: ArialMT;
	font-size: 9pt;

	}
</style>

```{r packages, echo=FALSE, message=FALSE, warning=FALSE}

library(data.table)
library(xcms)
library(knitr)
library(ggrepel)
library(gplots)
library(ggplot2)
library(gtools)
library(cowplot)
library(forcats)
library(gdata)
library(gridExtra)
library(viridis)
library(htmlTable)

# lipidomics
MycoMassDB <- data.table(read.csv("~/Desktop/S1_Data/MycoMassDB.csv"))
source("~/Desktop/S1_Data/terpene_functions.R")
source("~/Desktop/S1_Data/TbAd_deriv_mass.R")

# statistics
library(ggpubr)
library(rstatix)
library(limma)
library(edgeR)
library(limms)

# tree building
library(ggtree)
library(treeio)
library(ape)
library(ggnewscale)
library(circlize)
library(RColorBrewer)
library(colorspace)

# synteny
library(DECIPHER)
library(stringr)
library(DBI)
library(RSQLite)
library(FindHomology)
library(SynExtend)

# network analysis
library(igraph)
library(ggnetwork)

themeJam(18)

```

# Figures for the tuberculosinyl-purines manuscript, version 7.0

## Objectives(s)

1) Include all R code used for statistical analyses 
2) The code generates the relevant figures in the manuscript
3) Provide additional documentation for using the limms pacakge


## Materials and Methods


This is an R markdown report produced from the script `S1_Data.Rmd`.


The R packages and functions above, and the folder `S1_Data` are required to run the code.  Path statements in the code must be changed to match the location(s) of the user's computer.  For example, change "~/Desktop/S1_Data/terpene_OD600.csv" to the correct path `S1_Data` after download.


## Figure S1G

```{r S1G, echo=FALSE, message=FALSE, warning=FALSE}

OD600 <- data.table(read.csv("~/Desktop/S1_Data/terpene_OD600.csv"))
OD600.melt <- melt(OD600, id.vars="Days", variable.name="strain", value.name="OD600")

# pdf("~/Desktop/FigureS1G.pdf", family="Helvetica", width=6.84, height=3.42, useDingbats=FALSE)
ggplot(OD600.melt, aes(x=Days, y=OD600, group=strain, color=strain)) +
  geom_point(size=2) +
  geom_line() +
  theme(panel.grid=element_blank())
# dev.off()

```


## Figure 1

### Figure 1B

```{r fig1B_aucs, echo=FALSE, message=FALSE, warning=FALSE}

aucs <- data.table(read.csv("~/Desktop/S1_Data/TbAd_AUC.csv"))

blanks <- copy(aucs[Label %in% "blank"])
auc <- copy(aucs[!Label %in% "blank"])


# p values
p.test <- auc %>%
  group_by(Exp) %>%
  t_test(TbAd_AUC ~ Label) %>%
  adjust_pvalue(method="BH") %>%
  add_significance()


p.test <- aucs[!(position %in% "before std")] %>%
  group_by(Exp) %>%
  t_test(TbAd_AUC ~ Label) %>%
  adjust_pvalue(method="BH") %>%
  add_significance()

# blanks as a category
set.seed(239)
auc.scatter <- ggplot(aucs[!(position %in% "before std")], aes(x=Label, y=TbAd_AUC)) +
  geom_jitter(width=0.3, size=3, show.legend=FALSE) +
  stat_summary(fun="median", geom="point", size=16, shape=95, show.legend=FALSE) +
  facet_grid(. ~ Exp, scales="free_x", space="free") +
  stat_pvalue_manual(p.test, hide.ns=TRUE, y.position=2.1e8, step.group.by="Exp", bracket.nudge.y=1e7, step.increase=0.13, size=8, bracket.size=0.5, tip.length=0, color="grey") +
  ylim(0, 3.5e8) +
  theme(panel.grid=element_blank(), axis.title.x=element_blank(), axis.text.x=element_text(angle=45, hjust=1, vjust=1), plot.margin=unit(c(1,2,1,1), "pt"), panel.spacing.x=unit(1, "pt"), plot.background=element_rect(color="black", fill=NA)) +
  ylab("1-TbAd (counts)")


# Figure 1b
# pdf("~/Desktop/Figure1b_tt.pdf", family="Helvetica", width=7, height=4.3, useDingbats=FALSE)
auc.scatter
# dev.off()


# table of significance
AUCp.tab <- data.table(p.test)[, c(1,3:6,10)]
AUCp.tab[, Exp := ifelse(Exp %in% "a", 1, ifelse(Exp %in% "b", 2, 3))]
AUCp.tab[, p.adj := signif(p.adj, 2)]
setnames(AUCp.tab, names(AUCp.tab), c("experiment", "group 1", "group 2", "n1", "n2", "BH adjusted p"))
# fwrite(AUCp.tab, "~/Desktop/Figure1b.csv")


```


## Figure 1 lipidomics


### Figure 1C data entry and analysis


```{r fig1C, echo=FALSE, message=FALSE, warning=FALSE}

# H37Rv versus Rv3378c knockout, Rv3377 knockout and double mutant
# covariates file
phenoDKOp <- read.csv("~/Desktop/S1_Data/phenoDKOp.csv")


# peakpicking of positive MS1 data was performed in xcms by:
# xsetDKOp <- xcmsFun2(mzdatafilesDKOp, phenoDKOp[1:2])
# saveRDS(xsetDKOp, "~/Documents/R data/xsetDKOp")
# but instead load the save R data file
xsetDKOp <- readRDS("~/Desktop/S1_Data/xsetDKOp")


plDKOp <- data.table(xcmsPTable(xsetDKOp, phenoDKOp[1:2]), keep.rownames=TRUE)

# use the limms scatterQC function to assess quality
sQCp <- scatterQC(plDKOp[,11:26], seed=6559, groupNames=phenoDKOp$class, main="TbAd knockouts, (+) ")


#### # positive mode
# Analysis

# use the limms imputeZerosUnifMin function to impute zeros
plDKOp.il <- imputeZerosUnifMin(plDKOp, intensities=11:26, seed=6559)

# use limms runNorm to normalize the samples
plDKOp.fq <- runNorm(plDKOp.il, intensities=names(plDKOp.il[, .SD, .SDcols=patterns("log2")]))


##### What's different in Rv3377 or double?
# Limms

# Should use an F-score-based approach for single and double knockouts
design <- model.matrix(~0+phenoDKOp$class)
colnames(design) <- c("H37Rv", "dRv3377_78c", "dRv3377c", "dRv3378c")

cont.matrix <- makeContrasts(DKO=dRv3377_78c-H37Rv, d77=dRv3377c-H37Rv, d78=dRv3378c-H37Rv, levels=design)


# use the limms limmaTest function for differential abundance 
tTDKOp <- limmaTest(plDKOp.fq, 
  peaknames="rn", 
  intensities=names(plDKOp.fq[, .SD, .SDcols=patterns("norm")]), 
  des=design,
  cont=cont.matrix)

# fwrite(tTDKOp, "~/Desktop/Supplementary_dataset_1.csv")


# Volcano figure

# Pull a different subset of high quality, supervised lipids to label
# ie 1- and N6-TbAd, adducts, isotopes and published lipids only
# add adenine
# add others

# pull a database of TbAd-like masses from TbAdAll,
# which is loaded from source code
# and contains real and possible TbAd derivatives
superTbDB <- TbAdAll[parent_compound %in% mmDB.TbAds$Molecule_Name[c(1,3,4,6)],]
setnames(superTbDB, "mz", "MZ")

# use the limms dbMatch function to match the database
tTDKOp.Sid  <- dbMatch(x=tTDKOp, 
    peaknames="rn", 
    mzmedcol="mz", 
    rtmedcol="rt",
    db=superTbDB, 
    dbcol="MZ", 
    dbrt="RETENTION_TIME",
    ppmCut=10, 
    db_annotations=c("ID", "FORMULA", "adduct", "parent_compound", "class"))


# pull the individual topTables to get the individual p values
tTDKOp77 <- limmaTest(plDKOp.fq, 
  peaknames="rn", 
  intensities=names(plDKOp.fq[, .SD, .SDcols=patterns("norm")]), 
  des=design,
  cont=cont.matrix,
  coef=2)

tTDKOp78 <- limmaTest(plDKOp.fq, 
  peaknames="rn", 
  intensities=names(plDKOp.fq[, .SD, .SDcols=patterns("norm")]), 
  des=design,
  cont=cont.matrix,
  coef=3)

tTDKOpDKO <- limmaTest(plDKOp.fq, 
  peaknames="rn", 
  intensities=names(plDKOp.fq[, .SD, .SDcols=patterns("norm")]), 
  des=design,
  cont=cont.matrix,
  coef=1)


# splice together in long format
limms_plDKO_v <- data.table(reshape2::melt(list(delta77c=tTDKOp77[, .(rn, logFC, adj.P.Val)], delta78c=tTDKOp78[, .(rn, logFC, adj.P.Val)], DKO=tTDKOpDKO[, .(rn, logFC, adj.P.Val)]), id.vars=1:3))


tT_allCp <- limms_plDKO_v[tTDKOp.Sid, on="rn"]
setnames(tT_allCp, "L1", "contrast_FC")
setnames(tT_allCp, "i.adj.P.Val", "adj.P.Val.F")

tT_allCp[, parent_compound := factor(parent_compound, levels=c("1-tuberculosinyladenosine" , "N6-tuberculosinyladenosine", "1-tuberculosinyl-O-acetyladenosine", "tuberculosinyladenosine_derivative530"))]

tT_allCp[, contrast_FC := gsub("DKO", "double mutant", contrast_FC)]
tT_allCp[, contrast_FC := gsub("delta77c", "Rv3377c mutant", contrast_FC)]
tT_allCp[, contrast_FC := gsub("delta78c", "Rv3378c mutant", contrast_FC)]


tT_allCp.wid <- tT_allCp[!is.na(exact_mz) & rt_match =="Y",]


#restrict to 1- and N6- only
tT_allCp.wid2 <- tT_allCp.wid[grepl("1-tuberculosinyladenosine|N6-tuberculosinyladenosine", parent_compound) & !grepl("deoxy", ID)]


# color flag set to significant p value
cfAll <- tT_allCp[tT_allCp$adj.P.Val <= 0.05, ]
# color flag set to significant F score
# cfAll <- tT_allCp[tT_allCp$adj.P.Val.F <= 0.05, ]

# pull n from each set
tT_allCp[, bin := ifelse(adj.P.Val < 0.05 & logFC < 1, "down", 
  ifelse(adj.P.Val < 0.05 & logFC > 1, "up", "NS"))]


# remove duplicated lipids due to isomers 
# (duplicated annotations in parent_compound column)
tT_allCp <- unique(tT_allCp, by=c("rn", "contrast_FC"))

# make a summary object
tT_allCp_sum <- rbindlist(list(
  tT_allCp[, .(Npeaks=.N), by=list(contrast_FC, bin)],
  tT_allCp[, .(Npeaks=.N), by=list(contrast_FC)]), fill=TRUE)
tT_allCp_sum[, bin := ifelse(is.na(bin), "total", bin)]
tT_allCp_sum[, x := ifelse(bin %in% "NS" | bin %in% "total", 0, 
  ifelse(bin %in% "up", 7, -11))]
tT_allCp_sum[, y := ifelse(bin %in% "NS" | bin %in% "total", -1, 11.5)]


# sign of fold-change in volcano is reversed relative to the other set.  Switch for consistency.
tT_allCp[, logFC := -logFC]
tT_allCp.wid2[, logFC := -logFC]
# tT_allCp[, log_fold_change := -log_fold_change]
# tT_allCp.wid2[, log_fold_change := -log_fold_change]
tT_allCp_sum[, x := -x]


tT_allCp.wid3 <- tT_allCp.wid2[rn %in% "540.4@1492" | rn %in% "540.4@437"]


tT_allCp.wid3 <- tT_allCp.wid3[
  (rn %in% "540.4@1492" & ID %in% "1-tuberculosinyladenosine") |
  (rn %in% "540.4@437" & ID %in% "N6-tuberculosinyladenosine") ]


# make the figure
# add an F-score annotation layer
vWAllb <- ggplot(tT_allCp, aes(x=logFC, y=-log10(adj.P.Val))) +
	geom_point(shape=1, size=2, stroke=0.25, color="grey") +
  geom_point(data=tT_allCp[adj.P.Val.F < 0.001 & logFC > 2], shape=1, size=2, stroke=0.25, color="black") +
	geom_point(data=tT_allCp.wid3, aes(x=logFC, y=-log10(adj.P.Val), color=parent_compound), shape=19, size=3) +
	scale_color_manual(values=c("red", "orange")) +
  	geom_text(data=tT_allCp_sum[!bin %in% "NS" & !bin %in% "total"], aes(x=x, y=y-2, label=Npeaks), size=6.35) +

	theme(legend.key = element_rect(color="white")) +
	geom_hline(yintercept=1.30103, linetype="dotted") +
	geom_vline(xintercept=1, linetype="dotted") +
	geom_vline(xintercept=-1, linetype="dotted") +
  
  facet_wrap(~factor(contrast_FC, levels=c("Rv3377c mutant", "Rv3378c mutant", "double mutant"))) +
	
	theme(panel.border=element_rect(color="black"), panel.grid.major=element_blank(), panel.grid.minor=element_blank()) +
	theme(plot.margin = unit(c(0.2,0.2,13,0.2), "cm")) +
	theme(legend.position=c(0.77, 1.33), legend.direction="vertical", legend.title=element_blank()) +
	xlab("  log2 fold change") +
	ylab("-log10 p value") +
  ggtitle("   up in       down in\n  mutant     mutant")

# pdf("~/Desktop/Figure2C.pdf", family="Helvetica", width=9, height=9, useDingbats=FALSE)
# vWAllb
# dev.off()


```


### Figure 1D entry and analysis


```{r figure1D, echo=FALSE, message=FALSE, warning=FALSE}
# repeat the analysis above for a second, independent data set
# H37Rv versus knockout
# covariates
phenoKO3X <- read.csv("~/Desktop/S1_Data/phenoKO3X.csv")


# peakpicking of positive MS1 data
# xset3X <- xcmsFun2(mzdatafilesKO3X, phenoKO3X[1:2])
# saveRDS(xset3X, "~/Documents/R data/xset3X")

xset3X <- readRDS("~/Desktop/S1_Data/xset3X")

plKO3X <- data.table(xcmsPTable(xset3X, phenoKO3X[1:2]), keep.rownames=TRUE)

# same peak picking, but signal-to-noise ratio appended to peak list
# as well as adduct/isotope annotations using the CAMERA package
plKO3X.snrc <- data.table(read.csv("~/Desktop/S1_Data/plKO3X.snrc.csv"))

# scatterQC(plKO3X[11:22], seed=753, groupNames=phenoKO5X$class, main="Rv3378c knockout")


# Analysis
plKO3X.il <- imputeZerosUnifMin(plKO3X, intensities=names(plKO3X[, .SD, .SDcols=patterns("xml")]), seed=753)
plKO3X.fq <- runNorm(plKO3X.il, intensities=names(plKO3X.il[, .SD, .SDcols=patterns("log2")]))

#####
# Limms
design <- abs(model.matrix(~phenoKO3X$group)*-1)
colnames(design) <- c("Int", "ko")


tTKO3X <- limmaTest(plKO3X.fq, 
  peaknames="rn", 
  intensities=names(plKO3X.fq[, .SD, .SDcols=patterns("norm")]), 
  des=design,
  coef="ko")

# supplemental data set 1
# fwrite(tTKO3X, "~/Desktop/Supplementary_dataset_3.1.csv")


######
# Volcano plot

# color flag set to 2-fold change
cfKO3X <- tTKO3X[tTKO3X$adj.P.Val <= 0.05, ]

cutKO3X <- cbind(H37Rv_Comp.up=sum(tTKO3X$logFC >=1 & tTKO3X$adj.P.Val <=0.05),
Rv3378KO3X.up=sum(tTKO3X$logFC <= -1 & tTKO3X$adj.P.Val <=0.05),
total=dim(tTKO3X)[1])


# volcano
tTKO3X.dt <- data.table(tTKO3X, keep.rownames=TRUE)

themeJam(18)
vWKO3X2 <- ggplot(tTKO3X.dt, aes(x=logFC, y=-log10(adj.P.Val))) +
  ylim(-0.6,12.5) +
  xlim(-15.5, 15.5) +
  ggplot2::annotate("rect", xmin=1, xmax=Inf, ymin=1.30103, ymax=Inf, color="blue", fill=NA, linewidth=1, alpha=0.5) +  
  ggplot2::annotate("rect", xmin=-Inf, xmax=-1, ymin=1.30103, ymax=Inf, color="red", fill=NA, linewidth=1, alpha=0.5) +  
  geom_point(shape=1, size=2, stroke=0.25, color="grey") +
    geom_point(data=tTKO3X.dt[grepl("540.4@1449", rn)], shape=19, size=3, color="red") +
    geom_point(data=tTKO3X.dt[grepl("540.4@408", rn)], shape=19, size=3, color="orange") +
  geom_hline(yintercept=1.30103, linetype="dotted", linewidth=0.2) +
  geom_vline(xintercept=1, linetype="dotted", linewidth=0.2) +
  geom_vline(xintercept=-1, linetype="dotted", linewidth=0.2) +
  
  theme(panel.border=element_rect(color="black"), panel.grid.major=element_blank(), panel.grid.minor=element_blank()) +
  theme(plot.margin = unit(c(1,3,70,6), "pt")) +
  theme(legend.position="none") +
  xlab("  Log2 fold change") +
  ylab("-log10 p value") +
  
  ggplot2::annotate("text", x=9, y=11.1, label=paste0(cutKO3X[1], " ions\nup in\nRv3378c+"), size=18/.pt, lineheight=0.8, color="blue") +
  ggplot2::annotate("text", x=-9, y=11.1, label=paste0(cutKO3X[2], " ions\nup in\nRv3378c-"), size=18/.pt, lineheight=0.8, color="red") + # mutant
  ggplot2::annotate("text", x=0, y=-0.5, label=paste0("n = ", cutKO3X[3], " total ions"), size=18/.pt)


# pdf("~/Desktop/Figure2C.pdf", family="Helvetica", width=9, height=9, useDingbats=FALSE)
# vWKO3X2
# dev.off()


#####
# repeat this without limms

# keep the same peak picking, but derive t test p values
phenoKO3X <- read.csv("~/Desktop/S1_Data/phenoKO3X.csv")
xset3X <- readRDS("~/Desktop/S1_Data/xset3X")
plKO3X <- data.table(xcmsPTable(xset3X, phenoKO3X[1:2]), keep.rownames=TRUE)

plKO3Xwol <- copy(plKO3X)

# change NA or 0 intensities to 1
for(x in names(plKO3Xwol)[12:23]) set(plKO3Xwol, i=which(plKO3Xwol[[x]]==0), j=x, value=1)
setnafill(plKO3Xwol, type="const", fill=1, cols=12:23)


plKO3Xwol[, meanSufficient := rowMeans(.SD), by=rn, .SDcols=patterns("Rv._|C._")]
plKO3Xwol[, meanDeficient := rowMeans(.SD), by=rn, .SDcols=patterns("delta")]
plKO3Xwol[, logFC := log2(meanSufficient/meanDeficient)]

setnames(plKO3Xwol, gsub("^.*AKR", "AKR", names(plKO3Xwol)))
setnames(plKO3Xwol, gsub(".mzdata.xml", "", names(plKO3Xwol)))

plKO3Xwol[, pvalue := t.test(x=c(AKR06_Rv1_1, AKR10_C3_1, AKR11_C4_1, AKR13_C1_1, AKR15_C2_1, AKR21_Rv4_1, AKR26_Rv3_1, AKR30_Rv2_1), y=c(AKR16_delta1_1, AKR17_delta4_1, AKR22_delta3_1, AKR28_delta1_1))$p.value, by=rn]

plKO3Xwol[, adj.p.val := p.adjust(pvalue, method="BH")]


cutKO3Xwol <- cbind(H37Rv_Comp.up=nrow(plKO3Xwol[logFC >=1 & adj.p.val <= 0.05]),
Rv3378KO3X.up=nrow(plKO3Xwol[logFC <=-1 & adj.p.val <= 0.05]),
total=nrow(plKO3Xwol))


themeJam(18)
v3Xwol <- ggplot(plKO3Xwol, aes(x=logFC, y=-log10(adj.p.val))) +
  ggplot2::annotate("rect", xmin=1, xmax=Inf, ymin=1.30103, ymax=Inf, color="blue", fill=NA, linewidth=1, alpha=0.5) +  
  ggplot2::annotate("rect", xmin=-Inf, xmax=-1, ymin=1.30103, ymax=Inf, color="red", fill=NA, linewidth=1, alpha=0.5) +  
  geom_point(shape=1, size=2, stroke=0.25, color="grey") +
    geom_point(data=plKO3Xwol[grepl("540.4@1578", rn)], shape=19, size=3, color="red") +
    geom_point(data=plKO3Xwol[grepl("540.4@408", rn)], shape=19, size=3, color="orange") +
  geom_hline(yintercept=1.30103, linetype="dotted", linewidth=0.2) +
  geom_vline(xintercept=1, linetype="dotted", linewidth=0.2) +
  geom_vline(xintercept=-1, linetype="dotted", linewidth=0.2) +
  
  theme(panel.border=element_rect(color="black"), panel.grid.major=element_blank(), panel.grid.minor=element_blank()) +
  theme(plot.margin = unit(c(1,3,70,6), "pt")) +
  theme(legend.position="none") +
  xlab("  Log2 fold change") +
  ylab("-log10 p value") +
  
  ggplot2::annotate("text", x=9, y=11.1, label=paste0(cutKO3Xwol[1], " ions\nup in\nRv3378c+"), size=18/.pt, lineheight=0.8, color="blue") +
  ggplot2::annotate("text", x=-9, y=11.1, label=paste0(cutKO3Xwol[2], " ions\nup in\nRv3378c-"), size=18/.pt, lineheight=0.8, color="red") + # mutant
  ggplot2::annotate("text", x=0, y=-0.5, label=paste0("n = ", cutKO3Xwol[3], " total ions"), size=18/.pt)

# pdf("~/Desktop/Figure2C_wol.pdf", family="Helvetica", width=4.1, height=4.1, useDingbats=FALSE)
# v3Xwol
# dev.off()

```


### Figure 1C&D composite figures


```{r figure1CD, echo=FALSE, message=FALSE, warning=FALSE}


# DKO set
phenoDKOp <- read.csv("~/Desktop/S1_Data/phenoDKOp.csv")
xsetDKOp <- readRDS("~/Desktop/S1_Data/xsetDKOp")
plDKOp <- data.table(xcmsPTable(xsetDKOp, phenoDKOp[1:2]), keep.rownames=TRUE)


plDKOwol <- copy(plDKOp)

# change NA or 0 intensities to 1
for(x in names(plDKOwol)[11:26]) set(plDKOwol, i=which(plDKOwol[[x]]==0), j=x, value=1)
setnafill(plDKOwol, type="const", fill=1, cols=11:26)


plDKOwol[, meanH37Rv := rowMeans(.SD), by=rn, .SDcols=patterns("Rv_")]
plDKOwol[, mean77c := rowMeans(.SD), by=rn, .SDcols=patterns("delta77")]
plDKOwol[, mean78c := rowMeans(.SD), by=rn, .SDcols=patterns("delta78")]
plDKOwol[, meanDKO := rowMeans(.SD), by=rn, .SDcols=patterns("deltadelta")]

plDKOwol[, logFC_77c := log2(meanH37Rv/mean77c)]
plDKOwol[, logFC_78c := log2(meanH37Rv/mean78c)]
plDKOwol[, logFC_DKO := log2(meanH37Rv/meanDKO)]

setnames(plDKOwol, gsub("^.*AKR", "AKR", names(plDKOwol)))
setnames(plDKOwol, gsub(".mzdata.xml", "", names(plDKOwol)))

plDKOwol[, pvalue77c := t.test(x=c(AKR12_Rv_2, AKR13_Rv_4, AKR18_Rv_3, AKR20_Rv_1), y=c(AKR06_delta77_3, AKR10_delta77_2, AKR15_delta77_1, AKR22_delta77_4))$p.value, by=rn]
plDKOwol[, pvalue78c := ifelse(all(c(AKR12_Rv_2, AKR13_Rv_4, AKR18_Rv_3, AKR20_Rv_1, AKR07_delta78_2, AKR08_delta78_4, AKR11_delta78_1, AKR23_delta78_3)==1), 1, t.test(x=c(AKR12_Rv_2, AKR13_Rv_4, AKR18_Rv_3, AKR20_Rv_1), y=c(AKR07_delta78_2, AKR08_delta78_4, AKR11_delta78_1, AKR23_delta78_3))$p.value), by=rn]
plDKOwol[, pvalueDKO := t.test(x=c(AKR12_Rv_2, AKR13_Rv_4, AKR18_Rv_3, AKR20_Rv_1), y=c(AKR05_deltadelta_2, AKR16_deltadelta_4, AKR17_deltadelta_3, AKR21_deltadelta_1))$p.value, by=rn]

plDKOwol[, adj.p.val_77c := p.adjust(pvalue77c, method="BH")]
plDKOwol[, adj.p.val_78c := p.adjust(pvalue78c, method="BH")]
plDKOwol[, adj.p.val_DKO := p.adjust(pvalueDKO, method="BH")]


# splice together in long format
plDKO_v <- list(plDKOwol[, .(rn, logFC_77c, adj.p.val_77c)], plDKOwol[, .(rn, logFC_78c, adj.p.val_78c)], plDKOwol[, .(rn, logFC_DKO, adj.p.val_DKO)])
plDKO_v <- lapply(1:3, function(i) setnames(plDKO_v[[i]], 2:3, c("logFC", "adj.p.val")))
names(plDKO_v) <- c("delta77c", "delta78c", "DKO")
plDKO_v <- data.table(reshape2::melt(plDKO_v, id.vars=1:3))

plDKO_v[, TbAd := ifelse(rn %in% "540.4@1492", "red", ifelse(rn %in% "540.4@437", "orange", NA))]


# summary table
cutDKO <- data.table(
  L1=rep(unique(plDKO_v[, L1]), 2), 
  contrast=c(rep("H37Rv.up", 3), rep("delta.up", 3)),
  cut=c(nrow(plDKOwol[logFC_77c >=1 & adj.p.val_77c <= 0.05]), nrow(plDKOwol[logFC_78c >=1 & adj.p.val_78c <= 0.05]), nrow(plDKOwol[logFC_DKO >=1 & adj.p.val_DKO <= 0.05]), nrow(plDKOwol[logFC_77c <=-1 & adj.p.val_77c <= 0.05]), nrow(plDKOwol[logFC_78c <=-1 & adj.p.val_78c <= 0.05]), nrow(plDKOwol[logFC_DKO <=-1 & adj.p.val_DKO <= 0.05])),
  x=c(rep(8, 3), rep(-6, 3)), 
  y=rep(5, 6) # -1 for total
  )


# make the figure
# themeJam(18)
# ggplot(plDKO_v, aes(x=logFC, y=-log10(adj.p.val))) +
# 	geom_point(shape=1, size=2, stroke=0.25, color="grey") +
# 	geom_point(data=plDKO_v[!is.na(TbAd)], aes(color=TbAd), shape=19, size=3) +
# 	scale_color_identity() +
#   geom_text(data=cutDKO, aes(x=x, y=y-2, label=cut), size=6.35) +
#   ylim(-0.1, 3.2) +
# 	theme(legend.key = element_rect(color="white")) +
# 	geom_hline(yintercept=1.30103, linetype="dotted") +
# 	geom_vline(xintercept=1, linetype="dotted") +
# 	geom_vline(xintercept=-1, linetype="dotted") +
#   facet_wrap(~L1) +
# 	
# 	theme(panel.border=element_rect(color="black"), panel.grid.major=element_blank(), panel.grid.minor=element_blank()) +
# 	theme(plot.margin = unit(c(0.2,0.2,13,0.2), "cm")) +
# 	theme(legend.position=c(0.79, 1.28), legend.direction="vertical", legend.title=element_blank()) +
# 	xlab("  log2 fold change") +
# 	ylab("-log10 p value") +
#   ggtitle("   up in       down in\n  mutant     mutant")


# wrap together the limms and non-limms volcano
plDKO_limms <- copy(tT_allCp[, .(rn, logFC, adj.P.Val, contrast_FC, adj.P.Val.F)])
plDKO_limms[, flag := ifelse(rn %in% "540.4@437", "orange", ifelse(rn %in% "540.4@1492", "red", ifelse(adj.P.Val.F < 0.001 & logFC > 2, "black", NA)))]

plDKO_ttest <- copy(plDKO_v) # L1, , TbAd
setnames(plDKO_ttest, "L1", "contrast_FC")
setnames(plDKO_ttest, "adj.p.val", "adj.P.Val")
setnames(plDKO_ttest, "TbAd", "flag")
plDKO_ttest[, contrast_FC := gsub("delta77c", "Rv3377c mutant", contrast_FC)]
plDKO_ttest[, contrast_FC := gsub("delta78c", "Rv3378c mutant", contrast_FC)]
plDKO_ttest[, contrast_FC := gsub("DKO", "double mutant", contrast_FC)]
plDKO_ttest[, adj.P.Val.F := NA]
setcolorder(plDKO_ttest, names(plDKO_ttest)[c(1:4,6,5)])


tTDKO_merged <- data.table(reshape2::melt(list("t test"=plDKO_ttest, limms=plDKO_limms), id.vars=1:6))


cut.limms <- copy(tT_allCp_sum[!bin %in% "NS" & !bin %in% "total"])
cut.limms[, bin := gsub("up", "H37Rv.up", bin)]
cut.limms[, bin := gsub("down", "delta.up", bin)]
cut.ttest <- copy(cutDKO)
setnames(cut.ttest, "L1", "contrast_FC")
setnames(cut.ttest, "contrast", "bin")
setnames(cut.ttest, "cut", "Npeaks")
cut.ttest[, contrast_FC := gsub("delta77c", "Rv3377c mutant", contrast_FC)]
cut.ttest[, contrast_FC := gsub("delta78c", "Rv3378c mutant", contrast_FC)]
cut.ttest[, contrast_FC := gsub("DKO", "double mutant", contrast_FC)]
cut.merged <- data.table(reshape2::melt(list("t test"=cut.ttest, limms=cut.limms), id.vars=1:5))
cut.merged[, y := 10.5]
cut.merged[, xmin := 1]
cut.merged[, xmax := Inf]
cut.merged[, ymin := 1.30103]
cut.merged[, ymax := Inf]
cut.merged[contrast_FC %in% "Rv3377c mutant", color := "skyblue"]
cut.merged[contrast_FC %in% "Rv3378c mutant", color := "dodgerblue"]
cut.merged[contrast_FC %in% "double mutant", color := "blue"]

help.lab <- data.frame(logFC=c(-11,14), adj.P.Val=5e-7, contrast_FC="Rv3377c mutant", L1="t test", label=c("up in\nmutant", "down in\nmutant"))


vDKOwrap <- ggplot(tTDKO_merged, aes(x=logFC, y=-log10(adj.P.Val))) +
  # ggplot2::annotate("rect", xmin=1, xmax=Inf, ymin=1.30103, ymax=Inf, color="blue", fill=NA, size=1, alpha=0.5) +  
  geom_rect(data=cut.merged, aes(xmin=xmin, xmax=xmax, ymin=ymin, ymax=ymax, color=color), fill=NA, linewidth=1, inherit.aes=FALSE, show.legend=FALSE) +
  scale_color_identity() +
	geom_point(shape=1, size=2, stroke=0.25, color="grey") +
  ylim(-0.2, 11) +
  
  geom_point(data=tTDKO_merged[flag %in% "black"], aes(fill=flag, shape=flag), size=2) +
  geom_point(data=tTDKO_merged[!is.na(flag) & !flag %in% "black"], aes(fill=flag, shape=flag), size=2.5) +
	scale_fill_identity(guide="legend", labels=c("p < 0.001 (F test) & logFC > 2", "N6-tuberculosinyladenosine", "1-tuberculosinyladenosine")) +
  scale_shape_manual(values=c(1, 21, 21), guide="legend", labels=c("p < 0.001 (F test) & logFC > 2", "N6-tuberculosinyladenosine", "1-tuberculosinyladenosine")) +
  
  geom_text(data=cut.merged, aes(x=x, y=y, label=Npeaks), size=6.35) +
	geom_hline(yintercept=1.30103, linetype="dotted") +
	geom_vline(xintercept=1, linetype="dotted") +
	geom_vline(xintercept=-1, linetype="dotted") +
  
  facet_grid(cols=vars(factor(contrast_FC, levels=c("Rv3377c mutant", "Rv3378c mutant", "double mutant"))), rows=vars(fct_inorder(L1))) +
	
  geom_text(data=help.lab, aes(label=label), size=6.35, alpha=0.5) +
	theme(panel.border=element_rect(color="black"), panel.grid.major=element_blank(), panel.grid.minor=element_blank()) +
	theme(plot.margin = unit(c(1.2,0.2,8,0.2), "cm")) +
	theme(legend.position=c(0.77, 1.23), legend.direction="vertical", legend.title=element_blank()) +
	xlab("log2 fold change") +
	ylab("-log10 p value") +
  ggtitle(paste0("Set 1 (n = ", nrow(unique(tTDKO_merged, by="rn")), " total ions)\n\n"))
  # ggtitle(paste0("Set 1 (n = ", nrow(unique(tTDKO_merged, by="rn")), " total ions)\n   up in       down in\n  mutant     mutant"))

# pdf("~/Desktop/Figure2C.pdf", family="Helvetica", width=9, height=9, useDingbats=FALSE)
vDKOwrap
# dev.off()


# wrap together the limms and non-limms volcano for the 3X set
pl3X_limms <- copy(tTKO3X.dt[, .(rn, logFC, adj.P.Val)])
pl3X_limms[, flag := ifelse(rn %in% "540.4@408", "orange", ifelse(rn %in% "540.4@1449", "red", NA))]

pl3X_ttest <- copy(plKO3Xwol[, .(rn, logFC, adj.p.val)])
setnames(pl3X_ttest, "adj.p.val", "adj.P.Val")
pl3X_ttest[, flag := ifelse(rn %in% "540.4@408", "orange", ifelse(rn %in% "540.4@1578", "red", NA))]

tT3X_merged <- data.table(reshape2::melt(list("t test"=pl3X_ttest, limms=pl3X_limms), id.vars=1:4))
tT3X_merged[, L2 := "Rv3378c mutant vs\nH37Rv & complement"]

cut3X.merged <- data.table(reshape2::melt(data.table(L1=c("t test", "limms"), rbind(cutKO3Xwol[, 1:2], cutKO3X[, 1:2])), id.vars=1, variable.name="bin", value.name="Npeaks"))
cut3X.merged[, x := c(12,12,-5,-5)]
cut3X.merged[, y := rep(11.2, 4)]
cut3X.merged[, L2 := "Rv3378c mutant vs\nH37Rv & complement"]


v3Xwrap <- ggplot(tT3X_merged, aes(x=logFC, y=-log10(adj.P.Val))) +
  ggplot2::annotate("rect", xmin=1, xmax=Inf, ymin=1.30103, ymax=Inf, color="darkblue", fill=NA, linewidth=1, alpha=0.5) +  
	geom_point(shape=1, size=2, stroke=0.25, color="grey") +
  ylim(-0.2, 12) +
  
  geom_point(data=tT3X_merged[!is.na(flag)], aes(fill=flag), shape=21, size=2.5) +
  scale_fill_identity() +
  
  geom_text(data=cut3X.merged, aes(x=x, y=y, label=Npeaks), size=6.35) +
	geom_hline(yintercept=1.30103, linetype="dotted") +
	geom_vline(xintercept=1, linetype="dotted") +
	geom_vline(xintercept=-1, linetype="dotted") +
  
  facet_grid(cols=vars(L2), rows=vars(fct_inorder(L1))) +
	
	theme(panel.border=element_rect(color="black"), panel.grid.major=element_blank(), panel.grid.minor=element_blank()) +
	theme(plot.margin = unit(c(1,12,8.9,0.2), "cm")) +
	theme(legend.position=c(0.77, 1.23), legend.direction="vertical", legend.title=element_blank()) +
	xlab("log2 fold change") +
	ylab("-log10 p value") +
  ggtitle(paste0("Set 2 (n = ", nrow(unique(tT3X_merged, by="rn")), " total ions)"))

# pdf("~/Desktop/Figure2D.pdf", family="Helvetica", width=9, height=9, useDingbats=FALSE)
v3Xwrap
# dev.off()
```


## Figure 2

### Figure 2A

Take "hits" and censor to primary peak, etc, then plot mz versus rt


```{r fig2A, echo=FALSE, message=FALSE, warning=FALSE}
# CAMERA annotation and snr in plKO3X.snrc

# remove isotopes
plKO3X.cCut <- plKO3X.snrc[(grepl("^$", isotopes) | grepl("M\\]", isotopes)), ]

# statistics cut
tTKO3X.pCut <- tTKO3X[tTKO3X$adj.P.Val <= 0.05 & tTKO3X$logFC > 1, ] # 292.  296 if logFC > 0


censor3X <- merge(tTKO3X.pCut, plKO3X.cCut[, c(1, 24:38)], by.x="rn", by.y="Row.names")

# look for TbAd
# censor3X[mz > 540.3 & mz < 540.4,]

# filter adducts by looking for parent mass
adductMA <- as.numeric(unlist(strsplit(as.vector(censor3X$adduct)[censor3X$adduct != ""], " ")))
adductMA <- data.table(parent=adductMA[!is.na(adductMA)])
adductMA[, c("min", "max") := list(ppmRange(parent)[1], ppmRange(parent)[2]), by=parent]
adductMA <- unique(adductMA, by="parent")

censor3X[, c("amin", "amax") := list(ppmRange(mz)[1], ppmRange(mz)[2]), by=rn]
ir <- IRanges(start=censor3X$amin*100000, end=censor3X$amax*100000, names=censor3X$rn)
adduct.ir <- IRanges(start=adductMA$min*100000, end=adductMA$max*100000, names=adductMA$parent)


hits <- data.table(data.frame(IRanges::findOverlaps(ir, adduct.ir)))
# censor3X[unique(hits$queryHits), ]
print(paste0("Number of potential parent mass and adduct pairs: ", dim(hits)[1]))
# No potential adducts that also have parents in the set

# split peaks?
setnames(censor3X, "rn", "Row.names")

# identify peaks matching other peaks in mass
splits <- mzRanges(censor3X) 
splits <- splits[depthFlag %in% "high"] # peaks matching multiple other peaks


# Now make mz/rt plot

# snr?
# add the snr fold change using the snrFold function
# snrFold(censor3X)
# may want to code this in the heatmap panel


# dimers?
# or should this be done by hand?
# use database to find leftover isotopes and dimers

# TbAdAlll database has names redundant with the peaklist.
# rename with unique names
setnames(TbAdAll, "mz", "MZ")
setnames(TbAdAll, "adduct", "ADDUCT")


censor3X.id <- dbMatch(x=censor3X, 
    peaknames="Row.names", 
    mzmedcol="mz", 
    rtmedcol="rt",
    db=TbAdAll, 
    dbcol="MZ", 
    dbrt="RETENTION_TIME",
    ppmCut=10, 
    db_annotations=c("ID", "FORMULA", "ADDUCT", "parent_compound", "class"))


censor3X.id <- censor3X.id[!grepl("TbAdIso", class) & 
            !grepl("Dimers", class) &
            !grepl("Trimers", class)  , ]
censor3X.id <- censor3X.id[!grepl("NA_PLUS", ADDUCT) & 
            !grepl("NH4", ADDUCT), ]
censor3X.id <- unique(censor3X.id, by="Row.names")


# remove split peaks
# choose most abundant per rt window: 540.4@1449, 540.4@408, 541.4@1439 (first isotope)
# 541.3@679 may be inosine or N6- first isotope

censor3X.id <- censor3X.id[!Row.names %in% splits$Row.names[c(2:5, 7,9)], ]


mzrt2 <- ggplot(censor3X.id, aes(x=rt/60, y=mz, size=AveExpr, alpha=logFC)) + 
    geom_point(shape=16) +
    geom_point(data=censor3X.id[grepl("540.4@1449", Row.names)], color="red", alpha=1, show.legend=FALSE) +
    geom_point(data=censor3X.id[grepl("540.4@408", Row.names)], color="orange", alpha=1, show.legend=FALSE) +
    
    scale_size(range=c(2, 4), breaks=c(12, 16, 22, 26)) +
    guides(size=guide_legend(title="log2 intensity:"), alpha=guide_legend(title="log2-fold-change:")) +
    theme(legend.position="top", legend.box="vertical", legend.box.just="left", legend.key.width=unit(0.25, "cm"), legend.margin=margin(0,0.1,0,0.1, unit="cm")) +
    xlab("retention time (min)") +
    ylab("m/z") +
    ggplot2::annotate("text", x=12, y=1850, label=paste0("n= ", nrow(censor3X.id), "\ncensored ions"), size=18/.pt, lineheight=0.8, color="blue")

# pdf("~/Desktop/Figure2A.pdf", family="Helvetica", width=4.5, height=4.5, useDingbats=FALSE)
mzrt2
# dev.off()

```


### Figure 2B, heatmap

Plot a heatmap that incorporates both data sets and censored ions

``` {r fig2B, echo=FALSE, message=FALSE, warning=FALSE}
# remove isotopes
tT3X.cam <- merge(data.table(tTKO3X, keep.rownames=TRUE), plKO3X.snrc, by.x="rn", by.y="Row.names")
setnames(tT3X.cam, "mz.x", "mz")
setnames(tT3X.cam, "rt.x", "rt")

tT3X.cam[, isotopeNum := tstrsplit(isotopes, "\\[M")[1]]

tT3X.cam[, adduct_type := ifelse(grepl("\\[", adduct) & !grepl("M\\+H\\]", adduct), "secondary", "primary")]

tT3X.cam[, isotope_type := ifelse(grepl("M]\\+", isotopes), "primary", 
                                  ifelse(grepl("M\\+1]\\+", isotopes), "secondary",
                                         ifelse(grepl("M\\+2]\\+", isotopes), "secondary",
                                                ifelse(grepl("M\\+3]\\+", isotopes), "secondary", 
                                                       ifelse(grepl("M\\+4]\\+", isotopes), "secondary", "primary")))))]


# split peaks?
tT3X.cam[, splits := ifelse(rn %in% splits$Row.names, "split", NA)]

tT3X.cam.id <- dbMatch(x=tT3X.cam, 
                       peaknames="rn", 
                       mzmedcol="mz", 
                       rtmedcol="rt",
                       db=TbAdAll, 
                       dbcol="MZ", 
                       dbrt="RETENTION_TIME",
                       ppmCut=10, 
                       db_annotations=c("ID", "FORMULA", "ADDUCT", "parent_compound", "class"))


# add annotation labels
tT3X.cam.id[, color := ifelse(!is.na(splits), "split", 
                              ifelse(adduct_type %in% "primary" & isotope_type %in% "primary", "primary",
                                     ifelse(adduct_type %in% "primary" & isotope_type %in% "secondary", "isotope",
                                            ifelse(adduct_type %in% "secondary" & isotope_type %in% "primary", "adduct", NA)))
)]


# remove redundant rows before plotting
tT3X.cam.nr <- unique(tT3X.cam.id, by="rn")

tT3X.cens <- copy(tT3X.cam.nr)
tT3X.cens <- tT3X.cens[color %in% "primary"]
# tT3X.cam.nr[color %in% "split"] # for split peaks, only "540.4@1449" and "540.4@408" are primary peaks
tT3X.cens <- rbind(tT3X.cens, tT3X.cam.nr[rn %in% "540.4@1449" | rn %in% "540.4@408"])


tT3X.cam.hm <- tT3X.cam.nr[(color %in% "primary" | color %in% "split") & AveExpr > 16.77] #  
# use expression > 75th percentile

# What peaks should be plotted?
censorDB <- tT3X.cam.hm[, .(Row.names_3X=rn, mz_3X=mz, rt_3X=rt, AveExpr_3X=AveExpr, adj.P.Val_3X=adj.P.Val, formula_3X=FORMULA, adduct_3X=adduct)]


shared <- dbMatch(x=tTDKOp, 
                  peaknames="rn", 
                  mzmedcol="mz", 
                  rtmedcol="rt",
                  db=censorDB,
                  x_rt=1, 
                  dbcol="mz_3X", 
                  dbrt="rt_3X",
                  ppmCut=10, 
                  db_annotations=c("Row.names_3X", "AveExpr_3X", "adj.P.Val_3X", "formula_3X", "adduct_3X"))


shared <- shared[!is.na(Row.names_3X) & rt_match %in% "Y"]

# lipids from the DKO set where F test < 0.05
# and ALL pairwise also < 0.05
DKOpairwiseP <- plDKO_limms[, all(adj.P.Val < 0.05), by="rn"][V1==TRUE, rn]


shared <- merge(shared, plDKO_limms[rn %in% DKOpairwiseP & adj.P.Val.F < 0.05,], by="rn", all.x=TRUE, all.y=FALSE) # 1411                 
shared <- shared[!is.na(logFC)] # 246
shared <- shared[adj.P.Val_3X < 0.05] # 85

combi <- merge(shared, plKO3X.fq, by.x="Row.names_3X", by.y="rn")

# lots of extra data.  Make more compact
combi <- combi[, c(2, 1, 69:70, 63, 76, 74, 75, 73, 78, 3, 112:123, 44:59)]
# 8-9 hold a category and p value for all pairwise DKO contrasts

# duplicated lines
# have separate lines for all peaks with multiple pairwise matches
combi <- unique(combi, by=12:39)


# split peaks result in duplicate matches, 4 for each pair
# need censoring, ie order or rt, biggest peak or sum of all peaks
# which(duplicated(combi[,1])) 
# combi[, 1:5]

# for duplicates, remove the less abundant peak
# remove first isotopes, NH4 adduct, likely dimer
combi <- combi[-c(1, 8, 11, 14:16, 17:19, 22, 24:25, 27), ] 


# want mz.y (m/z from the 3X set for row labels)


hm.names <- ifelse(grepl("Rv", names(combi)[12:39]), "H37Rv", 
                   ifelse(grepl("C", names(combi)[12:39]), "Comp",
                          ifelse(grepl("deltadelta", names(combi)[12:39]), "Rv3377-8c\n    deleted",
                                 ifelse(grepl("delta77", names(combi)[12:39]), "Rv3377c\n    deleted",
                                        ifelse(grepl("delta78", names(combi)[12:39]), "Rv3378c\n    deleted", "Rv3378c\n    deleted")))))


# to plot all on the same heatmap, need to scale the two sets separately then turn off scaling in the heatmap
zComb <- data.table(t(sapply(1:dim(combi)[1], function(i) scale(as.numeric(combi[i,12:23]))[,1])),
                    t(sapply(1:dim(combi)[1], function(i) scale(as.numeric(combi[i,24:39]))[,1])))
combi[, names(combi)[12:39] := zComb]
setcolorder(combi, c(1:12,23,21,19,15,16,13,14,17,22,20,18,36,30,35,31,29,26,39,27,32,28,25,38,37,24,34,33))
hm.names <- hm.names[c(12,23,21,19,15,16,13,14,17,22,20,18,36,30,35,31,29,26,39,27,32,28,25,38,37,24,34,33)-11]


colCol <- c(rep("black", 4), rep("grey50", 4), rep("yellow3", 4), rep("black", 4), rep("yellow3", 4), rep("yellow2", 4), rep("yellow1", 4))


combi.n <- as.matrix(combi[,c(2,12:39)], rownames=1)
# row.order <- hclust(dist(combi.n))$order
# order set by clustering on 11/22, but changed due to code updates
# force the order of the original figure with:
row.order <- c(15, 14,  2,  6,  5, 13,  4,  8, 12,  7,  3, 9,  11,  1, 10)
combi.hc <- combi.n[row.order,]


combi.melt <- data.table(reshape2::melt(combi.hc, value.name="intensity"))
setnames(combi.melt, "Var1", "lipid")
setnames(combi.melt, "Var2", "sample")

themeJam(8)
hm.comb <- ggplot(combi.melt, aes(x=sample, y=lipid, fill=intensity)) +
  geom_raster() +
  scale_fill_gradient2(low="blue", mid="white", high="red") +
  geom_vline(xintercept=12.5, size=0.5) +
  
  theme(axis.text=element_blank(), axis.title=element_blank(), axis.ticks=element_blank(), axis.line=element_blank(), plot.margin=unit(c(0, 0, 0, 0), "mm")) +
  theme(legend.position="top", legend.text.align=0.5, legend.margin=margin(0.1,0,0,0, unit="cm"), legend.key.height=unit(0.2, "cm"), legend.key.width=unit(0.4, "cm"), legend.title.align=0.5, legend.box.spacing=unit(0, "cm")) +
  guides(fill="colorbar") +
  labs(fill="scaled\nintensity\nZ-score")


hm.legend <- ggdraw(get_legend(hm.comb))
hm.comb <- hm.comb + theme(legend.position="none")


# annotation layer based on chemical formula
combi.anno <- c("+ O", "- C5H8O4", "+ H2O", "- 2H; + O", "- OH", "N6-TbAd", "+ CH2O", "- NH; + O", "- C; + 2H", "+ CH4O", "- 2H",  "1-TbAd", "- CH2O2", "+ CH2O2", "unknown"
)


# get the mz values in combi[, mz.y] for the lipid names in tstrsplit(levels(combi.melt[, lipid]), "@")[[1]]
hm.anno <- data.table(reshape2::melt(list(
  mz=data.table(x=0.95, lipid=levels(combi.melt[, lipid]), stat=format(round(combi[, mz.y][row.order], 3), nsmall=3)), # 
  rt=data.table(x=1.35, lipid=levels(combi.melt[, lipid]), stat=round(as.numeric(tstrsplit(levels(combi.melt[, lipid]), "@")[[2]])/60, 1)),
  annotation=data.table(x=1.85, lipid=levels(combi.melt[, lipid]), stat=rev(combi.anno))), id.vars=1:2))


anno.tab <- ggplot(hm.anno, aes(x=as.numeric(x), y=fct_inorder(lipid))) + 
  geom_text(aes(label=value), size=8/.pt, lineheight=0.9) +
  scale_x_continuous(position="top", limits=c(0.75,2.15), breaks=c(0.95,1.35,1.85), labels=c("mz", "rt", "TbAd\nmodification"), expand=c(0,0)) +
  geom_hline(yintercept=seq(0.5, 15.5, by=1), color="grey") +
  
  theme(axis.text.y=element_blank(), axis.title=element_blank(), panel.grid.major=element_blank(), panel.grid.minor=element_blank(), axis.ticks=element_blank(), axis.line=element_blank(), plot.margin=unit(c(0, 1, 0, 0), "mm"), legend.position="none")

anno.x <- ggdraw(get_x_axis(anno.tab, position="top"))
anno.tab <- anno.tab + theme(axis.text.x=element_blank())


hm.strains <- data.frame(strains=c("Rv3378c:", "Rv3377c:", "Experiment:"), H37Rv=c("+", "+", 1), Comp=c("+*", "+", 1), Rv3378c=c("-", "+", 1), H37Rv=c("+", "+", 2), Rv3378c=c("-", "+", 2), Rv3377c=c("+", "-", 2), DKO=c("-", "-", 2))
hm.strains <- reshape2::melt(hm.strains, id.var="strains")
hm.strains$strains <- factor(hm.strains$strains, levels=factor(hm.strains$strains)[1:3])

strains.tab <- ggplot(hm.strains, aes(x=variable, y=strains)) + 
  geom_raster(aes(fill=value)) +
  coord_cartesian(expand=FALSE) +
  geom_text(aes(label=value), size=8/.pt) +
  scale_fill_manual(values=c("yellow1", "yellow4", "yellow3", "grey90", "grey70")) +
  
  theme(axis.text.y=element_text(margin=margin(c(0,-6,0,0))), panel.grid=element_blank(), axis.ticks=element_blank(), axis.line=element_blank(), axis.text.x=element_blank(), axis.title=element_blank(), plot.title=element_blank(), legend.position="none", plot.margin=unit(c(0, 0, 0, 0), "cm"))

strains.y <- ggdraw(get_y_axis(strains.tab, position="left"))
strains.tab <- strains.tab + theme(axis.text.y=element_blank())


# combine
hm.d <- plot_grid(NULL, anno.x, hm.legend, NULL, anno.tab, hm.comb, NULL, strains.y, strains.tab, ncol=3, align="hv", axis="tblr", rel_widths=c(45,25,30), rel_heights=c(62,30,8))


# pdf("~/Desktop/figure2B.pdf", family="Helvetica", width=6, height=6.5, useDingbats=FALSE)
hm.d + draw_plot_label(label="* complemented Rv3378c deletion", x=0.1, y=0.03, size=8)
# dev.off()

```

## Figure 3

### Figure 3B


```{r 3B, echo=FALSE, message=FALSE, warning=FALSE}

##### Figure 3B
# repeat for 1-tuberculosinyladenine

p.testAdenine <- aucs[Exp %in% "a" & !(position %in% "before std")] %>%
  t_test(Tbadenine ~ Label) %>%
  adjust_pvalue(method="BH") %>%
  add_significance()


# blanks as a category
set.seed(239)
auc.scatterAdenine <- ggplot(aucs[Exp %in% "a" & !(position %in% "before std")], aes(x=Label, y=Tbadenine)) +
  geom_jitter(width=0.3, size=3, show.legend=FALSE) +
  stat_summary(fun="median", geom="point", size=16, shape=95, show.legend=FALSE) +
  stat_pvalue_manual(p.testAdenine, hide.ns=TRUE, y.position=2.4e6, bracket.nudge.y=1e5, step.increase=0.19, size=8, bracket.size=0.5, tip.length=0, color="grey") +
  ylim(0, 4.9e6) +
  theme(panel.grid=element_blank(), axis.title.x=element_blank(), axis.text.x=element_text(angle=45, hjust=1, vjust=1), plot.margin=unit(c(1,2,1,1), "pt"), panel.spacing.x=unit(1, "pt"), plot.background=element_rect(color="black", fill=NA)) +
  ylab("1-tuberculosinyladenine\n(counts)")


# pdf("~/Desktop/Figure3B.pdf", family="Helvetica", width=3, height=3.8, useDingbats=FALSE)
auc.scatterAdenine
# dev.off()

```


## Figure 5


### Figure 5A


The tree in Figure 5A was made in Adobe Illustrator with arbitrary branch lengths, but with the nodes organized according to NCBI taxonomy.  The taxonomy is intended only to organize the mass spectrometry data and does not reflect evolutionary distances.


```{r fig5A, echo=FALSE, message=FALSE, warning=FALSE}

# very basic tree based on NCBI taxonomy
tree <- read.tree("~/Desktop/S1_Data/phyliptree.phy")

# customize labels
tips <- tree$tip.label
tips <- gsub("ium", "ium ", tips)
tips <- gsub("osis", "osis ", tips)
tips <- gsub("variant", "var ", tips)
tips <- gsub("str.Erdman=ATCC35801", "Erdman", tips)
tree$tip.label <- tips


nodes <- tree$node.label
nodes <- gsub("ium", "ium ", nodes)
nodes <- gsub("osis", "osis ", nodes)
# nodes[c(2,4)] <- ""
tree$node.label <- nodes

# tree$edge.length <- c(rep(1, 4), rep(6, length(tree$edge.length)-4))

gTree <- ggtree(tree)	+
  layout_dendrogram() +
  geom_tippoint() +
  geom_tiplab(angle=90, hjust=1.01) +
  geom_nodepoint() +
  geom_nodelab(vjust=-0.5, hjust=-0.05) +
  theme_dendrogram(plot.margin=margin(220,10,220,1))
gTree


```


### Figure 5B


Compare tuberculosinyladenosine to PI


```{r fig5B, echo=FALSE, message=FALSE, warning=FALSE}

# Build a new object with the data for 1- & N6- TBAd
# Source should be two Rv3378c sets
# but also strains and complex strains?
# but also adenosine

# What to find for PI?
# 851 (-) is PI (35:0)
# which is 853.58006 (H+)

phenoMtbC3 <- read.csv("~/Desktop/S1_Data/phenoMtbC3.csv")


# xsetAllStrains <- xcmsFun2(mzdatafilesMtbC2, phenoMtbC3)
# or to load the saved picked peaks, use:
# saveRDS(xsetAllStrains, "~/Documents/R data/xsetStrains_061521") # turn this "on" to save the R dataset
xsetAllStrains <- readRDS("~/Desktop/S1_Data/xsetStrains_061521") # if saved, read it 

plMtb3 <- xcmsPTable(xsetAllStrains, phenoMtbC3)
plMtb3 <- data.table(plMtb3, keep.rownames=TRUE)


tbad_pi <- data.table(reshape2::melt(list(
  PI = data.table(plMtb3)[mz > ppmRange(853.58006)[1] & mz < ppmRange(853.58006)[2], .SD, .SDcols=names(plMtb3) %like% "051321"][1, ],
  TbAd = data.table(plMtb3)[mz > ppmRange(540.3544)[1] & mz < ppmRange(540.3544)[2], .SD, .SDcols=names(plMtb3) %like% "051321"][1,],
  TbAdenine = data.table(plMtb3)[mz > ppmRange(408.312)[1] & mz < ppmRange(408.312)[2], .SD, .SDcols=names(plMtb3) %like% "051321"][2,],
  N6TbAd = data.table(plMtb3)[mz > ppmRange(540.3544)[1] & mz < ppmRange(540.3544)[2], .SD, .SDcols=names(plMtb3) %like% "051321"][2,],
  N6TbAdenine = data.table(plMtb3)[mz > ppmRange(408.312)[1] & mz < ppmRange(408.312)[2], .SD, .SDcols=names(plMtb3) %like% "051321"][1,]
  ), value.name="intensity", variable.name="sample"))

# TbAdenine is higher in decipiens 1&4 (N6)

tbad_pi[, lipid := L1]
tbad_pi[, lipid := gsub("PI", "phosphatidylinositol", lipid)]
tbad_pi[, lipid := gsub("^TbAd$", "1-tuberculosinyl\nadenosine", lipid)]
tbad_pi[, lipid := gsub("^N6TbAd$", "N6-tuberculosinyl\nadenosine", lipid)]
tbad_pi[, lipid := gsub("^N6TbAdenine$", "N6-tuberculosinyl\nadenine", lipid)]
tbad_pi[, lipid := gsub("^TbAdenine$", "1-tuberculosinyl\nadenine", lipid)]

tbad_pi[, species := gsub("-.*|..mzdata.xml", "", gsub(".*_", "", sample))]
tbad_pi[, species := lapply(.SD, factor, levels=c("Rv", "CDC", "Erd", "878", "Afr", "Can", "Lac", "Dec")), .SDcols="species"]


tbad_pi[, species := gsub("Rv", "H37Rv", species)]
tbad_pi[, species := gsub("CDC", "CDC1551", species)]
tbad_pi[, species := gsub("Erd", "Erdman", species)]
tbad_pi[, species := gsub("878", "HN878", species)]
tbad_pi[, species := gsub("Afr", "M. africanum", species)]
tbad_pi[, species := gsub("Can", "M. canetti", species)]
tbad_pi[, species := gsub("Lac", "M. lacus", species)]
tbad_pi[, species := gsub("Dec", "M. decipiens", species)]


setorder(tbad_pi, "lipid", "species")

tbad_pi[, intensity := ifelse(intensity==0, 1, intensity)]

tbad_pi[, lipid := L1]
tbad_pi[, lipid := gsub("PI", "phosphatidylinositol", lipid)]
tbad_pi[, lipid := gsub("^TbAd$", "1-tuberculosinyl adenosine", lipid)]
tbad_pi[, lipid := gsub("^N6TbAd$", "N6-tuberculosinyl adenosine", lipid)]
tbad_pi[, lipid := gsub("^N6TbAdenine$", "N6-tuberculosinyl adenine", lipid)]
tbad_pi[, lipid := gsub("^TbAdenine$", "1-tuberculosinyl adenine", lipid)]


ggTbad_pi <- ggplot(tbad_pi, aes(x=fct_relevel(species, "H37Rv", "CDC1551", "Erdman", "HN878", "M. africanum", "M. canetti", "M. lacus", "M. decipiens"), y=log2(intensity), fill=fct_relevel(lipid, "1-tuberculosinyl adenosine", "N6-tuberculosinyl adenosine", "1-tuberculosinyl adenine", "N6-tuberculosinyl adenine", "phosphatidylinositol"))) +
  stat_summary(fun="mean", geom="col", position=position_dodge(0.75), width=0.75) +
  geom_point(position=position_dodge(width=0.75), shape=21, size=2, stroke=0.25, color="black") +
  scale_fill_manual(values=c("red", "orange", "deeppink2", "hotpink", "blue")) +
  coord_cartesian(xlim=c(1, 8), ylim=c(9, 28)) +
  theme(axis.title.x=element_blank(), axis.text.x=element_text(angle=90, hjust=1, vjust=0.5), legend.position="right", legend.direction="vertical", legend.title=element_blank(), plot.margin=unit(c(1,1,1,1), "mm"), line=element_line(linewidth=0.25)) 


themeJam(18)
# pdf("~/Desktop/figure5B.pdf", family="Helvetica", width=9.8, height=3, useDingbats=FALSE)
ggTbad_pi
# dev.off()

```


### Figure 5C


```{r fig5C, echo=FALSE, message=FALSE, warning=FALSE}

# nearest-neighbor orthogroup tree

tree2 <- read.tree("~/Desktop/S1_Data/outtree_noeuds.nwk")


tips <- tree2$tip.label
tips <- gsub("tub", "tuberculosis ", tips)
tips <- gsub("avium", "avium ", tips)
tips <- gsub("leprae", "leprae ", tips)
tips <- gsub("BCG", "bovis BCG ", tips)
tips <- gsub("beijing", "tuberculosis Beijing", tips)
tips <- gsub("KZN605", "tuberculosis KZN605", tips)
tips <- gsub("Haarlem", "tuberculosis Haarlem", tips)
tips <- gsub("CDC1551", "tuberculosis CDC1551", tips)

tips <- gsub("vanbaaleni", "vanbaalenii", tips)
tips <- gsub("KMS", "sp. KMS", tips)
tips <- gsub("MCS", "sp. MCS", tips)
tips <- gsub("JLS", "sp. JLS", tips)
tips <- gsub("Spyr1", "sp. Spyr1", tips)
tips <- gsub("H37Rv", "H37Rv (query)", tips)
tips <- paste0("M. ", tips)
tree2$tip.label <- tips


rbh <- read.csv("~/Desktop/S1_Data/RBH_summary.csv")
rbh <- data.frame(rbh[,2:7])
rownames(rbh) <- tips

# too big
# prune
rTips <- tips[c(2:4,6)]

tree2_pruned <- drop.tip(tree2, rTips)
rbh_pruned <- rbh[-c(2:4,6), ]


tips <- tree2_pruned$tip.label
tips <- gsub("tuberculosis", "tb", tips)
tips <- gsub("pasteu", "pasteur", tips)


tree2_pruned$tip.label <- tips
rownames(rbh_pruned) <- tips


# flipped
gTree <- ggtree(tree2_pruned)	+ # %<+% tip.glue +
  layout_dendrogram() + 
  geom_tiplab(align=TRUE, angle=90, hjust=1, offset=-1050, fontface=3, size=6.3) +
  geom_treescale(x=500, y=0, offset=1, fontsize=6.3) +
  geom_cladelabel(node=36, label="MTC", offset=160, hjust=1, offset.text=80, color="orange", fontsize=6.3)
# gTree + geom_text(aes(label=node), size=3)
gTree <- flip(gTree, 39, 37)
gTree <- flip(gTree, 25, 24)
gTree <- flip(gTree, 36, 35)
gTree <- flip(gTree, 34, 32)
gTree <- flip(gTree, 31, 30)
gTree <- flip(gTree, 29, 27)
gTree <- flip(gTree, 4, 29)
gTree <- flip(gTree, 4, 27) + geom_hilight(node=36, fill="orange", alpha=0.2)

gTree2 <- gheatmap(gTree, rbh_pruned,  low="blue", high="red", offset=-60, colnames_position="bottom", hjust=1, font.size=6.3, legend_title="reciprocal BLAST\n% identity") +
  theme(plot.margin=margin(100,1,250,60), legend.text=element_text(size=rel(1.6)), legend.title=element_text(size=rel(1.6)), legend.key.width = unit(1, "cm"), legend.position=c(0.2, 0.95), legend.direction="horizontal")


# pdf("~/Desktop/Figure5C.pdf", family="Helvetica", width=7.8, height=7.8, useDingbats=FALSE)
gTree2 
# dev.off()


```


### Figure 5E


Synteny analysis.  This analysis takes a long time to run because the genomes must be read in from NCBI via ftp.  Consider saving the data as an R object to save time.

```{r genomes, echo=FALSE, message=FALSE, warning=FALSE} 


# M. decipiens, mungi and pinnipedii are in contigs.  I reordered using Mauve, but still need  to concatenate with:
# grep -v "^>" ~/"Dropbox (Partners HealthCare)"/Mauve_061121_decipiens/alignment15/"Mycobacterium decipiens TBL 1200985.fas" | awk 'BEGIN { ORS=""; print ">M_decipiens_reordered_concat\n" } { print }' > ~/"Dropbox (Partners HealthCare)"/Mauve_061121_decipiens/"Mycobacterium decipiens TBL 1200985.fasta"

# grep -v "^>" ~/"Dropbox (Partners HealthCare)"/Mauve_061121_mungi/alignment7/"Mycobacterium mungi BM22813.fas" | awk 'BEGIN { ORS=""; print ">M_mungi_reordered_concat\n" } { print }' > ~/"Dropbox (Partners HealthCare)"/Mauve_061121_mungi/"Mycobacterium decipiens mungi BM22813.fasta"

# grep -v "^>" ~/"Dropbox (Partners HealthCare)"/Mauve_061121_pinnipedii/alignment3/"Mycobacterium tuberculosis variant pinnipedii ATCC BAA-688.fas" | awk 'BEGIN { ORS=""; print ">M_pinnipedii_reordered_concat\n" } { print }' > ~/"Dropbox (Partners HealthCare)"/Mauve_061121_pinnipedii/"Mycobacterium pinnipedii TBL 1200985.fasta"

# M. kansasii has a plasmid.  I could merge, but it works OK just keeping separate.


#
MTbC.gff <- c("ftp://ftp.ncbi.nlm.nih.gov/genomes/all/GCA/000/195/955/GCA_000195955.2_ASM19595v2/GCA_000195955.2_ASM19595v2_genomic.gff.gz", # H37Rv
               "ftp://ftp.ncbi.nlm.nih.gov/genomes/all/GCA/000/253/355/GCA_000253355.1_ASM25335v1/GCA_000253355.1_ASM25335v1_genomic.gff.gz", # africanum
               "ftp://ftp.ncbi.nlm.nih.gov/genomes/all/GCA/015/265/495/GCA_015265495.1_ASM1526549v1/GCA_015265495.1_ASM1526549v1_genomic.gff.gz", # orygis
               "ftp://ftp.ncbi.nlm.nih.gov/genomes/all/GCA/001/941/665/GCA_001941665.1_ASM194166v1/GCA_001941665.1_ASM194166v1_genomic.gff.gz", # caprae
               "ftp://ftp.ncbi.nlm.nih.gov/genomes/all/GCA/001/544/815/GCA_001544815.1_ASM154481v1/GCA_001544815.1_ASM154481v1_genomic.gff.gz", # microti
              "ftp://ftp.ncbi.nlm.nih.gov/genomes/all/GCA/002/982/275/GCA_002982275.1_ASM298227v1/GCA_002982275.1_ASM298227v1_genomic.gff.gz", # pinnipedii
              # "ftp://ftp.ncbi.nlm.nih.gov/genomes/all/GCA/005/156/105/GCA_005156105.1_ASM515610v1/GCA_005156105.1_ASM515610v1_genomic.gff.gz", # bovis
              "ftp://ftp.ncbi.nlm.nih.gov/genomes/all/GCA/025/908/415/GCA_025908415.1_ASM2590841v1/GCA_025908415.1_ASM2590841v1_genomic.gff.gz", # bovis pasteur
              "ftp://ftp.ncbi.nlm.nih.gov/genomes/all/GCA/001/652/545/GCA_001652545.1_ASM165254v1/GCA_001652545.1_ASM165254v1_genomic.gff.gz", # mungi
               "ftp://ftp.ncbi.nlm.nih.gov/genomes/all/GCA/000/253/375/GCA_000253375.1_ASM25337v1/GCA_000253375.1_ASM25337v1_genomic.gff.gz", # cannettii
                "ftp://ftp.ncbi.nlm.nih.gov/genomes/all/GCA/010/731/535/GCA_010731535.1_ASM1073153v1/GCA_010731535.1_ASM1073153v1_genomic.gff.gz", # lacus
              "ftp://ftp.ncbi.nlm.nih.gov/genomes/all/GCA/002/104/675/GCA_002104675.1_ASM210467v1/GCA_002104675.1_ASM210467v1_genomic.gff.gz", # decipiens
              "ftp://ftp.ncbi.nlm.nih.gov/genomes/all/GCA/000/157/895/GCA_000157895.2_ASM15789v2//GCA_000157895.2_ASM15789v2_genomic.gff.gz", # kansasii
               "ftp://ftp.ncbi.nlm.nih.gov/genomes/all/GCA/016/745/295/GCA_016745295.1_ASM1674529v1/GCA_016745295.1_ASM1674529v1_genomic.gff.gz" # marinum
             )

# native (contig assemblies not reordered)
MTbC.fna <-c("ftp://ftp.ncbi.nlm.nih.gov/genomes/all/GCA/000/195/955/GCA_000195955.2_ASM19595v2/GCA_000195955.2_ASM19595v2_genomic.fna.gz", # H37Rv
             "ftp://ftp.ncbi.nlm.nih.gov/genomes/all/GCA/000/253/355/GCA_000253355.1_ASM25335v1/GCA_000253355.1_ASM25335v1_genomic.fna.gz", # africanum
             "ftp://ftp.ncbi.nlm.nih.gov/genomes/all/GCA/015/265/495/GCA_015265495.1_ASM1526549v1/GCA_015265495.1_ASM1526549v1_genomic.fna.gz", # orygis
              "ftp://ftp.ncbi.nlm.nih.gov/genomes/all/GCA/001/941/665/GCA_001941665.1_ASM194166v1/GCA_001941665.1_ASM194166v1_genomic.fna.gz", # caprae
             "ftp://ftp.ncbi.nlm.nih.gov/genomes/all/GCA/001/544/815/GCA_001544815.1_ASM154481v1/GCA_001544815.1_ASM154481v1_genomic.fna.gz", # microti
             "ftp://ftp.ncbi.nlm.nih.gov/genomes/all/GCA/002/982/275/GCA_002982275.1_ASM298227v1/GCA_002982275.1_ASM298227v1_genomic.fna.gz", # pinnipedii
              "ftp://ftp.ncbi.nlm.nih.gov/genomes/all/GCA/005/156/105/GCA_005156105.1_ASM515610v1/GCA_005156105.1_ASM515610v1_genomic.fna.gz", # bovis
             "ftp://ftp.ncbi.nlm.nih.gov/genomes/all/GCA/001/652/545/GCA_001652545.1_ASM165254v1/GCA_001652545.1_ASM165254v1_genomic.fna.gz", # mungi
              "ftp://ftp.ncbi.nlm.nih.gov/genomes/all/GCA/000/253/375/GCA_000253375.1_ASM25337v1/GCA_000253375.1_ASM25337v1_genomic.fna.gz", # cannettii
             "ftp://ftp.ncbi.nlm.nih.gov/genomes/all/GCA/010/731/535/GCA_010731535.1_ASM1073153v1/GCA_010731535.1_ASM1073153v1_genomic.fna.gz", # lacus
             "ftp://ftp.ncbi.nlm.nih.gov/genomes/all/GCA/002/104/675/GCA_002104675.1_ASM210467v1/GCA_002104675.1_ASM210467v1_genomic.fna.gz", # decipiens
              "ftp://ftp.ncbi.nlm.nih.gov/genomes/all/GCA/000/157/895/GCA_000157895.2_ASM15789v2/GCA_000157895.2_ASM15789v2_genomic.fna.gz", # kansasii
              "ftp://ftp.ncbi.nlm.nih.gov/genomes/all/GCA/016/745/295/GCA_016745295.1_ASM1674529v1/GCA_016745295.1_ASM1674529v1_genomic.fna.gz" # marinum
             )

# reordered (for synteny plots)
MTbC.fna <-c("ftp://ftp.ncbi.nlm.nih.gov/genomes/all/GCA/000/195/955/GCA_000195955.2_ASM19595v2/GCA_000195955.2_ASM19595v2_genomic.fna.gz", # H37Rv
             "ftp://ftp.ncbi.nlm.nih.gov/genomes/all/GCA/000/253/355/GCA_000253355.1_ASM25335v1/GCA_000253355.1_ASM25335v1_genomic.fna.gz", # africanum
             "ftp://ftp.ncbi.nlm.nih.gov/genomes/all/GCA/015/265/495/GCA_015265495.1_ASM1526549v1/GCA_015265495.1_ASM1526549v1_genomic.fna.gz", # orygis
              "ftp://ftp.ncbi.nlm.nih.gov/genomes/all/GCA/001/941/665/GCA_001941665.1_ASM194166v1/GCA_001941665.1_ASM194166v1_genomic.fna.gz", # caprae
             "ftp://ftp.ncbi.nlm.nih.gov/genomes/all/GCA/001/544/815/GCA_001544815.1_ASM154481v1/GCA_001544815.1_ASM154481v1_genomic.fna.gz", # microti
#             "ftp://ftp.ncbi.nlm.nih.gov/genomes/all/GCA/002/982/275/GCA_002982275.1_ASM298227v1/GCA_002982275.1_ASM298227v1_genomic.fna.gz", # pinnipedii
              "~/Dropbox (Partners HealthCare)/Mauve_061121_pinnipedii/Mycobacterium pinnipedii TBL 1200985.fasta",             
             # "ftp://ftp.ncbi.nlm.nih.gov/genomes/all/GCA/005/156/105/GCA_005156105.1_ASM515610v1/GCA_005156105.1_ASM515610v1_genomic.fna.gz", # bovis
             "ftp://ftp.ncbi.nlm.nih.gov/genomes/all/GCA/025/908/415/GCA_025908415.1_ASM2590841v1/GCA_025908415.1_ASM2590841v1_genomic.fna.gz", # bovis pasteur
#             "ftp://ftp.ncbi.nlm.nih.gov/genomes/all/GCA/001/652/545/GCA_001652545.1_ASM165254v1/GCA_001652545.1_ASM165254v1_genomic.fna.gz", # mungi
              "~/Dropbox (Partners HealthCare)/Mauve_061121_mungi/Mycobacterium decipiens mungi BM22813.fasta",
              "ftp://ftp.ncbi.nlm.nih.gov/genomes/all/GCA/000/253/375/GCA_000253375.1_ASM25337v1/GCA_000253375.1_ASM25337v1_genomic.fna.gz", # cannettii
             "ftp://ftp.ncbi.nlm.nih.gov/genomes/all/GCA/010/731/535/GCA_010731535.1_ASM1073153v1/GCA_010731535.1_ASM1073153v1_genomic.fna.gz", # lacus
             # "ftp://ftp.ncbi.nlm.nih.gov/genomes/all/GCA/002/104/675/GCA_002104675.1_ASM210467v1/GCA_002104675.1_ASM210467v1_genomic.fna.gz", # decipiens
            "~/Dropbox (Partners HealthCare)/Mauve_061121_decipiens/Mycobacterium decipiens TBL 1200985.fasta",
              "ftp://ftp.ncbi.nlm.nih.gov/genomes/all/GCA/000/157/895/GCA_000157895.2_ASM15789v2/GCA_000157895.2_ASM15789v2_genomic.fna.gz", # kansasii
              "ftp://ftp.ncbi.nlm.nih.gov/genomes/all/GCA/016/745/295/GCA_016745295.1_ASM1674529v1/GCA_016745295.1_ASM1674529v1_genomic.fna.gz" # marinum
             )

# "~/Dropbox (Partners HealthCare)/Sequences/GCA_000195955.2_ASM19595v2_genomic_Rv3375_9.fna.gz"

MTbC.ID <- c("M_tuberculosis_H37Rv",
             "M_africanum_GM041182",
             "M_orygis_51145",             
             "M_caprae_Allgaeu",
             "M_microti_12",
             "M_pinnipedii_ATCCBAA688*",
             # "M_bovis_BCG_1331",
             "M_bovis_BCG_pasteur",
             "M_mungi_BM22813*",      
             "M_canettii_CIPT140010059",
             "M_lacus_JCM15657",                    
             "M_decipiens_TBL1200985*",
             "M_kansasii_ATCC12478",
             "M_marinum_MMA1"
             )


GeneCalls <- FindHomology::GFFParser(GFFAddress = MTbC.gff, Verbose=TRUE)


# DBPath <- "~/Dropbox (Partners HealthCare)/Sequences/MTbC_synteny051921" # test set
# DBPath <- "~/Dropbox (Partners HealthCare)/Sequences/MTbC_synteny060121"
# DBPath <- "~/Dropbox (Partners HealthCare)/Sequences/MTbC_synteny061421" # reordered
# DBPath <- "~/Dropbox (Partners HealthCare)/Sequences/MTbC_synteny062121" # native
DBPath <- "~/Dropbox (Partners HealthCare)/Sequences/MTbC_synteny110822" # reordered

DBConn <- dbConnect(SQLite(), DBPath)

for (i in seq_along(MTbC.fna)) {
  Seqs2DB(seqs = MTbC.fna[i],
          type = "FASTA",
          dbFile = DBConn,
          identifier = MTbC.ID[i],
          tblName = "Seqs",
          verbose = FALSE)
}

dbDisconnect(DBConn)

BrowseDB(DBPath, maxChar=200)

```


### Plot synteny


```{r fig5E, echo=FALSE, message=FALSE, warning=FALSE}


MTbC.syn <- FindSynteny(dbFile=DBPath, processors=7, verbose=TRUE)


# strip desired synteny pairs out of the matrix
synOI <- function(SO=MTbC.syn, rowOI=1, colOI=2:ncol(MTbC.syn)) {
  lapply(colOI, function(j) {
    data.table(SO[rowOI, j][[1]])
  })
}

MTbC.synOI <- synOI()


# get the subset of synteny blocks for Rv3376-8c
MTbC.sub <- copy(MTbC.synOI) 
H37.sub <- c(3790156, 3793248)

synSub <- function(SO=MTbC.sub, sub=H37.sub) {
  lapply(1:length(SO), function(i) {
    SO.sub <- SO[[i]][(start1 < H37.sub[2]) & (start1 + width > H37.sub[1]), ]

    if(dim(SO.sub)[1] == 1) {
      SO.sub <<- t(SO.sub)
      SO.sub}
    else if(dim(SO.sub)[1] > 1) {SO.sub}
    else {NULL}
  })
}

MTbC.sub <- synSub()


##### plot them
# MTbC.ID
plot.names <- gsub("M_", "M. ", MTbC.ID)
plot.names <- gsub("_", "\n", plot.names)  
plot.names[1] <- "M. tuberculosis H37Rv"

# TbAd coordinates
tbad_coord <- data.table(gene=c("Rv3376", "Rv3377c", "Rv3378c"), ymin=c(3790156, 3790848, 3792358), ymax=c(3790809, 3792353, 3793248))
tbad_coord[, c("ymin", "ymax") := .SD/1e6, .SDcols=c("ymin", "ymax")]


##### 
# main has africanum, canettii, lacus and decipiens
# supplemental has the rest (data not shown)

gg.synOI1 <- gg.syn(MTbC.synOI, SO.plots=c(1,8:10))
gg.subOI1 <- gg.syn(MTbC.sub, SO.plots=c(1,8:10), reflims=H37.sub, mb="%.3f", tbada=0.1)


# column and row titles
gg.strains1 <- lapply(c(2, 9:11), function(i) {
     gg <- data.table(x=0.45, y=0.2, strain=plot.names[i])
      ggplot(gg, aes(x=x, y=y, label=strain)) +
        geom_text(size=3) +
        coord_cartesian(xlim=c(0, 1), ylim=c(0, 1), expand=FALSE) +
        theme(plot.margin=margin(0,0,0,0), legend.position="none", axis.title=element_blank(), panel.border=element_blank(), panel.grid=element_blank(), axis.ticks=element_blank(), axis.line=element_blank(), axis.text=element_blank())
    })


# pad the plots
gg.synOI1 <- append(gg.synOI1, list(NULL), 0)
gg.subOI1 <- append(gg.subOI1, list(NULL), 0)
gg.strains1 <- append(gg.strains1, list(NULL), 0)


gg.synOI1 <- append(gg.synOI1, list(NULL), 6)
gg.subOI1 <- append(gg.subOI1, list(NULL), 6)
gg.synOI1 <- append(gg.synOI1, list(NULL), 6)
gg.subOI1 <- append(gg.subOI1, list(NULL), 6)

gg.strains1 <- append(gg.strains1, list(NULL), 6)
gg.strains1 <- append(gg.strains1, list(NULL), 6)


# make the plots for each row
gg.synList1 <- plot_grid(plotlist=gg.synOI1, axis="tblr", nrow=1)
gg.subList1 <- plot_grid(plotlist=gg.subOI1, axis="tblr", nrow=1)

gg.names1 <- plot_grid(plotlist=gg.strains1, axis="tblr", nrow=1)


# add the x labels
ggSyn.full1 <- plot_grid(NULL, gg.names1, gg.synList1, NULL, gg.subList1, NULL, axis="lr", ncol=1, rel_heights=c(0.25, 1, 1, 0.25, 1, 0.25)) # 0.75 added in padding


# combine
ggSyn.1 <- plot_grid(ggSyn.full1, NULL, axis="tblr", ncol=1) # remaining 0.5 added in padding


themeJam(12)
# pdf("~/Desktop/Figure1C.pdf", family="Helvetica", width=9, height=9, useDingbats=FALSE)
ggSyn.1 +
  theme(plot.margin=margin(1, 1, 1, 1)) +
  draw_label(paste0(plot.names[1], " position (megabases)"), 0.07, 0.7, angle=90, size=12) +
  draw_label("position (megabases)", 0.41, 0.45, size=12) +
  draw_label("Rv3378c", 0.2, 0.646, color="red", size=12) +
  draw_label("Rv3377c", 0.2, 0.60, color="orange", size=12) +
  draw_label("Rv3376", 0.2, 0.57, color="gold", size=12)
# dev.off()


unlink(DBPath)

```

## Figure 6

### Figure 6A, S8B & S9A

```{r 6A, echo=FALSE, message=FALSE, warning=FALSE}


Rv3378 <- read.csv("~/Desktop/S1_Data/Rv3378del_RNAseq.csv")
Rv3378_covar <- read.csv("~/Desktop/S1_Data/Rv3378del_RNA_covar.csv")

# several samples were excluded due to poor quality control
covar.sub <- Rv3378_covar[Rv3378_covar$Sample %in% names(Rv3378[,3:27]), ]
class <- paste(covar.sub$strain, covar.sub$pH, sep="_")

dge <- DGEList(counts=Rv3378[,3:27],
	group=,
	genes=Rv3378[,1:2])
	
dge <- calcNormFactors(dge, method=c("TMM"))	


logCPM <- cpm(dge, log=TRUE, prior.count=3)
row.names(logCPM) <- Rv3378[,2]

design <- model.matrix(~0 + class)
colnames(design) <- levels(factor(class))


fit <- lmFit(logCPM, design)

cont.matrix <- makeContrasts(
	mutant_v_parent5.5 = dRv3378_5.5-Parent_5.5,
	mutant_v_comp5.5 = dRv3378_5.5-Rv3378comp_5.5,
	parent_v_comp5.5 = Rv3378comp_5.5-Parent_5.5,
	mutant_v_parent6.6 = dRv3378_6.6-Parent_6.6,
	mutant_v_comp6.6 = dRv3378_6.6-Rv3378comp_6.6,
	parent_v_comp6.6 = Rv3378comp_6.6-Parent_6.6,
	mutant_v_parent_nested = (dRv3378_5.5-Parent_5.5) + (dRv3378_6.6-Parent_6.6),
	# mutant_v_parent_comp_nested = (dRv3378_5.5-(Parent_5.5+Rv3378comp_5.5)/2) + (dRv3378_6.6-(Parent_6.6+Rv3378comp_6.6)/2),
	# mutant_pH_int = (dRv3378_5.5-dRv3378_6.6) - (Parent_5.5-Parent_6.6), # none
	# mutant_parent_pH_int = (dRv3378_5.5-Parent_5.5) - (dRv3378_6.6-Parent_6.6), # none
	levels=design
	)
	
fit2 <- contrasts.fit(fit, cont.matrix)	
fit2 <- eBayes(fit2, trend=TRUE)


results <- decideTests(fit2)
summary(results)


# What about pH regulated genes?

cont.matrix2 <- makeContrasts(
	mutant_pH = dRv3378_5.5-dRv3378_6.6,
	comp_pH = Rv3378comp_5.5-Rv3378comp_6.6,
	parent_pH = Parent_5.5-Parent_6.6,
	pH_nested = (dRv3378_5.5-dRv3378_6.6) + (Parent_5.5-Parent_6.6),
	# pH_nested = (dRv3378_5.5-dRv3378_6.6) + (Parent_5.5-Parent_6.6) + (Rv3378comp_5.5-Rv3378comp_6.6),
	levels=design
	)

fit2.2 <- contrasts.fit(fit, cont.matrix2)	
fit2.2 <- eBayes(fit2.2, trend=TRUE)

results2 <- decideTests(fit2.2)
summary(results2)


#####
# volcano plots of both sets to show relative change
# ignore double mutant in the contrast because the pH 6.6 samples were lost
# ignore complement because it's much different than parent

tT.mvp <- data.table(topTable(fit2, coef=7, number=length(fit2$p.value)), keep.rownames=TRUE)
tT.pHb <- data.table(topTable(fit2.2, coef=4, number=length(fit2.2$p.value)), keep.rownames=TRUE)

# fwrite(tT.mvp, file="~/Desktop/TbAd_RNAseq_hits_by_genotype.csv")
# fwrite(tT.pHb, file="~/Desktop/TbAd_RNAseq_hits_by_pH.csv")


tT.both <- data.table(reshape2::melt(list(dRv3378c=tT.mvp, pH=tT.pHb), id.vars=1:7))
# flip sides of the volcano so that WT/pH 6.6 is on the right
tT.both <- tT.both[, logFC := -logFC]

# labels
sigMut <- data.frame(logFC=c(-4,4), adj.P.Val=5e-20, L1="dRv3378c", 
  events=c("up in\ndRv3378c", "up in\nMtb"))
sigpH <- data.frame(logFC=c(-4,4), adj.P.Val=5e-20, L1="pH", 
  events=c("up in\npH 5.5", "up in\npH 6.6"))

strip.labs <- c(dRv3378c=paste0(nrow(tT.mvp[adj.P.Val < 0.05]), " genes\nchanged in dRv3378c"), pH=paste0(nrow(tT.pHb[adj.P.Val < 0.05]), " genes\nchanged by pH"))


v78pHarc <- ggplot(tT.both[adj.P.Val > 0.05, ], aes(x=logFC, y=-log10(adj.P.Val))) +
  geom_point(color="grey50", size=1, shape=1, stroke=0.25) +
  geom_point(data=tT.both[adj.P.Val <= 0.05, ], size=1.5, shape=1, stroke=0.25, color="blue") +
  
  scale_x_continuous(trans="asinh", breaks=c(-10, -3, -1, 0,1,3,10)) +
  scale_y_continuous(trans="asinh", breaks=c(0, 1.3, 3, 10, 20)) +
  coord_cartesian(xlim=c(-14.5, 14.5), ylim=c(-0.1, 29.5), expand=FALSE) +

  
  geom_hline(yintercept=1.30103, linetype="dotted", linewidth=0.2) +
  geom_vline(xintercept=1, linetype="dotted", linewidth=0.2) +
  geom_vline(xintercept=-1, linetype="dotted", linewidth=0.2) +
  
  geom_text_repel(data=tT.both[rn %in% "Rv3378c", ], aes(label=rn), size=font.tJ/.pt, min.segment.length=0, nudge_x=2.9, nudge_y=-1.2, force=8, seed=36, segment.size=0.2) +
  geom_text_repel(data=tT.both[rn %in% "Rv3377c", ], aes(label=rn), size=font.tJ/.pt, xlim=c(-1, 0), ylim=c(1.8,3.1), min.segment.length=0, force=9, seed=6, segment.size=0.2) +
  geom_text_repel(data=tT.both[rn %in% "Rv3376", ], aes(label=rn), size=font.tJ/.pt, min.segment.length=0, nudge_x=-3, nudge_y=-0.3, force=9, seed=369, segment.size=0.2) +
  geom_text(data=sigMut, aes(label=events), size=font.tJ/.pt, lineheight = 1) +
  geom_text(data=sigpH, aes(label=events), size=font.tJ/.pt, lineheight = 1) +
  
  facet_wrap(~L1, labeller=as_labeller(strip.labs)) +

theme(panel.border=element_rect(color="black"), panel.spacing = unit(0.5, "cm"), strip.text.x = element_text(margin=margin(b=4, t=1)), panel.grid=element_blank(), legend.position="none", plot.margin = unit(c(1,0.2,1,0.2), "cm"), strip.text=element_text(color="blue")) +
xlab(paste0("  Log2 fold change (n = ", nrow(tT.mvp), ")")) +
ylab("-log10 p value")


# pdf("~/Desktop/figure6a_arc.pdf", family="Helvetica", width=7, height=4.5, useDingbats=FALSE)
v78pHarc
# dev.off()


#####
# scatter plots to check leading hits
# what is Rv3378c doing with respect to  pH?
Rv3378c_pH <- data.table(logCPM[6,])
Rv3378c_pH[, class := class]
setnames(Rv3378c_pH, "V1", "Rv3378c")
Rv3378c_pH <- cbind(Rv3378c_pH, covar.sub)

# ggplot(Rv3378c_pH, aes(x=class, y=Rv3378c, color=strain)) + geom_jitter(width=0.2) + theme(axis.text.x=element_text(angle=90))
# missing in deletion, as expected

# what is lipP doing?
lipP <- data.table(logCPM[1,])
lipP[, class := class]
setnames(lipP, "V1", "lipP")
lipP <- cbind(lipP, covar.sub)

# ggplot(lipP, aes(x=class, y=lipP, color=strain)) + geom_jitter(width=0.2) + theme(axis.text.x=element_text(angle=90))
# expression tanks in the complemented strains


# what is Rv1375 doing?
Rv1375 <- data.table(logCPM[1184,])
Rv1375[, class := class]
setnames(Rv1375, "V1", "Rv1375")
Rv1375 <- cbind(Rv1375, covar.sub)

# ggplot(Rv1375, aes(x=class, y=Rv1375, color=strain)) + geom_jitter(width=0.2) + theme(axis.text.x=element_text(angle=90))
# upregulated at high pH
#####


#####
# Heatmaps to show most differential genes across all conditions

# labels
colpH <- ifelse(grepl("5.5", class), "black", "grey90")
colClass <- ifelse(grepl("Parent", class), as.vector(cPal)[2],
	ifelse(grepl("dRv3378....$", class), as.vector(cPal)[3],
	ifelse(grepl("dRv3378_77....$", class), as.vector(cPal)[4],
	ifelse(grepl("Rv3378comp....$", class), as.vector(cPal)[5], 
	ifelse(grepl("Rv3378_77comp....$", class), as.vector(cPal)[7], "white")))))

colType <- cbind(colClass, colpH)
colnames(colType) <- c("Genotype", "pH")


mattTm <- as.matrix(logCPM[row.names(logCPM) %in% tT.mvp[adj.P.Val <= 0.01, rn], ])
colnames(mattTm) <- class

# cairo_pdf("~/Desktop/figureS8B.pdf", family="Helvetica", width=8, height=8)

# dev.off()
par(cex.main=1.5, adj=0.5)
heatmap.4(mattTm, main="Genes with p < 0.01\n in \u0394Rv3378c vs Mtb", dendrogram="row", Colv=FALSE, col=colorpanel(15, "blue", "white", "red"), scale="row",
		lmat=rbind(c(0,4,0), c(0,5,6), c(3, 2, 7), c(0,1,0), c(0,0,0)),
		lwid=c(0.9, 3.7, 0.5), 
		lhei=c(0.4, 0.4, 1.1, 0.3, 1.9),
		margins=c(1, 5), labCol=FALSE, labRow=row.names(mattTm), ColSideColors=colType, key=TRUE, symkey=FALSE, density.info="none", trace="none", keysize=1.1, key.title=NA, key.xlab="Z-score\n\n\n", cexRow=1.7, cexCol=1.7, cex.ColSide=1.7, key.par=list(cex=1.1, mgp=c(-1.5,0.5,0), mar=c(1.9,2.1,0.4,5)))

text(x=0.11, y=0.51, labels="6.6", cex=1.1, adj=c(0,0.5))
text(x=0.19, y=0.51, labels="5.5", col="white", cex=1.1, adj=c(0,0.5))
text(x=0.27, y=0.51, labels="6.6", cex=1.1, adj=c(0,0.5))
text(x=0.39, y=0.51, labels="5.5", col="white", cex=1.1, adj=c(0,0.5))
text(x=0.51, y=0.51, labels="6.6", cex=1.1, adj=c(0,0.5))
text(x=0.6, y=0.51, labels="5.5", col="white", cex=1.1, adj=c(0,0.5))
text(x=0.69, y=0.51, labels="6.6", cex=1.1, adj=c(0,0.5))
text(x=0.78, y=0.51, labels="5.5", col="white", cex=1.1, adj=c(0,0.5))

text(x=0.11, y=0.38, labels="H37Rv", cex=1.1, adj=c(0,0.5), srt=45, xpd=TRUE)
text(x=0.27, y=0.38, labels="\u0394Rv3378", cex=1.1, adj=c(0.3,0.5), srt=45, xpd=TRUE)
text(x=0.39, y=0.38, labels="\u0394Rv3377-8c", cex=1.1, adj=c(0.4,0.5), srt=45, xpd=TRUE)
text(x=0.51, y=0.38, labels="\u0394Rv3378c", cex=1.1, adj=c(0.3,0.5), srt=45, xpd=TRUE)
text(x=0.56, y=0.38, labels="::Rv3378", cex=1.1, adj=c(0.4,0.5), srt=45, xpd=TRUE)
text(x=0.7, y=0.38, labels="\u0394Rv3377-8c", cex=1.1, adj=c(0.4,0.5), srt=45, xpd=TRUE)
text(x=0.75, y=0.38, labels="::Rv3377-8", cex=1.1, adj=c(0.41,0.5), srt=45, xpd=TRUE)
# dev.off()


#####
# by pH
mattTmpH <- as.matrix(logCPM[row.names(logCPM) %in% tT.pHb[adj.P.Val <= 0.01, rn], ])
colnames(mattTmpH) <- class

# cairo_pdf("~/Desktop/figureS9A.pdf", family="Helvetica", width=8, height=12)

# dev.off()
par(cex.main=1.5, adj=0.5)
heatmap.4(mattTmpH, main="Genes with p < 0.01 in pH 5.5 vs 6.6", dendrogram="row", Colv=FALSE, col=colorpanel(15, "blue", "white", "red"), scale="row",
		lmat=rbind(c(0,4,0), c(0,5,6), c(3, 2, 7), c(0,1,0), c(0,0,0)),
		lwid=c(0.9, 3.7, 0.5), 
		lhei=c(0.4, 0.4, 3, 0.3, 0.5),
		margins=c(1, 5), labCol=FALSE, labRow=row.names(mattTmpH), ColSideColors=colType, key=TRUE, symkey=FALSE, density.info="none", trace="none", keysize=1.1, key.title=NA, key.xlab="Z-score\n\n\n", cexRow=1.7, cexCol=1.7, cex.ColSide=1.7, key.par=list(cex=1.1, mgp=c(-1.5,0.5,0), mar=c(1.9,2.1,1.7,5)))

text(x=0.11, y=0.085, labels="6.6", cex=1.1, adj=c(0,0.5))
text(x=0.19, y=0.085, labels="5.5", col="white", cex=1.1, adj=c(0,0.5))
text(x=0.27, y=0.085, labels="6.6", cex=1.1, adj=c(0,0.5))
text(x=0.39, y=0.085, labels="5.5", col="white", cex=1.1, adj=c(0,0.5))
text(x=0.51, y=0.085, labels="6.6", cex=1.1, adj=c(0,0.5))
text(x=0.6, y=0.085, labels="5.5", col="white", cex=1.1, adj=c(0,0.5))
text(x=0.69, y=0.085, labels="6.6", cex=1.1, adj=c(0,0.5))
text(x=0.78, y=0.085, labels="5.5", col="white", cex=1.1, adj=c(0,0.5))

text(x=0.11, y=-0.01, labels="H37Rv", cex=1.1, adj=c(0,0.5), srt=45, xpd=TRUE)
text(x=0.27, y=-0.01, labels="\u0394Rv3378", cex=1.1, adj=c(0.3,0.5), srt=45, xpd=TRUE)
text(x=0.39, y=-0.01, labels="\u0394Rv3377-8c", cex=1.1, adj=c(0.4,0.5), srt=45, xpd=TRUE)
text(x=0.51, y=-0.01, labels="\u0394Rv3378c", cex=1.1, adj=c(0.3,0.5), srt=45, xpd=TRUE)
text(x=0.56, y=-0.01, labels="::Rv3378", cex=1.1, adj=c(0.4,0.5), srt=45, xpd=TRUE)
text(x=0.7, y=-0.01, labels="\u0394Rv3377-8c", cex=1.1, adj=c(0.4,0.5), srt=45, xpd=TRUE)
text(x=0.75, y=-0.01, labels="::Rv3377-8", cex=1.1, adj=c(0.41,0.5), srt=45, xpd=TRUE)
# dev.off()


```


## S3 Fig


``` {r S3Fig, echo=FALSE, message=FALSE, warning=FALSE}

# Read in the data.  The data is part of the limms vignette.
data(CBS.xcms_diffreport)
all <- CBS.xcms_diffreport


# Build a sample list with class information
desMetB6 <- cbind(names(CBS.xcms_diffreport[,24:55]), c(rep("CBS",4), rep("CBS",4),
  rep("CBS",4), rep("CBS",4), rep("CBS",4), rep("CBS",4), rep("G307S",4),
  rep("G307S",4)), c(rep("Yes",4), rep("Yes",4), rep("Yes",4), rep("Yes",4),
  rep("No",4), rep("No",4), rep("Yes",4), rep("Yes",4)),  c(rep("High",4),
  rep("High",4), rep("Low",4), rep("Low",4), rep("High",4), rep("Low",4),
  rep("High",4), rep("Low",4)), c(rep(2,4), rep(1,4), rep(2,4), rep(1,4),
  rep(1,4), rep(1,4), rep(2,4), rep(2,4)))
desMetB6 <- data.frame(desMetB6)
names(desMetB6) <- c("Run", "Strain", "Met", "B6", "Rep")


# Build the design matrix
f <- paste(desMetB6$Strain, desMetB6$Met, desMetB6$B6, desMetB6$Rep, sep="")
f <-factor(f)
desCu <- model.matrix(~0+f)
colnames(desCu) <- levels(f)


# Now build the contast matrix. Only 4 of the possible contrasts are
# specified as interesting
contMatrix <- makeContrasts(MA_B6="(CBSYesLow1+CBSYesLow2)-(CBSYesHigh1+CBSYesHigh2)",
  Strain_w_B6="G307SYesHigh2-CBSYesHigh2",
  Strain_by_B6="(G307SYesLow2-G307SYesHigh2)-(CBSYesLow2-CBSYesHigh2)",
  CBS_Met="CBSNoHigh1-CBSYesHigh1", levels=desCu)


# The data object must have zeros removed, be log transformed and normalized.
all.i_l <- imputeZerosUnifMin(CBS.xcms_diffreport, intensities=24:55, seed=387)


# Normalization by full quantiles
all.fq <- runNorm(all.i_l, intensities=70:101)


# All objects are ready for limmaTest()
# This is an F-score if more than one contrast is present in the contrast matrix.
tT.F <- limmaTest(x=all.fq, peaknames="name", intensities=102:133, des=desCu, cont=contMatrix)


# The limma output only can be obtained by using the limma_out argument
DECu <- limmaTest(x=all.fq, peaknames="name", intensities=102:133, des=desCu, 
cont=contMatrix, limma_out=TRUE)


# Annotation, also part of the limms vignette
data(hmdb_Shortlist)
hmdb <- hmdb_Shortlist

names(hmdb)[1] <- "Metabolite"


x.ID_db <- dbMatch(x=tT.F, peaknames="name", mzmedcol="mzmed", db=hmdb, dbcol="Adduc_MW_.Da.", ppmCut=10, db_annotations=c("Metabolite", "Formula", "HMDB_ID", "Adduct"))

tT.ID_db.only <- x.ID_db[!is.na(exact_mz)]


# Shorten names
tT.ID_db.only[, Metabolite := gsub("_", "", Metabolite)]
tT.ID_db.only[, Metabolite := gsub("5'", "", Metabolite)]
tT.ID_db.only[, Metabolite := gsub("\\(\\d\\)", "", Metabolite)]


# add annotation layer
# need the ids first...
# found in 
setorder(tT.ID_db.only, adj.P.Val) # order by adjusted p value
metIds <- tT.ID_db.only[1:10, .(name, Metabolite)] # cut to top10


# make a list object of the first four contrasts
tT.list <- lapply(1:4, function(i) data.table(topTable(DECu, coef=i, number=dim(all.fq)[1]), keep.rownames=TRUE))

# add met ids
tT.list.ids <- lapply(1:4, function(i) merge(tT.list[[i]], metIds, by.x="rn", by.y="name"))

names(tT.list) <- c("B6 Restriction", "MA vs G307S", "MA vs G307S, low B6", "Methionine Starvation")
names(tT.list.ids) <- c("B6 Restriction", "MA vs G307S", "MA vs G307S, low B6", "Methionine Starvation")


made.cut <- list(B6=data.frame(
	down=sum(tT.list[[1]]$logFC >=1 & tT.list[[1]]$adj.P.Val <=0.05),
	up=sum(tT.list[[1]]$logFC <=-1 & tT.list[[1]]$adj.P.Val <=0.05),
	ns=sum(abs(tT.list[[1]]$logFC) < 1 | tT.list[[1]]$adj.P.Val > 0.05)
	 	),
	
	Allele=data.frame(
	up=sum(tT.list[[2]]$logFC >=1 & tT.list[[2]]$adj.P.Val <=0.05),
	down=sum(tT.list[[2]]$logFC <=-1 & tT.list[[2]]$adj.P.Val <=0.05),
	ns=sum(abs(tT.list[[2]]$logFC) < 1 | tT.list[[2]]$adj.P.Val > 0.05)
		),

	AllelexB6=data.frame(
	up=sum(tT.list[[3]]$logFC >=1 & tT.list[[3]]$adj.P.Val <=0.05),
	down=sum(tT.list[[3]]$logFC <=-1 & tT.list[[3]]$adj.P.Val <=0.05),
	ns=sum(abs(tT.list[[3]]$logFC) < 1 | tT.list[[3]]$adj.P.Val > 0.05)
		),
	
	Met=data.frame(
	down=sum(tT.list[[4]]$logFC >=1 & tT.list[[4]]$adj.P.Val <=0.05),
	up=sum(tT.list[[4]]$logFC <=-1 & tT.list[[4]]$adj.P.Val <=0.05),
	ns=sum(abs(tT.list[[4]]$logFC) < 1 | tT.list[[4]]$adj.P.Val > 0.05)
		)
	)

tT.melt <- data.table(reshape2::melt(tT.list, id.vars=1:7))
tT.melt.id <- data.table(reshape2::melt(tT.list.ids, id.vars=1:8))
# filter to significant hits
tT.melt.id <- tT.melt.id[adj.P.Val < 0.05]
cut.melt <- reshape2::melt(made.cut, id=c("up", "down", "ns"))


vCBS <- ggplot(tT.melt, aes(x=logFC, y=-log10(adj.P.Val))) +
  geom_hline(yintercept=1.30103, linetype="dotted") +
	geom_vline(xintercept=1, linetype="dotted") +
	geom_vline(xintercept=-1, linetype="dotted") +
  
  geom_text_repel(data=tT.melt.id[logFC < 0 & adj.P.Val < 4e-3], aes(label=Metabolite), size=6, force=4, xlim=c(NA, 0.5), ylim=c(2.5, NA), point.padding=0.1, seed=62, alpha=0.5) +
  geom_text_repel(data=tT.melt.id[logFC > 0 & adj.P.Val < 4e-3], aes(label=Metabolite), size=6, force=4, xlim=c(-0.1, NA), ylim=c(2.5, NA), point.padding=0.1, seed=62, alpha=0.5) +
  geom_text_repel(data=tT.melt.id[logFC < 0 & adj.P.Val > 4e-3], aes(label=Metabolite), size=6, force=4, xlim=c(NA, 0.1), ylim=c(NA, -2), point.padding=0.1, seed=62, alpha=0.5) +
  geom_text_repel(data=tT.melt.id[logFC > 0 & adj.P.Val > 4e-3], aes(label=Metabolite), size=6, force=4, xlim=c(-0.1, NA), ylim=c(NA, -2), point.padding=0.1, seed=62, alpha=0.5) +


	geom_point(shape=1) +
  geom_point(data=tT.melt.id, size=2) +
	facet_wrap(~ L1) +
  scale_x_continuous(trans="asinh", breaks=c(-12, -4, -1, 0, 1, 4, 12), minor_breaks=c(-16:-13, -11:-5, -3:-2, 2:3, 5:11, 13:16)) +
  coord_cartesian(xlim=c(-17, 17), ylim=c(-2, 18), expand=FALSE) +
	theme(strip.background=element_blank()) +
	theme(plot.margin = unit(c(0.1,0.1,0.1,0.1), "cm")) +
	xlab(paste("Log2-fold change")) +
	ylab("-log10 p value")


themeJam(18)
# pdf("~/Desktop/figureS9.pdf", family="Helvetica", width=7.5, height=7.5, useDingbats=FALSE)
vCBS 
# dev.off()
```


## S7 Fig

CID-MS network analysis and visualization

```{r network, echo=FALSE, message=FALSE, warnings=FALSE, include=FALSE}

# note: OdNH, CH2 ruled out with no support

Tb_fragmentome <- data.table(read.csv("~/Desktop/S1_Data/altered_TbAd_fragments.csv"))


# recalculate start and end based on the observed fragments
Tb_fragmentome[, c("start", "end") := list(ppmRange(observed_mz, ppm=15)[1], ppmRange(observed_mz, ppm=15)[2]), by=c("moiety", "modification")]

setkey(Tb_fragmentome, start, end)


# versus all other CID data
Tb_fragmentome_overlaps <- foverlaps(Tb_fragmentome[, .(precursor, modification, mz_type, moiety, observed_mz, start, end)], 
  Tb_fragmentome[modification %in% "", .(precursor, calculated_mz, start, end)], 
  type="any", mult="all")


# create the presence/absence matrix
Tb_fragment.mat <- data.table::dcast(Tb_fragmentome_overlaps[mz_type != "precursor"], i.precursor ~ moiety, aggregate.fun=length, value.var="moiety", fill=0)
setnames(Tb_fragment.mat, "i.precursor", "precursor")


# step through one pair at a time, with TbAd as the anchor
Tb_fragment.pairs <- lapply(c(1:4, 6:15), function(i) Tb_fragment.mat[c(i,5)])

Tb_fragment.pairs <- lapply(Tb_fragment.pairs, Filter, f = function(x) !all(x==0))

Tb_fragment.pairs <- lapply(1:length(Tb_fragment.pairs), function(i) as.matrix(data.table::transpose(Tb_fragment.pairs[[i]], keep.names="precursor", make.names="precursor"), rownames="precursor"))


fragmentome.net <- lapply(1:length(Tb_fragment.pairs), function(i) graph_from_biadjacency_matrix(Tb_fragment.pairs[[i]]))


# tripartite plot

# assign 1 for shared fragments, 2 for precursors and 3 for unique fragments
fragmentome.layer <- lapply(1:length(Tb_fragment.pairs), function(i)
  ifelse(V(fragmentome.net[[i]])$name %in% "540.354", 1,
  ifelse(!V(fragmentome.net[[i]])$name %in% "540.354" & grepl("\\.", V(fragmentome.net[[i]])$name), 3, 2))
  )


sl <- lapply(1:length(Tb_fragment.pairs), function(i) igraph::layout_with_sugiyama(fragmentome.net[[i]], layers=fragmentome.layer[[i]]))

ggnet.fragmentome.tri <- lapply(1:length(Tb_fragment.pairs), function(i) data.table(ggnetwork(fragmentome.net[[i]], layout=sl[[i]]$layout)))


# relabel the type
lapply(1:length(ggnet.fragmentome.tri), function(i) ggnet.fragmentome.tri[[i]][, type := ifelse(type %in% TRUE, "precursor", "fragment")])
lapply(1:length(ggnet.fragmentome.tri), function(i) 
  ggnet.fragmentome.tri[[i]][, node_shape := 
  ifelse(type %in% "fragment" & grepl("modified", name), 24, 
  ifelse(type %in% "precursor", 21, 22))])

lapply(1:length(ggnet.fragmentome.tri), function(i) ggnet.fragmentome.tri[[i]][, fragment_color := ifelse(
  name %in% "tuberculosinyl_terpene", "red", 
  ifelse(name %in% "modified_tuberculosinyl_terpene", "red",
  ifelse(name %in% "tuberculosinyladenine", "orange", 
  ifelse(name %in% "modified_tuberculosinyladenine", "orange",
  ifelse(name %in% "adenine", "gold",
  ifelse(name %in% "modified_adenine", "gold",
  ifelse(name %in% "adenosine", "blue",
  ifelse(name %in% "modified_adenosine", "blue",
  ifelse(name %in% "540.354", "grey", 
         "black")))))))))])

names(ggnet.fragmentome.tri) <- unlist(lapply(1:length(ggnet.fragmentome.tri), function(i) ggnet.fragmentome.tri[[i]][nrow(ggnet.fragmentome.tri[[i]])-1, 4]))


# reorder in 3 columns
ggnet.fragmentome.tri <- ggnet.fragmentome.tri[c(
  "530.37", "572.381", # adenine variants
  "408.312", "524.36", "582.365", "778.584", "804.6", "806.615", "820.985", # glycosylation variants
  "538.339", "554.334", "556.349", # terpene variants
  "570.365", "558.365")] # multiple variants


ggplot.fragment.list <- lapply(1:length(ggnet.fragmentome.tri), function(i) 
  ggplot(ggnet.fragmentome.tri[[i]], aes(x = x, y = y, xend = xend, yend = yend)) +
  geom_edges(show.legend=FALSE, alpha=0.5) +
  geom_nodes(aes(shape=node_shape, fill=fragment_color), size=6, color="transparent") +
  scale_fill_identity() +
  scale_shape_identity() +
  ylim(-0.25, 1) +
  geom_nodetext_repel(
    data=ggnet.fragmentome.tri[[i]][type %in% "precursor" & !grepl("540.354", name)], 
    aes(label=name), ylim=c(-0.28, -0.27), segment.alpha=0.5, seed=89, size=font.tJ/.pt) +
  theme_blank(legend.position="none", plot.title=element_text(size=font.tJ), plot.margin=unit(c(0.1,0,0.1,0), "cm")) 
    )

ggFragmentome <- plot_grid(plotlist=ggplot.fragment.list, nrow=5, axis="tblr", align="hv")

```


```{r S7Fig, echo=FALSE, message=FALSE, warnings=FALSE}

# Figure S7
# pdf("~/Desktop/FigureS7.pdf", family="Helvetica", width=9, height=9, useDingbats=FALSE)
ggFragmentome
# dev.off()


```


## S8 Fig A


```{r S8FigA, echo=FALSE, message=FALSE, warning=FALSE}

# scatter plots for transcription data
qPCR <- data.table(read.csv("~/Desktop/S1_Data/012623_terpene_qPCR.csv"))
TF_TPM <- data.table(read.csv("~/Desktop/S1_Data/012623_terpene_TF.csv"))

themeJam(16)


# TF data

# reference line
refLine <- TF_TPM[reference_condition=="dextrose_exp" & code %in% "log phase glucose"]
refLine[, ymean := mean(log2_TPM), by=gene]
refLine <- unique(refLine, by="gene")

# growth conditions
TF_condition <- ggplot(TF_TPM[reference_condition=="dextrose_exp"], aes(x=fct_inorder(code), y=log2_TPM, color=code)) +
  geom_hline(data=refLine, aes(yintercept=ymean), color="blue", linewidth=0.6, linetype="dotted") +
  geom_point(size=3) +
  stat_summary(fun="mean", geom="point", size=12, shape=95) +
  facet_wrap(~gene, nrow=1) +
  scale_color_manual(values=c("blue4", "blue", "green2", "lightblue", "green4")) +
  theme(panel.grid=element_blank(), axis.text.x=element_text(angle=45, hjust=1, vjust=1), legend.position="none", plot.margin=unit(c(0,2,0,2), "cm")) +
  ylab("transcripts\nper million (log2)") +
  xlab("n = 2")

# pdf("~/Desktop/figureS8A.pdf", family="Helvetica", width=7.8, height=7.8, useDingbats=FALSE)
plot_grid(TF_condition, NULL, nrow=2)
# dev.off()
```


## S8C & S10


```{r S8C_10, echo=FALSE, message=FALSE, warning=FALSE}

# qPCR data

# Rv3378c

stats.Rv3378c <- qPCR[experiment=="Rv3378c_deletion"] %>%
  group_by(mRNA) %>%
  t_test(expression~Strain) %>%
  adjust_pvalue(method = "bonferroni") %>%
  add_significance()
stats.Rv3378c <- stats.Rv3378c %>% add_xy_position(x="Strain")
stats.Rv3378c$xmin <- ifelse(stats.Rv3378c$group1=="dRv3378c", 2, 3) # want order to be WT, deletion, complement
stats.Rv3378c$xmax <- ifelse(stats.Rv3378c$group2=="H37Rv", 1, 3)

set.seed(977)
qPCR_Rv3378c <- ggplot(qPCR[experiment=="Rv3378c_deletion"], aes(x=fct_inorder(Strain), y=expression, color=Strain)) +
  geom_jitter(size=3, width=0.1) +
  stat_summary(fun="mean", geom="point", size=12, shape=95) +
  facet_wrap(~mRNA, nrow=1) +
  ylim(-0.0001, 0.0051) +
  theme(axis.text.x=element_text(angle=45, hjust=1, vjust=1), legend.position="none") +
  ylab("relative expression\n(normalized to 16S)") +
  xlab("strain, n = 3")

qPCR_Rv3378c <- qPCR_Rv3378c + stat_pvalue_manual(stats.Rv3378c, label="{scales::pvalue(p.adj)}", hide.ns=TRUE, size=font.tJ/.pt, bracket.nudge.y=-0.0005, step.increase=0.1)

# pdf("~/Desktop/figureS8C.pdf", family="Helvetica", width=7.8, height=7.8, useDingbats=FALSE)
# qPCR_Rv3378c
# dev.off()


# sigF and WhiB3
stats.sw <- qPCR[!experiment=="Rv3378c_deletion"] %>%
  group_by(mRNA, experiment) %>%
  t_test(expression~ATC) %>%
  adjust_pvalue(method = "bonferroni") %>%
  add_significance()
stats.sw <- stats.sw %>% add_xy_position(x="ATC")


qPCR_sw <- ggplot(qPCR[!experiment=="Rv3378c_deletion"], aes(x=fct_rev(ATC), y=expression, color=ATC)) +
  geom_jitter(size=3, width=0.1) +
  stat_summary(fun="mean", geom="point", size=12, shape=95) +
  facet_grid(rows=vars(experiment), cols=vars(mRNA), switch="y") +
  scale_color_manual(values=c("grey", "black")) +
  ylim(0, 1.1) +
  theme(axis.text.x=element_text(angle=45, hjust=1, vjust=1), legend.position="none") +
  ylab("relative expression\n(normalized to 16S)") +
  xlab("n = 3")

qPCR_sw <- qPCR_sw + stat_pvalue_manual(stats.sw, label="{scales::pvalue(p.adj)}", hide.ns=TRUE, size=font.tJ/.pt, bracket.nudge.y=0.03)

# pdf("~/Desktop/figureS10.pdf", family="Helvetica", width=7.8, height=7.8, useDingbats=FALSE)
# qPCR_sw
# dev.off()


# pdf("~/Desktop/figureS8C_10.pdf", family="Helvetica", width=7.8, height=7.8, useDingbats=FALSE)
plot_grid(qPCR_Rv3378c, qPCR_sw, nrow=2)
# dev.off()


```


## S9 Fig D-E

Mg-GAST lipidomics


```{r Mg, echo=FALSE, message=FALSE, warnings=FALSE}

# AUC for TbAd and N6-TbAd
MgAUC <- data.table(read.csv("~/Desktop/S1_Data/070524_AUC_TbAd_MgGAST.csv"))
MgAUC[, mM := as.factor(Mg)]
MgAUC[, TbAd := log2(X1_TbAd_AUC)]
MgAUC[, N6_TbAd := log2(N6_TbAd_AUC)]


# plot(aov(TbAd ~ mM, MgAUC), 1)
# plot(aov(N6_TbAd ~ mM, MgAUC), 1)
# outliers in homogeneity.

# MgAUC[, .(shapiro.test(N6_TbAd)), by=mM] # not normal distribution
# N6 not normal


# hence, use Welch's ANOVA

MgAUC.melt <- melt(MgAUC, id.vars=1:5, value.name="AUC", variable.name="lipid")
AUC.test <- data.table(MgAUC.melt %>%
  group_by(lipid) %>%
  welch_anova_test(AUC ~ mM) %>%
  adjust_pvalue(method="BH") %>%
  add_significance())

TbAd_Mg.scatter <- ggplot(MgAUC, aes(x=mM, y=TbAd)) +
  stat_summary(fun="mean", geom="point", size=12, shape=95, show.legend=FALSE) +
  geom_jitter(aes(color=mM), width=0.2, size=3, show.legend=FALSE) +
  scale_color_manual(values=c("black", "blue", "red")) +
  ylim(0, 31) +
  theme(panel.grid=element_blank(), axis.text.x=element_text(angle=45, hjust=1, vjust=1), plot.subtitle=element_text(size=font.tJ), plot.margin=unit(c(5,2,5,2), "cm")) +
  xlab("Mg (mM)") +
  ylab("intensity (log2)") +
  ggtitle("1-TbAd") +
  labs(subtitle=paste0(AUC.test[lipid %in% "TbAd", method], ", ", AUC.test[lipid %in% "TbAd", p.adj.signif]))
  

N6_TbAd_Mg.scatter <- ggplot(MgAUC, aes(x=mM, y=N6_TbAd)) +
  stat_summary(fun="mean", geom="point", size=12, shape=95, show.legend=FALSE) +
  geom_jitter(aes(color=mM), width=0.2, size=3, show.legend=FALSE) +
  scale_color_manual(values=c("black", "blue", "red")) +
  ylim(0, 31) +
  theme(panel.grid=element_blank(), axis.text.x=element_text(angle=45, hjust=1, vjust=1), plot.subtitle=element_text(size=font.tJ), plot.margin=unit(c(5,2,5,2), "cm")) +
  xlab("Mg (mM)") +
  ylab("intensity (log2)") +
  ggtitle("N6-TbAd") +
  labs(subtitle=paste0(AUC.test[lipid %in% "N6_TbAd", method], ", ", AUC.test[lipid %in% "N6_TbAd", p.adj.signif]))


# pdf("~/Desktop/S9FigDE.pdf")
plot_grid(TbAd_Mg.scatter, N6_TbAd_Mg.scatter, nrow=1, axis="tblr", align="hv")
# dev.off()


```


## Table S1


``` {r tableS1, echo=FALSE, message=FALSE}


# Named metabolites by F score
tT.ID_db.only[, Metabolite := tolower(Metabolite)]

table_1 <- data.frame(ID=tT.ID_db.only[1:10, Metabolite], formatC(as.matrix(tT.ID_db.only[1:10, c(134, 137, 135, 136, 138:141)]), format="g"))


t1_cgroup <- rbind(
  c("", "log<sub>2</sub>-fold change", "", ""),
  c("", "major allele", "G307S vs major allele", "")
  )
t1_n.c <- rbind(
  c(1, 4, 2, 2),
  c(1, 2, 2, 4)
  )
  

htmlTable(table_1, align="l|cccccccc", align.header="c|cccccccc", align.cgroup=c("c|ccc", "c|ccc"), caption="<b>Table S1  limms output of the ten most significantly changed metabolites following cystathionine beta-synthase disruption.</b>", rnames=FALSE,
  header=c(
    "putative metabolite&nbsp",
    "1 vs 400&#956M B6&nbsp",
    "-/+ methionine&nbsp",
    "400&#956M B6&nbsp",
    "1&#956M B6&nbsp",
    "mean level&nbsp",
    "F-statistic&nbsp",
    "p-value&nbsp",
    "adjusted p-value&nbsp"
    ),
  cgroup=t1_cgroup,
  n.cgroup=t1_n.c
  )
# NOTE: knitr will not fully render the HTML table with unicode formatting
# copy and paste HTML into a browser to properly format

```
