# Supplementary material for: Mycobacteria that cause tuberculosis have retained ancestrally acquired genes for the biosynthesis of chemically diverse terpene nucleosides
Source: PLoS Biol. 2024 Sep 30;22(9):e3002813. doi: 10.1371/journal.pbio.3002813 (PMC11476799; doi:10.1371/journal.pbio.3002813)
Supplement: S1 Data — The R Markdown document contains annotated R code for computational analyses and generation of manuscript figures. The associated files in the zipped folder contain the data necessary for the analyses. (ZIP) [file pbio.3002813.s013.zip › Mayfield_S1_Data/Mayfield_S5Fig_data.xlsx]

## Sheet: Sheet1
Data for S5 Fig
The -x intercept (Y=0) was the amount (micrograms) of 1-TbAd or 1-Tbadenine calculated by simple linear regression using GraphPad Prism (https://www.graphpad.com/quickcalcs/linear1/).
The percentage of each lipid (S5B) was then calculated by -x intercept devided by 2 micrograms of total input Tb lipids.
Sample:	J331			J272			J108			J141			J003			J266			J250			j293
Strain:	M0014870-1			M0014870-1			M0014870-1			M0022539-2			M0003422-4			M0008211-6			M0017734-6			M0022059-1
1-TbAd:	ug	area		ug	area		ug	area		ug	area		ug	area		ug	area		ug	area		ug	area
	0	4383297		0	6557534		0	5033330		0	5202737		0	1384559		0	11965400		0	14074180		0	11277630
	0.0046	8560077		0.0023	9177537		0.0046	9117433		0.0046	8170267		0.0046	3941794		0.0046	15751620		0.0046	16394240		0.0023	14621050
	0.0092	10140040		0.0046	9427518		0.0092	11709480		0.0092	11645990		0.0092	6564141		0.0092	17803470		0.0092	20176990		0.0046	15821600
	0.0138	13230690		0.0069	11682470		0.0138	14859430		0.0138	13373500		0.0138	8812308		0.0138	22449630		0.0138	23435900		0.0069	17766780
	0.0184	15065130		0.0092	13680290		0.0184	17571660		0.0184	17060120		0.0184	12163870		0.0184	24231840		0.0184	25657220		0.0092	19183550
calculated x intercept:	-0.008956	0		-0.009275	0		-0.008201	0		-0.008442	0		-0.002241	0		-0.01796	0		-0.02118	0		-0.01449	0
Sample:	J331			J272			J108			J141			J003			J266			J250			j293
Strain:	M0014870-1			M0014870-1			M0014870-1			M0022539-2			M0003422-4			M0008211-6			M0017734-6			M0022059-1
1-Tb adenine (408):	ug	area		ug	area		ug	area		ug	area		ug	area		ug	area		ug	area		ug	area
	0	10878310		0	2847337		0	14545330		0	17477900		0	12973980		0	12485020		0	9935366		0	3778478
	0.003256	21074670		0.001628	8282782		0.003256	24585770		0.003256	24858660		0.003256	20520430		0.003256	22829350		0.003256	21456760		0.001628	10722570
	0.006512	25883160		0.003256	11344430		0.006512	30670600		0.006512	31715800		0.006512	28153600		0.006512	29494140		0.006512	31411630		0.003256	16918730
	0.009768	35208760		0.004884	16272570		0.009768	37841280		0.009768	37731560		0.009768	34458640		0.009768	38233750		0.009768	39541790		0.004884	21955370
	0.013024	39117450		0.006512	19941750		0.013024	45044940		0.013024	44930020		0.013024	40881530		0.013024	45178440		0.013024	46607150		0.006512	26534870
calculated x intercept:	-0.005676	0		-0.001275	0		-0.006878	0		-0.008545	0		-0.006277	0		-0.005435	0		-0.004097	0		-0.001329	0
