# Supplementary material for: Mycobacteria that cause tuberculosis have retained ancestrally acquired genes for the biosynthesis of chemically diverse terpene nucleosides
Source: PLoS Biol. 2024 Sep 30;22(9):e3002813. doi: 10.1371/journal.pbio.3002813 (PMC11476799; doi:10.1371/journal.pbio.3002813)
Supplement: S1 Data — The R Markdown document contains annotated R code for computational analyses and generation of manuscript figures. The associated files in the zipped folder contain the data necessary for the analyses. (ZIP) [file pbio.3002813.s013.zip › Mayfield_S1_Data/README.txt]

All data relevant to the manuscript are provided within the paper and its Supporting Information files. S1 Data contains raw data and R code in the R Markdown document S1_Data.Rmd that together can be used to reproduce all analyses and figures. Users must modify the path statements in S1_Data.Rmd to point to the provided files and additionally must have all R packages and dependencies installed, including the limms package. S1 Data includes the following files:

README.txt, a copy of the data statement
S1_Data.Rmd, an R Markdown document of annotated R code and explanatory comments
S1_Data.html, an R Markdown report produced from S1_Data.Rmd
S1_Data_files, the graphical output of S1_Data.Rmd
012623_terpene_qPCR.csv, a raw data file of qPCR results from S8 Fig
012623_terpene_TF.csv, transcription factor overexpression data from S8 Fig
070524_AUC_TbAd_MgGAST.csv, measurements of TbAd with varied Mg, S9 FigB-E
altered_TbAd_fragments.csv, observed mass spec fragments from S7 Fig
MycoMassDB.csv, an iteration of a database of known MTb lipids
phenoDKOp.csv, the covariate key for the samples in the Rv3377-8c experiment             
phenoKO3X.csv, the covariate key for the samples in the Rv3378c experiment
phenoMtbC3.csv, the covariate key for the samples in the MTC experiment
xsetDKOp, xcms object of aligned mass spec peaks for the Rv3377-8c experiment
xset3X, xcms object of aligned mass spec peaks for the Rv3378c experiment
xsetStrains_061521, xcms object of aligned mass spec peaks for the MTC experiment 
plKO3X.snrc.csv, the mass spec peak list for the Rv3378c experiment          
outtree_noeuds.nwk, nearest-neighbor orthogroup tree from Fig 5C
phyliptree.phy, NCBI taxonomy tree from Fig 5A
RBH_summary.csv, reciprocal BLAST hit matrix of MTC strains, Fig 5C
Rv3378del_RNA_covar.csv, the covariate key for Rv3377-8c transcriptomics
Rv3378del_RNAseq.csv, read counts for Rv3377-8c transcriptomics     
TbAd_AUC.csv, area under the curve for TbAd in Fig 1B
TbAd_deriv_mass.R, R list of terpene nucleoside masses
terpene_functions.R, bespoke R functions used in these analyses
terpene_OD600.csv, OD600 measurements for strains, S1 FigG  
Mayfield_S5Fig_data.xlsx, raw data and calculations for standard addition, S5 FigBC
S1_raw_images.pdf, uncropped gel images from S1 Fig (includes irrelevant lanes)        

The R limms package is available at https://github.com/jamayfie/limms. The limms package vignette that includes detailed descriptions of all limms functions, arguments, design considerations and examples of how to use each function output as an R Markdown report is provided in S2 Data as LIMMS_vignette.html. The limms package includes data used for working examples in the vignette and help pages, including Table S1 in the manuscript.

Raw RNAseq data are available through NCBI as BioProject accession number PRJNA1146031.
