# Supplementary material for: Mycobacteria that cause tuberculosis have retained ancestrally acquired genes for the biosynthesis of chemically diverse terpene nucleosides
Source: PLoS Biol. 2024 Sep 30;22(9):e3002813. doi: 10.1371/journal.pbio.3002813 (PMC11476799; doi:10.1371/journal.pbio.3002813)
Supplement: S1 Data — The R Markdown document contains annotated R code for computational analyses and generation of manuscript figures. The associated files in the zipped folder contain the data necessary for the analyses. (ZIP) [file pbio.3002813.s013.zip › Mayfield_S1_Data/RBH_summary.csv]

species	Rv3372	Rv3376	Rv3377c	Rv3378c	Rv3379c	Rv3383
M. smegmatis	56.38	NA	NA	NA	39.99	39.99
M. sp. MCS	39.99	NA	NA	NA	39.99	39.99
M. sp. KMS	39.99	NA	NA	NA	39.99	39.99
M. sp. JLS	39.99	NA	NA	NA	39.99	39.99
M. vanbaalenii	39.99	NA	NA	NA	39.99	39.99
M. sp. Spyr1	59.44	NA	NA	NA	39.99	39.99
M. gilvum	59.44	NA	NA	NA	39.99	39.99
M. abscessus	NA	NA	NA	NA	39.99	39.99
M. avium k10	96.68	NA	NA	NA	39.99	39.99
M. avium 104	96.68	NA	NA	NA	39.99	39.99
M. marinum	96.17	NA	NA	NA	86.41	93.16
M. ulcerans	96.17	NA	NA	NA	39.99	93.16
M. kansasii	96.69	NA	NA	NA	39.99	39.99
M. leprae TN	88.84	NA	NA	NA	39.99	39.99
M. leprae Br4	88.84	NA	NA	NA	39.99	39.99
M. bovis	99.74	99.54	99.66	82.87	99.81	99.72
M. bovis BCG pasteu	99.74	99.54	99.66	82.87	99.81	99.72
M. bovis BCG tokyo	99.74	99.54	99.66	82.87	99.81	99.72
M. tuberculosis Beijing	99.74	99.54	99.66	99.8	99.81	99.72
M. tuberculosis KZN605	99.74	99.54	99.66	99.8	99.81	99.72
M. tuberculosis K85	99.74	99.54	99.66	99.8	99.81	99.72
M. tuberculosis EAS054	99.74	99.54	99.66	99.8	99.81	99.72
M. tuberculosis CPHLA	99.74	99.54	99.66	99.8	99.81	99.72
M. tuberculosis C	99.74	99.54	99.66	99.8	99.81	99.72
M. tuberculosis Haarlem	99.74	99.54	99.66	99.8	99.81	99.72
M. tuberculosis CDC1551	99.74	99.54	99.66	99.8	39.99	98.59
M. tuberculosis F11	99.74	99.54	99.66	99.8	99.81	99.72
M. tuberculosis H37Ra	99.74	99.54	99.66	99.8	99.81	99.72
M. tuberculosis H37Rv	NA	NA	NA	NA	NA	NA
