# Supplementary material for: Mycobacteria that cause tuberculosis have retained ancestrally acquired genes for the biosynthesis of chemically diverse terpene nucleosides
Source: PLoS Biol. 2024 Sep 30;22(9):e3002813. doi: 10.1371/journal.pbio.3002813 (PMC11476799; doi:10.1371/journal.pbio.3002813)
Supplement: S2 Data — The limms package vignette provided in html format. The complete R Markdown used to produce the html document is part of the limms package available at https://github.com/jamayfie/limms. (ZIP) [file pbio.3002813.s014.zip]

Archive with 2 entries (2 files):
- LIMMS_vignette.html
- __MACOSX/._LIMMS_vignette.html
