# Supplementary material for: Mycobacteria that cause tuberculosis have retained ancestrally acquired genes for the biosynthesis of chemically diverse terpene nucleosides
Source: PLoS Biol. 2024 Sep 30;22(9):e3002813. doi: 10.1371/journal.pbio.3002813 (PMC11476799; doi:10.1371/journal.pbio.3002813)
Supplement: S3 Data — Results are contained in spreadsheets of lipidomic data. The tab Positive mode experiment 1 contains the results of the genetic analysis with single and double mutants of Rv3377c and Rv3378c. The tab Positive mode experiment 2 contains the Rv3378c mutant and complementation strains. (XLSX) [file pbio.3002813.s015.xlsx]

## Sheet: Positive mode experiment 1
Row.names	logFC	AveExpr	t	P.Value	adj.P.Val	B	mz	mzmin	mzmax	rt	rtmin	rtmax	npeaks	deficient	sufficient	020819AKR05_deltadelta_2.mzdata.xml	020819AKR06_delta77_3.mzdata.xml	020819AKR07_delta78_2.mzdata.xml	020819AKR08_delta78_4.mzdata.xml	020819AKR10_delta77_2.mzdata.xml	020819AKR11_delta78_1.mzdata.xml	020819AKR12_Rv_2.mzdata.xml	020819AKR13_Rv_4.mzdata.xml	020819AKR15_delta77_1.mzdata.xml	020819AKR16_deltadelta_4.mzdata.xml	020819AKR17_deltadelta_3.mzdata.xml	020819AKR18_Rv_3.mzdata.xml	020819AKR20_Rv_1.mzdata.xml	020819AKR21_deltadelta_1.mzdata.xml	020819AKR22_delta77_4.mzdata.xml	020819AKR23_delta78_3.mzdata.xml
788.4@1484	10.6449	9.96961	31.0716	1.97e-15	1.59e-11	24.3472	788.424	788.423	788.424	1483.68	1482.78	1485.24	4	0	4	0	0	0	0	0	0	232582	297627	0	0	0	238282	273718	0	0	0
1313.3@182	-3.68853	18.845	-27.5736	1.23e-14	2.77e-11	22.9373	1313.34	1313.33	1313.34	182.28	179.1	201.24	17	12	4	976126	925544	922917	950053	970390	762293	85345.5	63813.3	856408	789638	854244	77108.8	77526.7	824323	873897	1.0076e+06
1299.3@184	-4.01949	18.2334	-27.4575	1.31e-14	2.77e-11	22.8861	1299.32	1299.32	1299.36	183.63	180.72	197.28	18	12	4	645487	664568	660586	661641	644816	523810	36665	52051	595933	539328	575379	47136.1	43876	540830	608872	732238
1543.1@440	8.58171	9.7492	27.2203	1.49e-14	2.77e-11	22.7802	1543.11	1543.11	1543.11	439.53	438.96	442.2	4	0	4	0	0	0	0	0	0	73399.9	71403.7	0	0	0	90605.8	87379.5	0	0	0
558.4@1581	13.2518	10.8227	26.977	1.71e-14	2.77e-11	22.6703	558.364	558.363	558.364	1581.06	1578.66	1584.12	4	0	4	0	0	0	0	0	0	1.60748e+06	1.71996e+06	0	0	0	2.14463e+06	1.74392e+06	0	0	0
1285.3@184	-4.7166	18.0358	-25.658	3.68e-14	4.95e-11	22.0487	1285.31	1285.29	1285.32	184.32	174.6	204.24	18	12	3	650375	686846	616330	598717	657710	488653	18124.4	38808.6	582224	550947	586076	30163.6	35978.9	554842	582442	671912
1327.4@182	-3.30096	20.2503	-24.4817	7.51e-14	8.67e-11	21.4555	1327.35	1327.34	1327.36	181.62	179.28	207.54	21	12	4	2.46579e+06	2.59669e+06	2.09496e+06	2.11776e+06	2.36081e+06	1.73222e+06	243428	204466	2.26902e+06	1.99214e+06	2.18365e+06	234969	234918	2.015e+06	2.24857e+06	2.26173e+06
1301.3@185	-5.43073	19.0935	-22.8283	2.17e-13	2.08e-10	20.5532	1301.33	1301.33	1301.57	184.68	170.7	226.2	17	12	4	1.45068e+06	1.37105e+06	1.88759e+06	1.72824e+06	1.2575e+06	1.51384e+06	37308.1	45242.3	1.29608e+06	1.21969e+06	1.27204e+06	56406.3	28517.8	1.24034e+06	1.07906e+06	2.01828e+06
1169.7@1487	10.3804	9.91756	22.7333	2.31e-13	2.08e-10	20.4987	1169.67	1169.67	1169.67	1486.53	1484.88	1487.46	4	0	4	0	0	0	0	0	0	181818	269575	0	0	0	197389	236309	0	0	0
1341.4@182	-2.73716	20.2886	-21.3051	6.16e-13	4.98e-10	19.6427	1341.37	1341.35	1341.38	181.53	175.32	220.74	22	12	4	2.23716e+06	2.3575e+06	2.03761e+06	2.10489e+06	2.21979e+06	1.77203e+06	360915	290591	2.04977e+06	1.8364e+06	2.00672e+06	336393	280799	1.82523e+06	2.07533e+06	2.14614e+06
1328.4@183	-2.82775	20.3682	-20.9796	7.77e-13	5.71e-10	19.4373	1328.36	1328.34	1328.37	183.18	175.32	207.54	22	12	4	2.45904e+06	2.58316e+06	2.11931e+06	2.12231e+06	2.38845e+06	1.69704e+06	347742	295264	2.23759e+06	2.03672e+06	2.20284e+06	327148	304758	2.02278e+06	2.22738e+06	2.21361e+06
620.3@1494	11.2883	9.93121	20.6985	9.52e-13	6.41e-10	19.2568	620.296	620.295	620.297	1494.09	1488.9	1500.24	4	0	4	0	0	0	0	0	0	366498	267395	0	0	0	388865	397032	0	0	0
1239.7@1486	8.63466	9.20311	20.4319	1.16e-12	7.19e-10	19.0827	1239.67	1239.67	1239.67	1486.02	1483.86	1487.46	4	0	4	0	0	0	0	0	0	47137.3	65002.9	0	0	0	54334	70661.5	0	0	0
630.3@1487	12.3348	10.43	20.2942	1.28e-12	7.39e-10	18.9917	630.324	630.324	630.324	1487.19	1484.76	1491.24	4	0	4	0	0	0	0	0	0	773329	1.0033e+06	0	0	0	761654	839275	0	0	0
557.4@1598	13.51	11.2143	19.8615	1.77e-12	9.54e-10	18.7007	557.352	557.352	557.352	1597.98	1594.74	1599.12	4	0	4	0	0	0	0	0	0	3.87525e+06	1.92986e+06	0	0	0	4.87629e+06	1.5021e+06	0	0	0
1302.3@183	-4.98781	18.8951	-19.706	1.99e-12	1.01e-09	18.5942	1302.34	1302.34	1302.34	182.55	172.08	189.18	16	12	4	1.16722e+06	1.07348e+06	1.46349e+06	1.44395e+06	1.01994e+06	1.2358e+06	70237.9	29191.2	977982	989423	1.03862e+06	51121.5	36423.8	982387	938062	1.65235e+06
2525.7@1568	-9.63375	14.2174	-19.3056	2.71e-12	1.21e-09	18.3153	2525.74	2525.73	2525.74	1567.74	1562.58	1574.76	9	9	0	191872	167289	124272	115642	39831.3	178390	0	2077.27	31727.8	182132	64956.4	0	0	65482.9	163247	53784.8
931.7@667	8.7735	14.9933	19.253	2.82e-12	1.21e-09	18.2782	931.742	931.741	931.743	667.14	665.4	668.88	2	0	2	1778.75	5504.21	15416.5	12309.6	5785.37	10027.8	1.68463e+06	3.725e+06	6290.06	10039.1	9965.63	3.66382e+06	4.45486e+06	3200.13	6564.19	3744.5
1342.4@183	-2.39033	20.4166	-19.1872	2.97e-12	1.21e-09	18.2316	1342.37	1342.36	1342.38	182.91	176.28	222.36	20	12	4	2.29907e+06	2.44442e+06	2.0671e+06	2.08812e+06	2.28898e+06	1.81252e+06	450660	374839	2.09555e+06	1.92373e+06	2.10186e+06	423494	387668	1.88448e+06	2.08041e+06	2.211e+06
631.3@1486	10.8354	10.028	19.1802	2.99e-12	1.21e-09	18.2266	631.328	631.327	631.328	1486.17	1484.76	1488.24	4	0	4	0	0	0	0	0	0	272442	351928	0	0	0	278286	298122	0	0	0
554.3@1598	13.3593	10.9845	18.8294	3.94e-12	1.48e-09	17.9746	554.334	554.333	554.335	1597.62	1507.86	1602.12	7	0	4	0	0	1820.11	0	0	0	2.01527e+06	1.63126e+06	0	0	0	3.65634e+06	1.70002e+06	0	0	0
698.3@1491	11.9327	9.64669	18.8003	4.03e-12	1.48e-09	17.9534	698.311	698.311	698.312	1491.09	1485.78	1494.48	4	0	4	0	0	0	0	0	0	372673	469017	0	0	0	372592	405032	0	0	0
1329.4@181	-2.90764	20.9017	-18.4987	5.13e-12	1.8e-09	17.7318	1329.37	1329.36	1329.37	181.35	176.52	184.8	16	12	4	3.34174e+06	3.24725e+06	3.8522e+06	3.80246e+06	2.99701e+06	3.36003e+06	454207	429619	2.8504e+06	2.74869e+06	3.04835e+06	483720	383272	2.77309e+06	2.72663e+06	4.1007e+06
1417@443	8.30692	9.49896	18.2597	6.23e-12	2.07e-09	17.5532	1417.01	1417	1417.01	443.07	441.36	445.74	4	0	4	0	0	0	0	0	0	34206.2	45239.7	0	0	0	87480.4	103522	0	0	0
2541.7@1575	-8.99017	13.6898	-18.2043	6.52e-12	2.07e-09	17.5114	2541.72	2541.71	2541.73	1574.88	1573.26	1586.64	7	7	0	119372	70420.7	79640.9	62393.9	35038	82685	0	4145.23	23177.8	99651.3	41715	0	0	55706.3	117695	30355.7
1304.3@172	-7.51067	14.1374	-18.1797	6.65e-12	2.07e-09	17.4928	1304.34	1304.34	1304.34	171.72	170.28	173.82	11	11	0	72946.6	52541.8	84811.3	91414.4	52651.3	79655.2	2450.06	3042.23	52942.7	40407.5	47796.3	2835.68	3014.57	75162.6	40893.8	102675
1343.4@177	-2.67243	21.6565	-18.0407	7.46e-12	2.23e-09	17.3872	1343.38	1343.38	1343.39	176.76	174.3	183.6	17	12	4	5.36532e+06	5.03746e+06	6.0717e+06	6.14552e+06	4.6959e+06	5.28943e+06	889150	809125	4.60219e+06	4.39173e+06	4.772e+06	844285	788318	4.5948e+06	4.40875e+06	6.7297e+06
556.3@1598	15.2857	11.5051	17.7156	9.78e-12	2.82e-09	17.1362	556.349	556.349	556.349	1597.98	1594.74	1599.12	4	0	4	0	0	1608.37	1968.67	0	0	1.10236e+07	5.50077e+06	0	0	0	1.40038e+07	6.4179e+06	0	0	0
1356.4@181	-2.24843	21.0081	-17.4967	1.18e-11	3.28e-09	16.9644	1356.39	1356.36	1356.4	180.78	175.32	200.52	18	12	4	3.5077e+06	3.56857e+06	2.8671e+06	2.94009e+06	3.3714e+06	2.69751e+06	713334	649453	3.10025e+06	2.80399e+06	3.06026e+06	684162	615343	2.80968e+06	3.06389e+06	3.06423e+06
1315.3@184	-2.86494	19.9024	-17.2281	1.48e-11	3.99e-09	16.7501	1315.35	1315.33	1315.35	183.6	174.6	189.06	20	12	4	1.6071e+06	1.53222e+06	1.99704e+06	1.93001e+06	1.54416e+06	1.7364e+06	244400	201630	1.42881e+06	1.36852e+06	1.47732e+06	240916	220604	1.37123e+06	1.28949e+06	2.16635e+06
1355.4@182	-2.21169	21.0443	-17.1279	1.61e-11	4.21e-09	16.6691	1355.38	1355.35	1355.39	181.68	177.54	201.66	19	12	4	3.52678e+06	3.62793e+06	2.86587e+06	3.03883e+06	3.37898e+06	2.71428e+06	768596	680693	3.12441e+06	2.84071e+06	3.1047e+06	713161	628269	2.80887e+06	3.07956e+06	3.15743e+06
1344.4@176	-2.74242	21.4387	-17.0771	1.69e-11	4.26e-09	16.6279	1344.39	1344.38	1344.39	176.1	173.52	182.58	16	12	4	4.59526e+06	4.24825e+06	5.41101e+06	5.49271e+06	3.96283e+06	4.74364e+06	743104	669493	3.93761e+06	3.80625e+06	4.02465e+06	713905	661491	3.95656e+06	3.62012e+06	5.9648e+06
1161.6@1487	11.2952	9.59246	16.8011	2.15e-11	5.14e-09	16.4016	1161.65	1161.65	1161.65	1487.49	1485.9	1488.48	4	0	4	0	0	0	0	0	0	237945	320615	0	0	0	271149	298505	0	0	0
1286.3@187	-2.65031	18.5824	-16.792	2.16e-11	5.14e-09	16.394	1286.31	1286.28	1286.32	186.81	177.3	207.36	24	12	4	696952	690179	615523	641424	651025	517900	141691	82970.8	577650	563281	589388	112735	92338.3	574000	593792	683859
1330.4@181	-2.8568	20.4978	-16.4757	2.87e-11	6.62e-09	16.1293	1330.37	1330.36	1330.37	180.6	175.5	184.8	16	12	4	2.49011e+06	2.22284e+06	2.98283e+06	2.96434e+06	2.1758e+06	2.71616e+06	322873	334092	2.15159e+06	1.9964e+06	2.24966e+06	366434	359608	2.0602e+06	1.93169e+06	3.27583e+06
439.3@1485	-10.7193	14.5556	-16.2871	3.4e-11	7.63e-09	15.9688	439.281	439.278	439.283	1484.58	1482.42	1485.9	11	11	0	171262	95358.2	166075	74942	117711	222565	1217.19	0	169081	176254	206827	0	0	93185.3	271870	127165
524.4@1433	15.2833	12.2472	15.8638	5.01e-11	1.09e-08	15.601	524.36	524.36	524.36	1432.65	1431.84	1434.54	4	0	4	0	0	766.978	0	0	3166.81	1.14237e+07	1.65356e+07	0	0	0	1.68487e+07	1.64054e+07	2779.11	1355.56	0
1316.4@185	-3.11163	19.4789	-15.6449	6.14e-11	1.31e-08	15.4065	1316.35	1316.33	1316.36	184.62	176.58	189.54	19	12	4	1.23178e+06	1.14269e+06	1.62875e+06	1.58009e+06	1.15485e+06	1.42461e+06	208910	125476	1.05791e+06	1.0352e+06	1.12889e+06	159981	129780	1.02225e+06	988247	1.77571e+06
1237.7@1487	10.8181	9.90376	15.5949	6.44e-11	1.33e-08	15.3617	1237.66	1237.66	1237.66	1486.53	1484.88	1487.46	4	0	4	0	0	0	0	0	0	226736	313569	0	0	0	260052	299488	0	0	0
1357.4@176	-2.15496	21.8848	-15.3889	7.83e-11	1.58e-08	15.1754	1357.4	1357.4	1357.41	175.74	173.28	181.56	17	12	4	5.58653e+06	5.44265e+06	6.19853e+06	6.44661e+06	5.26936e+06	6.12995e+06	1.37793e+06	1.21284e+06	4.97931e+06	4.68683e+06	5.0374e+06	1.26305e+06	1.18196e+06	4.80324e+06	4.75033e+06	6.843e+06
540.6@1486	14.4639	11.3449	15.295	8.56e-11	1.69e-08	15.0896	540.636	540.636	540.637	1485.51	1483.86	1486.5	4	0	4	0	0	0	0	0	0	4.07741e+06	5.0999e+06	0	0	0	5.63295e+06	5.27317e+06	0	0	0
2983@1563	-9.1117	13.2623	-15.247	8.96e-11	1.72e-08	15.0456	2983.02	2983.01	2983.03	1563.18	1560.48	1564.86	6	6	0	108442	119672	32661.3	17641.3	32485.1	56002.9	0	0	25709.7	97367.6	58457.3	0	0	91933.9	36243.9	13398
1371.4@175	-1.86145	22.8726	-15.019	1.12e-10	2.1e-08	14.8342	1371.41	1371.4	1371.42	174.54	171.54	195.66	18	12	4	1.0695e+07	1.04202e+07	1.06299e+07	1.14081e+07	1.01096e+07	1.06969e+07	3.3047e+06	2.80418e+06	9.33661e+06	8.89703e+06	9.54045e+06	2.98669e+06	2.72886e+06	9.16442e+06	9.02683e+06	1.18411e+07
563.3@1485	12.9365	11.9527	14.5115	1.85e-10	3.39e-08	14.3515	563.339	563.339	563.34	1485.18	1483.74	1488.24	4	0	4	0	0	2690.11	1187.84	0	1805.04	2.98271e+06	3.75024e+06	0	0	0	3.30207e+06	3.4512e+06	0	0	0
622.3@1494	9.98911	9.30508	14.251	2.4e-10	4.31e-08	14.097	622.297	622.296	622.298	1493.55	1492.86	1494.24	2	0	2	0	0	0	0	0	0	87746.6	155798	0	0	0	117645	129238	0	0	0
1124.3@2014	-7.89587	13.874	-14.201	2.53e-10	4.44e-08	14.0475	1124.27	1124.27	1124.27	2013.81	2011.2	2021.04	10	10	0	99924.9	105175	40655.5	36438	32909.6	29714.4	0	4531.95	28597.8	137076	126580	3426.82	1641.99	92071.6	58416.2	22654.8
560.4@1584	8.96328	9.63972	14.1552	2.65e-10	4.55e-08	14.0021	560.372	560.371	560.373	1584.12	1580.64	1588.32	3	0	3	0	0	0	0	0	0	73722.8	104246	0	0	0	103173	83857.4	0	0	0
1515.1@433	9.79216	9.03784	13.8383	3.68e-10	6.19e-08	13.6838	1515.08	1515.08	1515.08	433.08	430.74	435.36	4	0	4	0	0	0	0	0	0	99140.2	58901.8	0	0	0	111766	111914	0	0	0
1443@434	7.36045	9.46408	13.7843	3.89e-10	6.42e-08	13.6288	1443.02	1443.02	1443.02	433.65	431.7	435.24	4	0	4	0	0	0	0	0	0	42779.4	27733.7	0	0	0	47747.9	42907.2	0	0	0
292.1@1850	9.10094	9.61196	13.6664	4.4e-10	7.1e-08	13.508	292.107	292.107	292.108	1850.28	1847.4	1854	3	0	3	0	0	0	0	0	0	179126	76684.2	0	0	0	92892.5	67902	0	0	0
2550.2@1567	-8.8588	13.4629	-13.6503	4.48e-10	7.1e-08	13.4915	2550.24	2550.23	2550.24	1567.2	1565.34	1569.78	6	6	0	130077	118371	42789.8	30410.4	22083.3	111136	0	2223.23	20364.1	117249	40766.8	0	0	59358.8	78369	13424.4
427.3@1484	-10.825	13.5021	-13.618	4.64e-10	7.21e-08	13.4581	427.283	427.282	427.285	1483.8	1481.4	1485	8	8	0	109431	51398.7	70819.2	24203.9	52819	118224	0	0	94060.5	99344.5	99115.9	0	0	43122.2	123279	60892.2
802.4@1487	10.3314	9.89685	13.5579	4.94e-10	7.53e-08	13.396	802.44	802.439	802.44	1486.62	1483.86	1489.26	4	0	4	0	0	1065.16	0	0	0	186981	247309	0	0	0	195504	218537	0	0	0
1186.7@1487	7.5857	9.08988	13.5032	5.24e-10	7.84e-08	13.3391	1186.66	1186.66	1186.67	1487.28	1483.74	1488.48	3	0	3	0	0	0	0	0	0	21595.8	38320.6	0	0	0	45801.8	39026.3	0	0	0
1358.4@175	-2.11491	21.614	-13.4494	5.55e-10	8.15e-08	13.283	1358.4	1358.4	1358.41	174.78	172.32	181.56	17	12	4	4.47887e+06	4.31232e+06	5.35443e+06	5.4582e+06	4.21264e+06	5.31269e+06	1.18152e+06	1.00937e+06	3.97799e+06	3.77659e+06	4.05974e+06	1.04692e+06	1.00648e+06	3.88973e+06	3.71932e+06	5.88132e+06
2346.7@1565	-9.93089	13.7669	-13.3828	5.96e-10	8.6e-08	13.2132	2346.67	2346.66	2346.67	1564.95	1559.52	1582.44	10	9	0	166501	128735	63236.1	71760.4	8349.61	111751	0	4210.99	27307.3	193612	55179	0	0	94517.7	188687	61256.8
1372.4@173	-1.87905	22.5777	-13.3331	6.29e-10	8.91e-08	13.1609	1372.42	1372.4	1372.43	173.1	170.64	195.66	18	12	4	8.55775e+06	8.20074e+06	9.22575e+06	9.89218e+06	7.98088e+06	9.1786e+06	2.61427e+06	2.29665e+06	7.40017e+06	7.13621e+06	7.63459e+06	2.39373e+06	2.22491e+06	7.39013e+06	7.0057e+06	1.03633e+07
1415@445	8.81929	10.1942	13.3026	6.5e-10	9.05e-08	13.1287	1414.99	1414.99	1414.99	444.75	443.94	445.74	4	0	4	0	0	630.147	666.49	0	0	103028	110578	636.136	0	875.68	134553	138519	0	0	0
1487.1@435	9.22265	9.08528	13.2851	6.62e-10	9.07e-08	13.1102	1487.05	1487.05	1487.05	434.52	433.92	436.2	4	0	4	0	0	0	0	0	0	61778.1	65642.5	0	0	0	84870	78182.6	0	0	0
2509.7@1566	-9.35679	13.8231	-13.0944	8.15e-10	1.1e-07	12.9071	2509.72	2509.72	2509.73	1566.03	1563.48	1570.74	6	6	0	158490	126956	91946.3	78899.5	22221.5	156566	0	2257.94	15098.4	147141	37626.4	0	0	68338.8	130626	45712.7
1300.3@186	-1.77224	18.8701	-13.0787	8.29e-10	1.1e-07	12.8902	1300.32	1300.3	1300.33	185.64	175.56	197.7	18	12	4	700686	699221	648670	697329	666183	599808	188297	194905	592264	550305	605322	216940	184433	605127	619323	797032
1314.3@186	-2.61198	19.2182	-13.0053	8.99e-10	1.17e-07	12.8112	1314.33	1314.32	1314.35	186.24	175.08	221.52	26	12	4	1.03965e+06	1.06212e+06	1.01611e+06	990603	1.01747e+06	823175	222826	162303	862432	835923	915436	212561	95136.6	882050	924617	1.09696e+06
1699@1486	9.39641	9.87329	12.7764	1.16e-09	1.49e-07	12.5618	1698.99	1698.99	1698.99	1486.08	1484.76	1487.46	4	0	4	0	0	0	0	0	0	96355.1	160710	0	0	0	124233	149607	0	0	0
1325.3@182	-3.46709	15.8794	-12.724	1.23e-09	1.55e-07	12.504	1325.34	1325.33	1325.35	182.37	176.58	196.56	16	12	3	102757	115553	111435	133787	94329.9	119280	20855.9	17378.1	108687	101817	51215.6	12087.7	16059.9	107064	104460	140804
1416@445	9.21192	9.54082	12.531	1.53e-09	1.9e-07	12.2896	1416	1415.99	1416	445.05	443.34	445.74	4	0	4	0	0	0	0	0	0	93530.6	80895.9	0	0	0	108672	101678	582.492	0	0
559.4@1581	11.8687	10.1487	12.4734	1.63e-09	2e-07	12.225	559.368	559.368	559.368	1581.06	1578.66	1584.12	4	0	4	0	0	0	0	0	0	447081	579553	0	0	0	604335	592549	0	0	0
1326.3@183	-3.2205	15.9677	-12.4045	1.77e-09	2.1e-07	12.1474	1326.34	1326.33	1326.35	182.58	178.56	193.2	15	11	4	120449	121639	115567	112341	57188.5	119615	23981.3	19938.3	111968	106285	93300.1	11837.5	20203.4	101572	102477	142258
572.3@1617	14.3511	10.9304	12.4038	1.77e-09	2.1e-07	12.1466	572.344	572.344	572.345	1617.45	1613.7	1622.1	4	0	4	0	0	1039.31	1028.18	0	0	1.81355e+07	622078	0	0	0	6.91639e+06	1.94506e+06	0	0	0
1458@430	6.95511	8.63824	12.3629	1.85e-09	2.17e-07	12.1003	1458.04	1458.04	1458.05	429.51	427.92	430.32	4	0	4	0	0	0	0	0	0	20851	19601	0	0	0	22031.4	22392.9	0	0	0
1345.4@183	-1.86795	20.8363	-12.2503	2.11e-09	2.43e-07	11.9721	1345.39	1345.36	1345.39	182.52	172.08	188.58	20	12	4	2.72977e+06	2.53813e+06	3.02265e+06	2.92829e+06	2.44237e+06	2.63627e+06	714466	722105	2.32493e+06	2.26225e+06	2.31225e+06	764550	666658	2.29194e+06	2.13217e+06	3.21035e+06
1438@445	8.66101	9.64542	12.218	2.19e-09	2.49e-07	11.9352	1437.98	1437.98	1437.98	445.05	444.3	446.7	4	0	4	0	0	0	721.74	0	0	75871.4	66462	0	0	725.72	94857.7	79648.1	0	0	0
1373.4@174	-1.78202	21.5708	-12.1909	2.26e-09	2.54e-07	11.9041	1373.42	1373.4	1373.44	173.64	170.52	206.04	20	12	4	4.20827e+06	3.96815e+06	4.63101e+06	4.95129e+06	3.92589e+06	4.7557e+06	1.27865e+06	1.19968e+06	3.61766e+06	3.50397e+06	3.75278e+06	1.26307e+06	1.17285e+06	3.63302e+06	3.41852e+06	5.22408e+06
573.3@1617	13.6012	9.91822	12.0674	2.61e-09	2.89e-07	11.7616	573.347	573.347	573.348	1616.82	1614.72	1620.3	4	0	4	0	0	0	0	0	0	6.4139e+06	182176	0	0	0	2.43922e+06	684593	0	0	0
1229.2@182	-5.99532	12.9956	-11.8801	3.26e-09	3.53e-07	11.5429	1229.24	1229.23	1229.24	182.46	179.28	185.7	11	11	0	26551.8	19046.4	25663.7	17083.5	17549.6	36853.4	4333.36	472.365	23007.4	23006.6	14715.8	2311.04	4461.26	20850.2	21583.8	27647.6
1287.3@185	-2.95204	18.8354	-11.8754	3.27e-09	3.53e-07	11.5373	1287.32	1287.28	1287.33	185.4	173.1	207.18	21	12	4	838749	767449	966492	951295	739804	827887	153438	59347	665007	692493	511213	137653	108984	736369	692304	1.04266e+06
803.4@1489	8.70156	8.94409	11.8577	3.34e-09	3.55e-07	11.5165	803.443	803.442	803.444	1488.78	1488.24	1489.5	3	0	3	0	0	0	0	0	0	56465.1	90703.4	0	0	0	21903.3	66044.6	0	0	0
2344.7@1563	-8.82653	14.0883	-11.7383	3.86e-09	4.05e-07	11.3751	2344.66	2344.66	2344.66	1563.06	1559.52	1568.7	8	8	0	180876	136390	66536	87234.7	6643.18	159645	0	4394.82	19729.6	186362	64719.1	0	0	99905.4	187440	65949.5
789.4@1486	8.45674	10.3509	11.718	3.95e-09	4.09e-07	11.351	789.428	789.426	789.429	1485.9	1485.78	1488.24	3	0	3	0	0	0	1284.62	0	998.419	102362	133979	0	0	0	101369	116228	0	0	0
1798.3@1529	-8.59616	13.5948	-11.708	4e-09	4.09e-07	11.339	1798.31	1798.31	1798.31	1528.56	1523.88	1535.4	6	6	0	142184	149597	35842.1	30740.4	33241.6	110753	0	7983.79	29109.9	136398	22633.5	0	0	72630.4	117361	7772.55
1388@440	9.81179	10.0637	11.6766	4.15e-09	4.16e-07	11.3016	1388.02	1388.02	1388.02	439.53	436.92	443.22	4	0	4	0	0	0	580.308	0	0	55545.4	515321	0	0	0	93563.7	426345	0	0	579.498
1162.6@1487	10.3609	9.27865	11.6735	4.17e-09	4.16e-07	11.2978	1162.65	1162.65	1162.65	1487.07	1485.78	1489.5	4	0	4	0	0	0	0	0	0	127355	153290	0	0	0	136100	150481	0	0	0
667.2@2014	-8.71136	13.3896	-11.6126	4.49e-09	4.42e-07	11.2249	667.229	667.228	667.232	2013.66	2012.16	2016.9	10	10	0	138922	161556	55368.6	21404.8	44136.9	54889.1	0	1576.82	8916.83	126426	78759.3	0	0	69069.5	35929.5	7811.51
1517.1@1535	-8.42294	13.1556	-11.3415	6.25e-09	6.08e-07	10.8959	1517.12	1517.1	1517.12	1535.22	1527.9	1575.36	10	8	0	66820.8	78136.5	24433.7	12537.6	15735.5	47890.1	0	7189.95	33472.4	99447.1	37710.8	0	2478.8	61622	146783	5394.74
1359.4@182	-1.80634	20.7909	-11.2507	6.99e-09	6.72e-07	10.7841	1359.4	1359.39	1359.41	182.1	173.52	188.58	17	12	4	2.54413e+06	2.30583e+06	2.82532e+06	2.88703e+06	2.25876e+06	2.83104e+06	663738	718984	2.23664e+06	2.15709e+06	2.33217e+06	638271	840031	2.23827e+06	1.95864e+06	3.10376e+06
699.3@1491	9.6079	9.6595	11.2355	7.12e-09	6.77e-07	10.7654	699.316	699.316	699.317	1490.76	1486.86	1491.48	3	0	3	0	0	0	0	0	0	109766	165544	0	0	0	100751	136008	0	0	0
578.3@1489	11.3048	10.6583	11.1375	8.05e-09	7.56e-07	10.6437	578.314	578.311	578.321	1488.78	1483.86	1512.72	5	0	4	0	0	3826.24	1271.33	0	0	296128	656905	0	0	0	770427	798028	980.376	0	0
2986@1558	-8.61723	13.0996	-10.9809	9.8e-09	9.1e-07	10.4473	2986.03	2986.02	2986.04	1557.63	1552.68	1568.76	6	6	0	108944	102835	31181.6	8577.14	22691.9	65825.9	0	0	20240.6	75127.2	42539.3	0	0	71128.8	60473.5	6501.33
1370.4@179	-1.72816	22.0581	-10.9389	1.03e-08	9.49e-07	10.3942	1370.4	1370.39	1370.41	179.1	175.32	202.68	21	12	4	6.67532e+06	7.07934e+06	4.66346e+06	5.2104e+06	6.77225e+06	4.25509e+06	2.12919e+06	1.6752e+06	5.99854e+06	5.46966e+06	5.93439e+06	1.74104e+06	1.628e+06	5.54079e+06	6.17736e+06	5.13577e+06
1444@431	6.47107	9.40113	10.8918	1.1e-08	9.96e-07	10.3345	1444.03	1444.02	1444.03	431.22	430.74	431.94	3	0	3	0	0	0	0	0	0	27041	20376.1	0	0	0	28807.7	31172.1	0	0	0
1457@431	7.25758	9.2934	10.8369	1.18e-08	1.06e-06	10.2646	1457.04	1457.03	1457.05	431.13	430.74	432.24	4	0	4	0	0	0	0	0	0	31127.4	32073.9	0	0	0	40095.4	34359.9	0	0	0
556.3@1503	11.6833	12.0775	10.8135	1.21e-08	1.08e-06	10.2346	556.349	556.349	556.35	1502.67	1501.26	1503.72	4	0	4	786.544	724.276	1940.83	1764.98	887.741	0	9.39413e+06	334925	0	1187.27	0	5.3256e+06	857560	0	0	1036.29
1202.8@440	6.89145	14.5678	10.7813	1.26e-08	1.11e-06	10.1934	1202.8	1202.8	1202.8	439.53	436.92	442.2	4	0	4	6159.47	5910.86	12362.8	7824.08	10499.2	11664.2	665944	983606	7828.57	7006.64	5747.73	954527	916454	490.545	14022.1	12638.1
671.5@1497	9.92374	9.67632	10.7672	1.29e-08	1.12e-06	10.1753	671.485	671.484	671.486	1496.67	1492.74	1500.24	4	0	4	0	0	0	843.74	0	0	125785	152515	0	0	0	163999	151607	0	0	0
717.7@1503	-7.94958	14.18	-10.7272	1.35e-08	1.16e-06	10.124	717.673	717.67	717.676	1503.18	1499.7	1509.6	8	8	0	135547	154152	37968.6	41064.5	60335.6	47601.6	5146.15	0	53658	125568	71763.2	2624.46	2335.33	172182	55915.2	31447.4
1385.4@172	-1.26652	23.3672	-10.7	1.4e-08	1.19e-06	10.0889	1385.43	1385.43	1385.45	172.44	170.28	176.28	17	12	4	1.42756e+07	1.35614e+07	1.31991e+07	1.45404e+07	1.3074e+07	1.28528e+07	6.51611e+06	5.58895e+06	1.21752e+07	1.18642e+07	1.27134e+07	5.94891e+06	5.43605e+06	1.23124e+07	1.14952e+07	1.46103e+07
2983.5@1563	-8.50169	13.1578	-10.652	1.49e-08	1.26e-06	10.0268	2983.53	2983.51	2983.53	1563.09	1560.84	1564.86	6	6	0	107239	106092	27625.8	18176.5	17917.2	50859.8	0	4290.75	23482.3	101056	45282	0	0	89133.8	31097.3	6676.94
1288.3@185	-3.40984	18.134	-10.6374	1.52e-08	1.27e-06	10.0079	1288.32	1288.29	1288.33	185.1	175.32	203.28	20	12	4	571159	520730	678924	668978	234810	665898	96246.8	35238	373730	484768	439564	50173.4	60017.2	493595	434060	817557
2179.9@1704	-5.06557	13.2392	-10.3542	2.2e-08	1.81e-06	9.63639	2179.88	2179.84	2179.88	1703.64	1701.12	1737.36	7	7	0	55575.9	47889.9	13539.3	13955.6	22765.8	7869.41	1809.41	9319.59	29606.9	34472.5	34872.3	4740.75	9221.63	24758.4	16149.5	7805.72
1813.3@1532	-8.5316	13.7181	-10.3488	2.22e-08	1.81e-06	9.62926	1813.33	1813.32	1813.33	1531.86	1525.74	1534.5	10	10	0	116984	107135	39446.8	35397.7	35136.6	88837.5	0	10622	33133.9	98576.7	46919.3	0	2712.7	46704.9	149770	19361.5
1387@439	9.5441	10.3012	10.2342	2.59e-08	2.07e-06	9.47641	1387.02	1387.01	1387.02	439.35	437.34	442.2	4	0	4	0	0	603.925	662.121	0	0	52837.8	536706	0	0	0	100153	441108	0	0	0
1369.4@178	-1.63697	22.0478	-10.2325	2.59e-08	2.07e-06	9.47418	1369.4	1369.38	1369.41	178.5	175.32	206.28	19	12	4	6.56189e+06	6.99094e+06	4.59164e+06	5.08647e+06	6.60618e+06	4.19885e+06	2.34097e+06	1.72141e+06	5.92493e+06	5.39621e+06	5.82103e+06	1.80291e+06	1.6633e+06	5.40489e+06	6.07758e+06	5.017e+06
540.4@437	17.398	12.8398	10.1684	2.82e-08	2.23e-06	9.38807	540.358	540.357	540.473	437.34	405.42	439.2	5	1	4	48015.1	0	0	0	0	0	5.1759e+07	7.18754e+07	0	0	0	6.28465e+07	7.2747e+07	1514.44	0	7300.65
408.3@1241	10.2005	14.5599	10.1629	2.84e-08	2.23e-06	9.38066	408.312	408.312	408.312	1240.71	1234.14	1243.2	4	0	4	2354.09	1041.63	12112.2	11739.9	11008.2	12958.5	3.38124e+06	5.15777e+06	4467.41	2545.03	918.296	6.3891e+06	5.46461e+06	4629.16	2563.14	16625.8
1171.7@1486	8.34378	8.60866	10.1505	2.89e-08	2.25e-06	9.36395	1171.68	1171.68	1171.68	1485.78	1485.24	1488.48	3	0	3	0	0	0	0	0	0	32184.6	61211.3	0	0	0	19053	45945.8	0	0	0
530.4@1454	12.4476	12.6804	10.0977	3.11e-08	2.39e-06	9.29251	530.37	530.37	530.37	1453.65	1451.82	1454.52	4	0	4	0	0	6508.24	2879.32	979.337	5043.64	1.19611e+06	9.72497e+06	2812.76	0	1030.32	4.3274e+06	7.25463e+06	0	990.41	4123.84
1796.3@437	-7.83147	12.5688	-9.99871	3.55e-08	2.71e-06	9.15796	1796.35	1796.34	1796.35	437.46	436.14	440.34	9	9	0	18099.1	21886.4	98025.4	61259	7506.09	73096.5	0	0	6218.73	14560.5	13134.8	0	0	16604.7	12270.7	91051.1
541.4@1487	11.0507	17.9463	9.98486	3.62e-08	2.73e-06	9.13903	541.365	541.358	541.403	1486.68	1462.5	1512.9	17	7	4	58381.6	65228	14443.2	881.252	5967.64	85752.5	8.19433e+07	8.90497e+07	92563.9	34312	19749.6	9.14845e+07	7.57113e+07	309921	135258	56131.9
1339.4@183	-2.84235	15.5053	-9.97948	3.65e-08	2.73e-06	9.13168	1339.35	1339.33	1339.35	182.91	178.68	185.7	14	12	2	63881.5	91137.2	84323.2	87359.4	53170.5	89313.7	20817.6	21650.1	39239.3	72692.7	82070.5	13839.7	14895.3	57091	76024.3	102043
1374.4@175	-1.77314	20.0737	-9.95656	3.76e-08	2.79e-06	9.1003	1374.42	1374.38	1374.42	174.72	170.64	200.64	19	12	4	1.51792e+06	1.44259e+06	1.75877e+06	1.88583e+06	1.0975e+06	1.7361e+06	376041	502176	1.37252e+06	1.27996e+06	1.4381e+06	509610	405437	1.32852e+06	1.27167e+06	1.94261e+06
541.4@439	15.4589	12.9499	9.74453	5.03e-08	3.7e-06	8.80728	541.359	541.359	541.359	438.54	436.92	439.2	4	0	4	0	0	18510.6	0	0	6607.3	1.9602e+07	28809935	0	629.393	0	2.49802e+07	29573620	1356.67	0	11563.9
1103.7@1486	11.5509	12.1981	9.62583	5.94e-08	4.32e-06	8.64101	1103.69	1103.69	1103.69	1485.57	1484.76	1486.5	4	0	4	0	0	1302.23	1387.84	4080.8	4817.83	1.53225e+06	2.30691e+06	2726.73	0	0	1.78481e+06	2.02109e+06	0	0	7136.19
557.4@1504	11.3924	11.5395	9.57669	6.36e-08	4.59e-06	8.5717	557.352	557.352	557.353	1503.72	1501.86	1504.44	3	0	3	0	0	2846.71	0	2101.92	1136.32	3.32043e+06	587052	0	0	964.806	1.91967e+06	433108	0	0	2141.48
2402.7@1543	-7.82711	13.0976	-9.50175	7.07e-08	5.03e-06	8.46545	2402.73	2402.73	2402.73	1543.2	1537.86	1548.36	8	8	0	79428.2	89106.4	25439.2	4806.22	35182.6	73232.4	0	0	19952	85104	33983.5	0	4657.11	59767	57940.5	2841.56
933.9@192	-5.54516	14.0331	-9.4983	7.1e-08	5.03e-06	8.46055	933.949	933.943	933.952	191.64	191.34	194.52	7	7	0	39705.9	40251	65825.4	52563	47621.6	76466.9	6516.77	8479.68	24927.6	29598.3	36863.8	6421.72	5862.6	38015.1	19306.6	82517.9
381.3@1504	-2.91534	16.4307	-9.46143	7.48e-08	5.26e-06	8.40803	381.277	381.275	381.28	1503.75	1497.96	1507.86	8	8	0	121965	167621	100195	111505	58543.7	157144	30330.4	26587.8	222779	137859	191412	22211.9	26210	159847	225681	134744
525.4@1433	12.5702	12.8815	9.40396	8.12e-08	5.66e-06	8.32583	525.363	525.363	525.41	1433.34	1431.84	1492.68	5	1	4	0	0	0	981.862	1117.58	10295.4	4.02749e+06	5.89975e+06	0	0	1080.5	6.03097e+06	5.8554e+06	49305.2	0	1193.53
2985.5@1561	-9.69118	12.7006	-9.2927	9.51e-08	6.57e-06	8.16561	2985.53	2985.53	2985.54	1560.72	1553.7	1563.36	6	6	0	108250	97868.3	28009	4656.68	18494.6	46200	0	4318.95	18192.3	93532.4	54113.7	0	0	70380.4	68291.8	4544.46
1810.4@434	-7.40902	12.6141	-9.19412	1.1e-07	7.51e-06	8.02242	1810.36	1810.36	1810.36	434.04	431.16	436.38	7	7	0	10669.3	21139	98232.8	66171.9	15455.6	91273.3	0	2148.81	5646.51	11753.9	12516	0	1386.66	17515	8110.74	88477.9
570.3@1572	10.4737	10.3884	9.15543	1.16e-07	7.88e-06	7.96589	570.331	570.331	570.331	1571.7	1568.76	1574.64	2	0	2	0	0	0	0	0	0	1.28255e+06	75651.3	0	0	0	675760	163076	0	3056.21	2012.3
685.2@2015	-8.13024	14.2606	-9.03923	1.37e-07	9.25e-06	7.79506	685.24	685.239	685.241	2014.74	2011.92	2019.84	9	9	0	214723	230545	87162.2	48265.6	70546.9	80842.7	4743.77	6543.64	21848.4	165484	117089	1504.43	0	101743	66465.3	12501.2
409.3@1236	7.61636	14.2039	8.99895	1.46e-07	9.73e-06	7.73544	409.316	409.316	409.316	1236.12	1229.22	1249.8	3	0	3	5560.7	2089.66	8049.93	17058.4	10185.2	3255.75	588641	1.35588e+06	2850.08	3415.26	2054.99	1.18344e+06	980115	6415.01	5847.17	17150.6
1809.4@434	-6.87285	13.0361	-8.75636	2.09e-07	1.38e-05	7.37223	1809.35	1809.35	1809.36	434.16	430.14	439.32	7	7	0	26415	23249.3	108644	65610.5	14764.3	97638.9	1469.52	4102	5514.72	15649.5	15269.3	656.39	1393.71	19150.2	16488.7	95898.7
1273.9@1486	7.98262	10.5629	8.73183	2.16e-07	1.41e-05	7.33509	1273.92	1273.91	1273.92	1485.57	1484.76	1486.5	4	0	4	1942.22	1040.67	0	0	0	0	105654	93044.3	0	0	0	99720.9	110042	1008.58	0	0
1367.4@184	-1.20381	17.3112	-8.7303	2.17e-07	1.41e-05	7.33278	1367.39	1367.38	1367.39	183.78	181.44	185.58	16	12	4	205188	207838	178556	192197	169753	199455	89251.4	106839	200327	163743	197534	98605.1	80724.7	187711	189430	202878
586.4@1416	10.4813	9.85411	8.62947	2.52e-07	1.63e-05	7.17931	586.363	586.361	586.365	1415.76	1407.9	1431.36	4	0	4	0	0	1211.2	0	0	0	840520	64335.9	0	0	0	459609	103870	0	0	0
1472.5@169	1.34345	20.4893	8.57048	2.76e-07	1.77e-05	7.08894	1472.53	1472.53	1472.54	168.66	166.5	171.3	16	12	4	1.53402e+06	1.35649e+06	917049	1.09304e+06	1.28463e+06	886058	3.36825e+06	2.90002e+06	1.11894e+06	1.17284e+06	1.26369e+06	3.04488e+06	2.63639e+06	1.31896e+06	1.08438e+06	1.00497e+06
1795.3@439	-8.64969	12.3935	-8.51705	2.99e-07	1.9e-05	7.00669	1795.34	1795.34	1795.34	439.2	437.16	442.32	9	9	0	25603.2	24851.5	94822.1	67710.8	8888.61	80471.7	0	0	4794.98	16602.4	12753.8	0	0	17383.5	9986.02	91713.2
1544.1@439	8.59932	9.4992	8.45955	3.27e-07	2.06e-05	6.91777	1544.12	1544.11	1544.12	439.35	438.36	440.22	4	0	4	0	0	0	0	0	0	64247.7	66465.3	0	0	0	78340.3	69354.8	0	0	0
554.3@1186	11.9627	11.6849	8.42899	3.42e-07	2.15e-05	6.87034	554.334	554.334	554.335	1185.78	1183.32	1187.16	4	0	4	1678.35	0	820.769	1534.86	0	5319.12	6.68622e+06	401493	692.812	484.201	563.07	4.27205e+06	750295	1098.55	0	0
1102.7@1486	12.2062	13.0886	8.39056	3.63e-07	2.26e-05	6.81052	1102.69	1102.69	1102.69	1486.08	1484.76	1487.46	4	0	4	0	0	10263.2	5288.93	6846.31	11925	4.10229e+06	6.25216e+06	0	0	0	4.77046e+06	5.55684e+06	0	968.083	14690.3
2523.7@1566	-8.25278	15.1561	-8.38286	3.68e-07	2.27e-05	6.79853	2523.74	2523.73	2523.74	1566.36	1561.5	1571.64	10	10	0	251037	213577	151461	137891	83110.9	243185	0	29297.6	66840.2	236644	104894	0	4375.01	132461	201985	90354.7
1101.7@440	10.9848	10.972	8.37237	3.74e-07	2.29e-05	6.78215	1101.69	1101.68	1101.76	439.74	438.96	453.24	5	1	4	0	26102.5	0	1278.99	0	0	473329	672526	0	0	0	669609	667683	0	0	2026.73
2540.7@1574	-7.54196	13.6115	-8.34588	3.89e-07	2.36e-05	6.74075	2540.72	2540.7	2540.73	1573.68	1570.38	1581.54	7	7	0	56953.4	62723.1	58588.2	33369	34634.5	73254.9	0	13231.8	18153.1	82792.3	43547.2	0	0	35027.1	79220	19925.5
1214.8@183	-3.98699	12.5464	-8.26818	4.39e-07	2.64e-05	6.61878	1214.84	1214.84	1214.84	182.76	180.3	183.42	7	7	0	10086.3	12964.5	7072	12531.7	16335.8	13860.4	5336.13	5701.04	8616.36	8086.62	12393	5591.38	8486.4	7539.09	10381.9	16017.2
531.4@1454	12.1427	11.4348	8.26399	4.42e-07	2.64e-05	6.61217	531.373	531.373	531.374	1454.13	1451.82	1455.54	4	0	4	0	0	953.219	5792.25	0	3177.92	415564	3.34838e+06	0	0	0	1.52812e+06	2.62907e+06	0	0	2642.93
1340.4@183	-2.80599	15.5608	-8.23295	4.64e-07	2.76e-05	6.56321	1340.36	1340.35	1340.36	183.15	180.06	186.66	14	12	2	86916	90406.2	46765.2	84970.9	63900.8	106567	23196	19382.4	95055.2	41838.2	72555.5	23354.4	13582.3	71503.1	68613.8	96895
890.7@213	2.98378	16.0959	8.212	4.79e-07	2.83e-05	6.53009	890.716	890.704	890.829	213.12	192.24	250.32	6	2	3	25305.7	48096	73416.4	43517.7	61553.2	74177.6	208404	629657	24475.8	28276.3	33704.8	272644	371589	19893.7	52855.4	38765.4
2553.2@1570	-8.43416	13.8841	-8.19924	4.89e-07	2.86e-05	6.50989	2553.23	2553.22	2553.24	1569.6	1562.34	1572.66	8	8	0	87304.6	104863	34869.6	68241.7	37740.1	87476.7	0	14952.1	34635.7	109137	63488.4	0	2142.34	53990.6	94087.3	40475.6
1551.9@338	-5.46858	12.4885	-8.1509	5.27e-07	3.06e-05	6.43317	1551.85	1551.85	1551.86	338.46	337.08	345	9	8	1	13170.1	14184.5	8889.73	9216.86	16643	25762.4	6361.83	0	14970.6	8648.78	26627.5	0	9228.45	10217.8	20096	8320.63
1203.8@439	7.63932	13.6984	8.10308	5.68e-07	3.28e-05	6.35697	1203.81	1203.8	1203.81	439.14	438.72	442.2	4	0	4	4933	5563.2	9049.49	8395.56	7469.43	12665.6	537467	794451	527.185	1709.62	2716.75	762722	772688	1847.34	4775.37	3870.96
1236.9@449	-6.06215	13.0427	-8.07486	5.94e-07	3.4e-05	6.31186	1236.87	1236.87	1236.87	448.74	445.2	452.04	6	6	0	21958.5	22407.6	63140.6	49391.8	9136.56	75732.1	1855	777.527	6262.03	15134.7	23151.5	5150.3	2011.37	13750.4	17592.9	61977.8
1769.3@447	-8.55653	12.616	-8.06442	6.04e-07	3.43e-05	6.29515	1769.32	1769.31	1769.32	447.42	445.14	449.34	9	9	0	31416.5	26735	113139	91137.4	2051.77	78754.3	0	0	5685.3	15705.8	27727.6	2566.06	0	26582.3	20324.6	110219
2554.2@1570	-7.87625	14.3038	-8.06107	6.07e-07	3.43e-05	6.28978	2554.22	2554.21	2554.23	1569.75	1566.9	1575.72	12	12	0	111744	140964	69858.5	65761.9	59743.8	92084.6	0	17878.3	37785.6	127505	83849.6	0	4668.22	115325	55374.9	32979.1
2400.7@1542	-7.62171	12.5545	-8.00808	6.6e-07	3.7e-05	6.20469	2400.72	2400.72	2400.72	1542.27	1539.6	1546.38	6	6	0	96145.2	76665.7	2341.79	4780.88	9724.51	62529.4	0	0	15865.8	76013.3	21472	0	0	58381.7	43305.7	2581.18
1360.9@180	-3.04892	13.1092	-8.00384	6.65e-07	3.7e-05	6.19787	1360.88	1360.87	1360.88	179.52	176.52	181.2	7	7	0	16774	15288.9	12434	10631.8	18801.8	16565.6	4957.12	8368.22	9672.82	12310.5	17543.6	7387.45	13221.6	8129.28	15886.1	20136.4
544.4@1485	7.96564	12.5771	7.98274	6.87e-07	3.8e-05	6.16388	544.366	544.365	544.366	1485.36	1484.76	1485.9	4	0	4	0	1625.45	1729.84	6442.73	3348.98	10266.6	357800	400946	1027.01	1044.62	0	404617	395864	1140.27	3015.54	5854.21
562.3@1485	12.9724	13.3759	7.95595	7.17e-07	3.92e-05	6.12063	562.336	562.267	562.337	1484.76	1436.94	1488.24	5	1	4	0	4600.17	1676.27	0	6381.37	4653.6	8.43151e+06	1.06446e+07	0	37341.2	0	9.15659e+06	9.80119e+06	4884.76	4114.99	0
1516.1@1534	-7.25021	13.5703	-7.95511	7.18e-07	3.92e-05	6.11926	1516.12	1516.11	1516.12	1533.54	1528.86	1541.88	7	6	0	55894.5	72763.4	36531.7	26396	18928.1	48480.9	0	13398.2	23641.8	69391.3	41520.6	0	0	38470	140207	18577.8
1657.2@1581	-7.56686	14.9593	-7.94017	7.35e-07	3.99e-05	6.09511	1657.16	1657.15	1657.16	1580.58	1573.62	1586.46	7	7	0	179418	133952	90247.5	184574	47472.5	258728	0	25613.7	39847.5	193262	65567.1	0	4100.04	73010.9	260396	100481
1140.3@183	-1.9077	13.3953	-7.93397	7.43e-07	4e-05	6.08506	1140.32	1140.31	1140.32	183.03	182.28	184.38	6	6	0	17078.1	14736.4	8405.86	17682.2	19050.8	16644.3	7861.33	11019.1	10266.5	8507.11	13061.1	9366.89	14368.4	11972.9	18447.5	17078
579.3@1488	10.0242	10.0269	7.92398	7.55e-07	4.04e-05	6.06889	579.316	579.314	579.319	1487.85	1482.9	1488.78	4	0	4	0	0	2054.83	3456.03	0	0	96251.5	208900	0	0	0	267799	277980	0	1032.74	0
759.2@2016	-7.43329	13.8707	-7.82499	8.84e-07	4.7e-05	5.90781	759.164	759.163	759.166	2015.88	2007.24	2027.04	9	9	0	169973	177883	58211.7	57123.6	35033.5	123757	3710.44	4644.86	7608	136371	50739.9	1533.19	0	106874	40565	4954.29
1101.7@1486	12.2862	13.4953	7.76211	9.79e-07	5.17e-05	5.80482	1101.68	1101.67	1101.74	1485.69	1422.72	1529.7	6	1	4	0	0	11601	10418.4	8756.86	19843	5.81334e+06	8.85392e+06	1061.43	0	1137.89	6.75103e+06	7.7851e+06	0	1856.89	29517.6
2506.7@1566	-8.85462	15.0505	-7.74769	1e-06	5.26e-05	5.78112	2506.71	2506.71	2506.72	1565.52	1557.6	1571.76	11	11	0	241618	205403	141537	141214	80291.9	240022	0	34731.6	68398.2	253084	109430	0	0	151603	218050	114848
1202.8@1487	7.17256	13.7877	7.70862	1.07e-06	5.57e-05	5.71678	1202.8	1202.8	1202.8	1486.8	1483.5	1491.24	4	0	4	7739.13	7033.55	1208.94	1050.06	0	6288.95	545623	600975	6255.09	9779.75	5948.57	672070	573590	9470.73	17645.6	1636.81
2508.7@1564	-8.7528	15.1867	-7.69282	1.1e-06	5.67e-05	5.6907	2508.72	2508.72	2508.72	1564.14	1557.6	1568.7	12	12	0	257943	228954	155652	149888	101303	264635	0	35113.8	70527.7	265746	117077	2189.25	0	150550	242372	118784
1103.7@440	8.52465	10.9119	7.68924	1.1e-06	5.67e-05	5.68478	1103.69	1103.69	1103.69	439.53	438.96	440.22	4	0	4	0	1182.21	2151.19	2441.57	2513.71	0	124963	187869	498.357	0	0	177676	185390	0	0	1746.22
1399.4@172	-0.894953	22.9713	-7.68454	1.11e-06	5.68e-05	5.67703	1399.45	1399.45	1399.45	172.35	170.52	176.28	16	12	4	1.00868e+07	9.82121e+06	8.99278e+06	9.92809e+06	9.37517e+06	9.73269e+06	6.07092e+06	5.28386e+06	8.5595e+06	8.28685e+06	8.92877e+06	5.54789e+06	5.00373e+06	8.54805e+06	8.02832e+06	1.00652e+07
1437@445	10.0956	8.80089	7.59816	1.28e-06	6.47e-05	5.53375	1436.98	1436.97	1436.98	444.96	444.3	445.92	4	0	4	0	0	1297.14	726.842	0	0	86486.9	87652.2	0	0	0	98472.6	91229	0	0	0
2990.5@1559	-5.51743	15.0307	-7.59659	1.28e-06	6.47e-05	5.53114	2990.53	2990.52	2990.54	1558.62	1551.54	1565.46	11	11	0	165982	173369	60256.5	44306.3	70489.1	106651	2300.21	11605.8	62131.2	147540	90338.7	2076.41	21054.2	154723	39031.5	37121.7
887.9@181	-5.14173	13.9075	-7.57675	1.32e-06	6.64e-05	5.49807	887.913	887.912	887.916	180.54	177.6	181.44	10	10	0	28875.1	29295.5	46075.9	44170.8	22293.8	56154.7	12497.1	7037.07	23288.4	40642.3	31887.3	5907.66	7985.36	38670.9	33167.9	59502.4
2539.7@1571	-6.23762	14.1728	-7.51364	1.47e-06	7.33e-05	5.39257	2539.74	2539.72	2539.75	1570.95	1561.38	1585.62	10	10	0	113056	76542	58099.7	31783.4	46809.5	32931.7	2061.89	17802.8	38792	131624	48796	0	4222.39	35374	90069.7	18431.4
2533.7@1570	-2.60802	16.393	-7.50228	1.5e-06	7.42e-05	5.37351	2533.71	2533.71	2533.72	1570.38	1568.64	1577.76	9	8	0	232626	234649	130228	109870	92998.3	199655	19803.4	49456.9	86948.1	68000.9	112465	19807.6	33942.9	168681	133762	91652.1
1360.4@186	-0.988493	19.716	-7.47017	1.58e-06	7.78e-05	5.31958	1360.4	1360.39	1360.4	185.52	170.28	188.58	20	12	4	1.07799e+06	975839	1.18426e+06	1.15615e+06	1.06869e+06	1.22085e+06	570191	478151	936853	891233	997196	521831	507933	918950	880965	947094
538.3@1509	7.46863	12.7638	7.43276	1.68e-06	8.22e-05	5.25655	538.34	538.34	538.342	1508.76	1502.88	1514.46	3	0	3	2889.04	904.684	5041.32	6692.22	4745.9	7164.35	519297	250121	0	999.988	1068.55	483545	219036	2338.99	1381.78	1593.3
1670.2@1577	-8.29699	15.1059	-7.4233	1.71e-06	8.3e-05	5.24058	1670.16	1670.16	1670.16	1577.01	1563.36	1598.64	8	7	0	305700	88603.7	213348	204162	24473.8	239432	0	31239.5	67755.1	287856	143748	0	0	130645	245762	110975
2345.7@1565	-8.60805	15.1049	-7.40486	1.76e-06	8.51e-05	5.20942	2345.66	2345.66	2345.67	1565.13	1562.58	1569.66	10	10	0	247013	205105	120347	129817	52833.1	239118	0	41675.7	78276.2	269327	119746	0	0	167279	254338	121416
1471.5@168	1.30283	21.8463	7.36845	1.87e-06	8.99e-05	5.14776	1471.53	1471.53	1471.53	168.42	166.5	228.42	18	12	4	3.9843e+06	3.58976e+06	2.30252e+06	2.78993e+06	3.3579e+06	2.10354e+06	8.69505e+06	7.54711e+06	2.81688e+06	3.04001e+06	3.27336e+06	8.01604e+06	6.90677e+06	3.3802e+06	2.67502e+06	2.57258e+06
1546.1@1535	-7.0062	14.9174	-7.34183	1.95e-06	9.34e-05	5.10256	1546.13	1546.12	1546.14	1535.34	1528.86	1554.48	13	11	1	180338	140906	91282.3	75291.1	42678.5	90638.9	0	35545.1	94263.3	179220	82465.3	0	7045.54	81323.5	229864	49515.6
2989@1559	-6.18947	14.5445	-7.31028	2.06e-06	9.79e-05	5.04886	2989.03	2989.02	2989.04	1559.31	1554.72	1562.52	10	10	0	135189	141933	53054.7	35239.5	53699.5	72169.2	4329.78	16393.5	48495.7	109524	87605.6	0	4778.93	127438	64827.6	13873.1
1550.5@177	-4.62211	13.3595	-7.30294	2.08e-06	9.81e-05	5.03635	1550.52	1550.51	1550.57	177.48	170.1	181.68	8	6	2	27341.3	37637.5	19330	28742.6	31808.4	13348.6	10964.4	9089.83	17754.5	16582.5	22891.8	3844.76	2824.89	20444.4	15690.5	26249
2524.7@1568	-7.74427	15.4595	-7.30233	2.09e-06	9.81e-05	5.03532	2524.74	2524.72	2524.74	1567.68	1557.6	1571.76	11	10	1	276063	245539	172555	166520	73341.6	245992	0	55308.1	89512.3	252325	141704	0	6394.04	139089	223037	112404
1797.3@1530	-6.79319	14.7223	-7.27974	2.17e-06	0.000101254	4.99676	1797.3	1797.3	1797.31	1529.82	1525.74	1533.48	11	11	0	161201	143372	63241.9	59497.3	70176.6	113097	0	24011	50407.4	163636	75431	0	10860.1	75170.6	205742	18372
2521.7@1566	-8.41373	14.4317	-7.25057	2.28e-06	0.000105735	4.94685	2521.73	2521.73	2521.73	1566.15	1559.64	1569.66	8	8	0	165151	169297	106797	84835.1	34331.5	174723	0	16465.3	37015.3	158715	72016.2	0	0	92099.5	143090	39222.8
710.2@2014	-3.87562	15.5048	-7.24426	2.3e-06	0.000106253	4.93605	710.232	710.229	710.236	2013.84	2010.96	2019.84	12	11	1	109362	111227	130672	102932	91257.4	52673.2	19500	21522.6	45178.3	115304	158231	9280.11	11949.5	88684.5	106820	26786.3
1395.4@179	-1.06779	17.0879	-7.21918	2.4e-06	0.000110213	4.89304	1395.41	1395.41	1395.42	178.77	176.52	182.4	16	12	4	179529	188279	140987	149449	145286	189367	103263	92157.7	161564	148643	164132	79039.1	73750	146474	153895	162579
523.3@1486	-6.91637	14.0876	-7.12812	2.8e-06	0.00012787	4.73613	523.311	523.308	523.313	1485.72	1483.68	1486.92	9	9	0	63139.7	43990.3	91922.4	94032.5	62665.9	102330	26091.7	0	33256.2	32281.5	49057.7	0	5570.43	38197.5	37760	71415.2
1474.5@169	1.86837	17.0652	7.10392	2.92e-06	0.000132497	4.69424	1474.51	1474.47	1474.53	168.84	166.32	189.18	20	12	4	79274.9	90738.6	112045	124934	184245	39865.5	435816	378413	107122	78090.1	121865	373983	300291	84722.8	80506	82541.5
2994@1559	-3.83178	15.4772	-7.07914	3.04e-06	0.000137443	4.65126	2994.03	2994.02	2994.05	1558.56	1550.58	1566.18	12	10	2	145266	129032	66322.5	43849.2	91574.8	84107.5	11684.8	22536.6	71610	128230	111568	4471.1	18705	109989	66864.6	38178.5
1125.3@2016	-5.89085	15.0537	-7.01683	3.39e-06	0.000151943	4.54279	1125.27	1125.27	1125.27	2015.82	2011.26	2017.86	11	11	0	177571	146346	92064.2	60319.7	60914.5	55658.1	0	18527.3	37734.8	172486	175165	11446.6	8386.37	122931	94187.7	41008.4
1429@435	7.24471	8.70439	7.014	3.4e-06	0.000151943	4.53785	1429.01	1429.01	1429.01	435.36	432.96	436.2	3	0	3	0	0	0	0	0	0	25463.6	18577.9	0	0	0	37042.1	22669.5	0	0	0
1547.1@1533	-7.36217	14.4551	-7.00699	3.44e-06	0.000151943	4.52561	1547.14	1547.14	1547.15	1533.09	1528.86	1538.52	10	10	0	158295	139820	49286.5	39304.9	28915.8	60458.8	0	28419.8	66211.2	169556	92628.9	0	2325.33	91380.3	190825	29492
973@170	1.10231	16.3724	7.00628	3.45e-06	0.000151943	4.52437	973.012	973.01	973.013	169.74	168.3	173.28	15	12	3	82773.8	72850.5	59911.4	61300.1	71791.7	63752.1	166094	150462	55101.2	54964.7	77450.9	162850	147915	80799.4	52514.5	77147.4
541.3@703	10.2014	13.7035	7.00446	3.46e-06	0.000151943	4.5212	541.339	541.339	541.34	703.11	700.98	704.58	4	0	4	0	1073.86	21766.9	20951.4	1413.38	46559.1	1.6234e+06	3.5199e+06	0	1605.22	991.036	2.80199e+06	3.33446e+06	0	2035.06	24159.1
1386.4@172	-1.25143	23.2196	-6.97726	3.62e-06	0.000158354	4.47364	1386.44	1386.43	1386.44	171.84	169.5	195.18	17	12	4	1.35686e+07	1.27776e+07	1.27045e+07	1.40964e+07	9.65175e+06	1.20268e+07	6.01242e+06	5.17997e+06	1.15092e+07	1.12418e+07	1.2036e+07	5.52912e+06	5.01129e+06	1.17012e+07	6.8678e+06	1.4167e+07
543.4@1470	7.93442	11.5226	6.94285	3.85e-06	0.000167122	4.41332	543.369	543.363	543.378	1470.03	1448.94	1485.48	8	0	4	0	0	4083.61	3413.6	5038.58	2507.17	211862	174895	0	0	0	171058	198639	1069.54	0	1447.44
1655.1@1576	-7.52836	15.6596	-6.92469	3.97e-06	0.000171523	4.38142	1655.15	1655.15	1655.15	1575.81	1565.34	1581.66	10	10	0	267518	222980	218117	221003	82335.2	309309	2069.87	60643.9	56716.8	296579	140573	0	2214.85	132314	388300	153292
2152.9@1729	-1.95273	15.2738	-6.91268	4.05e-06	0.000174189	4.3603	2152.87	2152.86	2152.87	1729.38	1719.6	1740.12	5	3	2	46909.4	88897.8	53743.2	32274.4	74828.1	50888.6	22761.6	16752.1	62261.6	59408.1	72036.2	20530.2	23639.4	53031.5	36111	30573.6
1488.1@434	8.96887	8.90644	6.90437	4.11e-06	0.000175777	4.34567	1488.05	1488.05	1488.05	434.04	432.96	436.2	4	0	4	0	0	0	0	0	0	51898.7	48636.3	0	0	0	66819.9	65394.5	0	0	0
1654.1@1567	-7.95055	15.5579	-6.87215	4.35e-06	0.000184889	4.28887	1654.14	1654.14	1654.14	1566.72	1561.56	1602.6	7	7	0	270413	101364	208630	240721	81102.9	315020	0	71392.8	99421.3	293933	141667	0	2122.18	140098	396802	169331
1204.8@442	5.65049	13.9486	6.86842	4.37e-06	0.000185114	4.28229	1204.81	1204.81	1204.81	441.57	439.74	442.32	4	0	4	5721.94	2430.98	13691.8	18638.5	18394.5	15632.5	237974	353332	1829.27	2703.72	5734.43	336271	312397	2375.58	8072.11	7915
1396.4@179	-0.87687	17.2865	-6.85345	4.49e-06	0.000189002	4.25583	1396.42	1396.42	1396.42	178.74	175.32	182.4	15	12	3	184710	195070	161001	163548	187733	210647	110224	100396	176977	169496	179170	119375	99974	167864	159195	187263
1381.4@180	-1.05612	16.4329	-6.79019	5.01e-06	0.000209922	4.14372	1381.4	1381.39	1381.4	180.45	178.56	183.66	16	12	4	98052.2	122437	99767.3	115176	78135.7	129518	59212.7	55517.7	92563	100365	97591.5	51439.9	64558.5	94280.5	101779	94427.4
1684.2@1541	-7.08396	14.4403	-6.77293	5.17e-06	0.000215232	4.11305	1684.18	1684.15	1684.18	1540.86	1535.88	1590.84	12	7	0	100977	84411.2	74634.6	109337	55721.4	85518.3	0	37708.8	70940.2	99357.9	42760	0	2236.5	34814.4	163638	35976
1398.4@176	-1.08049	22.0697	-6.76859	5.21e-06	0.000215761	4.10532	1398.44	1398.42	1398.45	176.1	173.28	213.54	18	12	4	6.16895e+06	6.52449e+06	3.99018e+06	4.53771e+06	6.09966e+06	4.0134e+06	2.79488e+06	2.49224e+06	5.34733e+06	4.99236e+06	5.4395e+06	2.65255e+06	2.26525e+06	5.06916e+06	5.45056e+06	4.25911e+06
1486.5@168	0.983033	19.632	6.75045	5.37e-06	0.000221586	4.07301	1486.55	1486.54	1486.55	168.03	166.5	170.28	16	12	4	838778	802608	601836	718082	773540	539847	1.50336e+06	1.32447e+06	613901	645470	708176	1.38515e+06	1.15021e+06	712384	615918	647707
1432@1568	-1.65637	16.7938	-6.72961	5.57e-06	0.00022866	4.03585	1432.04	1432.04	1432.06	1567.59	1562.16	1571.64	4	1	3	105702	191308	108250	128441	121119	191086	78089.2	37776.5	145867	172582	149850	56675.1	56234.2	199540	145718	121602
1260.3@185	-2.8784	16.9315	-6.71771	5.69e-06	0.000231456	4.0146	1260.28	1260.25	1260.29	184.68	177.6	194.4	21	12	4	146471	167018	303382	322987	158880	133289	76094.7	16808.4	157262	169380	171372	22986.6	58740.6	203558	180103	377817
1397.4@176	-1.07264	22.0075	-6.71621	5.71e-06	0.000231456	4.01191	1397.43	1397.43	1397.44	175.74	173.28	178.56	17	12	4	5.98164e+06	6.29939e+06	3.8778e+06	4.33372e+06	5.85341e+06	3.83549e+06	2.67964e+06	2.41265e+06	5.15206e+06	4.8306e+06	5.20655e+06	2.5033e+06	2.19058e+06	4.89561e+06	5.24312e+06	4.11915e+06
2551.2@1569	-8.18082	13.9022	-6.71408	5.73e-06	0.000231456	4.0081	2551.24	2551.23	2551.24	1568.52	1560.6	1577.34	8	8	0	132029	136799	62266.2	57611	27001.6	103371	0	15466	29884.5	137894	64676.6	0	0	63175.3	54081.4	16179.4
1470.5@168	1.2408	22.7015	6.70101	5.86e-06	0.000235654	3.98474	1470.53	1470.53	1470.53	168.42	166.5	231.54	19	12	4	7.2085e+06	6.52367e+06	4.10405e+06	5.0345e+06	6.11943e+06	3.71757e+06	1.56218e+07	1.35788e+07	5.12149e+06	5.45748e+06	5.93647e+06	1.4448e+07	1.24855e+07	6.10491e+06	4.62226e+06	4.59662e+06
1782.3@441	-8.31226	11.8867	-6.68026	6.08e-06	0.000243207	3.94758	1782.33	1782.32	1782.33	440.85	439.14	444.06	8	8	0	13310.9	16951.1	88434.8	59076.4	3913.22	70666.8	0	0	1650.66	16007.4	12331.8	0	0	14990.3	7508.18	78999.9
1546.9@178	-3.18656	12.8055	-6.67536	6.13e-06	0.000244107	3.9388	1546.92	1546.92	1546.93	177.63	175.8	180.18	6	6	0	15956.6	11542.9	11092.7	8207.48	13596.4	10993	3408.08	4715.83	9639.8	8458.21	13384	8166.28	13181.7	7691.06	14571	15014.7
1192.2@191	-1.68434	15.5178	-6.67043	6.18e-06	0.00024503	3.92996	1192.17	1192.16	1192.18	191.19	189.48	197.46	16	12	3	60682.9	73163.4	65702.5	68543.6	48711.8	104532	22623.9	24836.7	47627.2	47707.9	59559.9	36391.9	23882.1	39418.8	43158	90874.4
1389.4@173	-1.13932	19.002	-6.66275	6.27e-06	0.000246479	3.91619	1389.44	1389.41	1389.44	173.1	170.52	210.48	18	12	4	701954	641585	685313	768798	432484	651714	356524	273062	631595	586906	667727	257209	315125	604876	531381	751182
572.3@1713	7.82178	12.1537	6.66155	6.28e-06	0.000246479	3.91403	572.345	572.344	572.346	1713	1712.46	1713.54	2	0	2	919.871	806.811	4730.72	6516.75	4577.08	5608.15	850152	90635.3	942.142	0	747.466	327716	218138	0	0	2009.24
582.4@1412	8.81674	12.5282	6.64938	6.42e-06	0.000249843	3.89218	582.366	582.366	582.367	1411.68	1410.9	1414.56	4	0	4	0	986.381	15513.1	8052.19	6173.99	6354.11	958186	464994	396.096	0	0	482084	530992	0	594.833	6923.35
909.5@361	-8.04788	13.3973	-6.64523	6.47e-06	0.000249843	3.88471	909.459	909.457	909.637	361.26	338.46	364.44	8	8	0	79785.3	102696	0	66902.5	32383	34402.9	0	6295.66	80963.6	64795.7	94247.1	0	9446.15	66567.5	101679	46271.4
1010.7@446	2.40627	15.7689	6.6431	6.49e-06	0.000249843	3.8809	1010.73	1010.72	1010.73	446.49	419.88	448.92	4	1	3	22606	22550.2	55985.7	52238.4	50463	36434.5	312643	294341	32475.2	15661.3	69914.9	110494	166339	15883.6	43702.7	39871.4
408.3@533	8.0367	15.6101	6.64297	6.49e-06	0.000249843	3.88067	408.313	408.312	408.316	532.68	525.12	559.08	6	1	4	5099.1	2244.5	56882.4	95293.5	62600.7	87568.9	1.9882e+06	4.53144e+06	3267.4	1151.51	6648.1	3.12982e+06	4.2782e+06	4380.44	7034.64	86987.6
1037.8@313	-1.83034	16.8824	-6.60411	6.95e-06	0.000265455	3.81072	1037.77	1037.77	1037.81	312.54	309.9	379.92	24	12	4	163075	106911	166990	172898	191268	169286	34387	37820.9	85425.3	182466	276283	88104.7	73282.3	168460	151906	141780
1259.3@187	-2.12726	17.4929	-6.60335	6.96e-06	0.000265455	3.80934	1259.28	1259.24	1259.29	186.51	177.6	194.16	22	12	4	236916	208364	351851	382571	139375	377409	85685.6	73707.1	219668	219820	195621	39330.3	83321.1	180964	246094	495484
555.3@1187	7.92609	13.0302	6.59755	7.04e-06	0.000266939	3.79888	555.337	555.337	555.338	1187.43	1185.3	1192.86	4	0	4	337.129	453.126	11121.3	7208.91	4714.37	8697.38	2.54988e+06	143184	732.037	1496.7	668.42	1.54679e+06	146517	2013.3	307.24	8310.58
1469.5@168	1.2169	22.6187	6.5772	7.29e-06	0.000275455	3.76216	1469.53	1469.53	1469.53	168.45	166.5	231.54	18	12	4	6.9872e+06	6.26322e+06	3.95482e+06	4.74307e+06	5.84293e+06	3.58814e+06	1.46478e+07	1.27392e+07	4.88536e+06	5.21263e+06	5.63076e+06	1.35635e+07	1.16821e+07	5.82082e+06	4.53212e+06	4.33754e+06
677.6@529	6.88302	12.2325	6.57395	7.34e-06	0.000275758	3.75629	677.612	677.611	677.613	529.2	524.1	529.8	3	0	3	4804.44	5704.73	4377.91	0	1631.27	0	165751	208675	4114.64	2706.54	1788.88	168181	170010	2075.68	2807.84	0
857.7@409	-2.94046	15.6587	-6.55861	7.54e-06	0.000282069	3.72854	857.659	857.642	857.683	409.44	405.06	478.86	9	7	0	120070	140349	44190.8	53197.2	81136.1	51716.7	11346.6	21122.9	86486.4	92548.4	131688	37541.7	13919.9	75575	143529	41099.5
1663.1@1601	-7.26235	13.0172	-6.54534	7.72e-06	0.00028747	3.70454	1663.1	1663.1	1663.11	1600.59	1593.3	1604.46	6	6	0	35791.3	68830.9	88601.4	42858.5	18070.7	40396.9	0	13120.6	8843.38	56819.5	23237.6	0	0	6761.72	59122.2	6516.36
1272.3@186	-1.25902	17.2678	-6.53895	7.81e-06	0.000288807	3.69296	1272.29	1272.26	1272.29	185.7	179.28	189.66	17	12	4	162067	191109	111165	220656	185519	223311	101398	89403.2	188218	174501	205035	98851	69121.1	206864	176082	246195
2542.7@1574	-2.2322	16.6172	-6.53758	7.83e-06	0.000288807	3.69049	2542.71	2542.71	2542.72	1573.68	1559.4	1585.62	14	11	2	169427	146843	173949	145977	134568	174907	26105.9	103186	128511	180447	145413	29356	29575	75050.8	128560	124929
536.3@931	9.34589	10.3934	6.51435	8.16e-06	0.000299648	3.64835	536.323	536.323	536.327	930.66	928.26	932.52	3	0	3	0	0	997.037	649.199	0	833.024	2.50775e+06	23000.7	0	0	678.513	826461	39172.8	0	529.95	1101.2
1564.5@177	-3.90806	13.807	-6.50922	8.23e-06	0.000301035	3.63904	1564.54	1564.53	1564.54	176.76	175.38	180.48	9	9	0	32467.4	53896	21990.5	26157.4	31785.5	21198.8	7228.64	10472.6	20993.9	28036.2	24163.8	11753.3	7375.11	13572.7	33079.3	31417.6
564.3@1484	8.22971	13.242	6.50168	8.34e-06	0.000303739	3.62534	564.343	564.342	564.361	1483.8	1413.9	1485.48	6	1	4	1853.43	75144	5799.92	0	1118.37	7444.4	659531	794240	3968.88	1251.7	1132.99	673437	694269	4779.9	2905.4	2537.82
901.9@180	-2.35393	14.8616	-6.49254	8.48e-06	0.000307353	3.60873	901.929	901.924	901.931	179.82	176.28	183.66	15	12	3	48365.7	29398.3	53732.9	53112.4	24160.9	107792	13335.3	16525	34266.1	31905.8	36903.2	15716	14552.1	43563.5	28350.9	80637.6
1669.2@1576	-10.0226	15.1544	-6.48834	8.54e-06	0.000308285	3.6011	1669.16	1669.16	1669.16	1575.72	1564.38	1582.74	11	10	1	356021	258525	250527	282647	56177.2	323870	0	49159.2	125544	351037	171647	0	0	163394	253643	103924
1757.2@1522	-6.03961	14.2865	-6.46431	8.92e-06	0.000320396	3.55736	1757.25	1757.21	1757.26	1522.05	1516.38	1527.54	10	10	0	119937	138155	48331.5	32004.4	33463	70298.8	2552.83	17012.9	42862.1	118068	47289.4	0	5569.17	51784.6	159232	5136.04
1323.9@180	-1.95403	13.7688	-6.4466	9.21e-06	0.000329267	3.52505	1323.87	1323.86	1323.87	179.73	177.54	181.44	8	8	0	22481.1	18555.6	14833.6	12626.7	29285.4	21528.2	4757.8	12735	13255.8	13146	20880.6	11388.6	17152.5	14020.9	22024.7	29273.2
1577.5@172	-4.64554	13.3539	-6.42005	9.66e-06	0.00034373	3.47658	1577.55	1577.54	1577.55	172.44	169.5	174.24	10	10	0	26235.2	35913.7	15534.9	23553.1	41650.4	16223.3	6246.58	3823.3	18610.7	16269.2	25879.7	11509.2	3598.91	17642.8	23548.2	19004.8
1485.5@168	0.894533	20.9356	6.41774	9.7e-06	0.00034373	3.47235	1485.55	1485.55	1485.55	168.33	165.54	227.7	20	12	4	2.17154e+06	2.07992e+06	1.45655e+06	1.7648e+06	1.96203e+06	1.47948e+06	3.56387e+06	3.06455e+06	1.51446e+06	1.60693e+06	1.77682e+06	3.31053e+06	2.8095e+06	1.76198e+06	1.53438e+06	1.61573e+06
1384.4@177	-0.818685	21.3312	-6.39937	1e-05	0.000353722	3.43874	1384.42	1384.42	1384.43	177.48	175.32	179.7	17	12	4	3.39964e+06	3.53677e+06	2.62222e+06	2.83964e+06	3.32063e+06	2.67292e+06	1.87379e+06	1.70935e+06	2.99328e+06	2.81294e+06	3.07179e+06	1.77423e+06	1.57806e+06	2.87107e+06	3.00516e+06	2.7782e+06
703.3@2014	-3.39695	16.4783	-6.37647	1.04e-05	0.000366519	3.39676	703.27	703.269	703.272	2013.96	2010.12	2018.76	13	12	1	391699	419181	172690	130260	148170	171093	37399.1	18722.3	53135.4	283634	205546	14645.3	23480.4	187582	96311	43772.9
1493.1@1683	-5.95761	14.0336	-6.37482	1.05e-05	0.000366519	3.39373	1493.07	1493.05	1493.09	1682.94	1670.58	1699.62	6	6	0	47381.3	38781.2	39647.6	40038.7	23118.2	54200.1	0	28512.7	22649.1	101712	29702.5	1708.76	7467.62	25190.4	138200	91291.4
1383.4@178	-0.810161	21.277	-6.36062	1.07e-05	0.000374404	3.36768	1383.42	1383.4	1383.43	177.6	174.3	220.26	18	12	4	3.30823e+06	3.43691e+06	2.51207e+06	2.74649e+06	3.20328e+06	2.56815e+06	1.81101e+06	1.63741e+06	2.91427e+06	2.75262e+06	2.99694e+06	1.73513e+06	1.51937e+06	2.7711e+06	2.90962e+06	2.69873e+06
1175.8@182	-1.84086	13.985	-6.35543	1.08e-05	0.00037631	3.35813	1175.83	1175.83	1175.83	182.01	178.56	184.2	8	7	1	25853.2	18674.7	18736.9	23226.7	33083.9	23826.5	9059.24	13069.7	13249.3	13967.6	21845.3	9094.14	20793.6	16178.1	20920.1	36510.9
273.3@1486	2.91032	13.924	6.33381	1.13e-05	0.00038963	3.31838	273.256	273.256	273.257	1485.78	1483.86	1486.5	3	0	3	7427.65	3975.01	2149.49	7641.09	21344.9	3755.29	76468	72585.1	12513.9	6147.6	12925.3	86710.5	71977.7	6542.33	9882.25	29252.2
556.4@708	10.012	13.8148	6.32713	1.14e-05	0.000392685	3.3061	556.35	556.35	556.351	708.36	705.54	820.38	7	0	4	894.233	519.859	38189.9	19396.5	5326.61	57050.4	6.8615e+06	919057	0	1176.56	697.899	6.22928e+06	1.38196e+06	0	2509.34	27561.9
525.4@352	5.126	14.769	6.2935	1.21e-05	0.000415588	3.24411	525.364	525.363	525.365	352.38	352.08	352.86	4	0	4	7763.45	2832.75	37757.3	60658.2	13167	25922.1	304390	448995	6563.4	6121	12706.9	390823	518007	3279.1	3554.08	39528.2
1331.4@186	-1.07986	20.1653	-6.27015	1.27e-05	0.000431758	3.20097	1331.36	1331.34	1331.37	185.88	171.06	188.7	20	12	4	1.50896e+06	1.33463e+06	1.74477e+06	1.69948e+06	1.1589e+06	1.62911e+06	736436	673754	1.22417e+06	1.20031e+06	1.32866e+06	729960	594978	1.27466e+06	1.13254e+06	1.90765e+06
526.4@1433	9.67438	12.7296	6.24345	1.33e-05	0.00045134	3.15156	526.366	526.366	526.366	1432.65	1431.84	1434.54	4	0	4	940.82	705.961	6735.79	8619.49	6706.39	13530.6	793712	1.14267e+06	0	1361.96	0	1.14789e+06	1.08936e+06	0	0	6896.03
369.3@1495	-1.73513	17.071	-6.23571	1.35e-05	0.000455835	3.13721	369.273	369.271	369.277	1494.51	1478.7	1514.58	10	6	0	104451	231883	126407	186267	117277	145413	57207.8	60981.5	227754	223085	278240	73834.8	59310.7	188017	153892	268872
1458.5@169	0.835041	20.9253	6.22026	1.39e-05	0.000466485	3.10856	1458.52	1458.52	1458.52	168.63	166.5	171.3	16	12	4	2.1642e+06	1.9172e+06	1.49803e+06	1.78864e+06	1.82696e+06	1.50313e+06	3.42851e+06	2.97271e+06	1.58966e+06	1.68467e+06	1.77161e+06	3.14282e+06	2.7155e+06	1.8114e+06	1.51182e+06	1.69309e+06
177.1@1433	-1.1044	23.3592	-6.21847	1.39e-05	0.000466485	3.10524	177.058	177.057	177.058	1433.19	1413.96	1443.3	4	0	4	1.45806e+07	1.46412e+07	1.13006e+07	1.11444e+07	1.18171e+07	1.31917e+07	6.06094e+06	4.12894e+06	1.16243e+07	1.39739e+07	1.15915e+07	7.84374e+06	7.84007e+06	1.43559e+07	1.17499e+07	1.14858e+07
539.3@1507	7.00001	10.4757	6.15709	1.56e-05	0.000517813	2.99105	539.344	539.343	539.345	1507.32	1505.88	1508.76	2	0	2	0	0	1721.03	1301.94	1107.96	1605.29	104439	37331.3	0	0	0	125213	33936.4	0	0	1371.45
1225.8@1489	5.30464	13.0046	6.15687	1.56e-05	0.000517813	2.99064	1225.79	1225.78	1225.79	1489.11	1485.9	1492.26	4	0	4	2704.23	0	1329.75	6041.68	3686.62	22043.9	110210	201134	7725.11	914.72	5474.15	116640	130966	1950.37	13510.6	2738.9
1550.9@340	-5.32476	12.5234	-6.13595	1.62e-05	0.000535856	2.95162	1550.85	1550.85	1550.86	339.6	338.1	342.18	9	8	1	17782.7	16377.4	8538.57	3450.35	21698.7	23632.2	9236.74	244.959	16608.5	11792.2	40380.8	0	9996.17	7415.66	25271.5	6010.5
540.4@1492	8.32081	18.8486	6.13062	1.63e-05	0.00053729	2.94165	540.359	540.351	540.384	1491.84	1462.5	1520.46	21	7	4	5285.32	269148	9337.97	15065.5	27591.3	15675.5	5.07803e+07	43170571	1.13083e+06	248521	203785	2.02576e+07	4.05841e+07	1.48449e+06	513075	353162
1495.1@1561	-9.21542	15.1546	-6.13005	1.64e-05	0.00053729	2.9406	1495.1	1495.1	1495.11	1560.6	1555.92	1583.88	7	6	0	284939	254933	171569	197818	48467.5	230333	0	76465.8	112391	330107	68774.6	0	6623.14	169020	408567	148908
1992@166	-2.40399	12.459	-6.1272	1.64e-05	0.000537927	2.93527	1992.03	1992.02	1992.03	166.32	165.66	168.6	3	1	2	8842.95	9252.83	9818.55	6084.18	9541.88	11549.8	2696.18	10105.8	6299.41	5784.93	10028.2	9393.93	11065.9	3267.51	8316.56	13694.1
2530.7@1575	-1.08218	17.8995	-6.12182	1.66e-05	0.000541081	2.92521	2530.7	2530.69	2530.7	1575.06	1566.6	1581.48	16	12	4	269739	309644	307841	307601	238218	304528	120676	201332	234676	286396	267800	114912	159215	260635	383383	265391
2173.4@1703	-4.38368	13.6865	-6.11592	1.68e-05	0.000544779	2.91419	2173.39	2173.36	2173.39	1702.77	1699.08	1722.6	10	8	1	42400.5	36377.8	42985.1	27219.3	55371.3	11782.1	1994.85	19980.8	25032.3	32112.5	53986.9	3284.98	10380.8	24689	15424.6	5558.96
1244.2@185	-1.65074	16.288	-6.10752	1.7e-05	0.000551044	2.89848	1244.25	1244.22	1244.26	185.46	181.38	194.58	18	12	4	114065	114220	121423	106471	88804.2	155205	56137.2	22252.8	72804.3	81435.8	92984.9	54925.8	44224.8	69613.4	113532	117905
2534.7@1562	-1.96177	17.4754	-6.06371	1.85e-05	0.000594994	2.81638	2534.74	2534.73	2534.75	1561.86	1553.64	1568.52	15	11	4	375068	396290	166476	197495	194424	269168	61127.9	144714	183530	370079	220591	49476.3	62687.9	290953	287044	165266
1459.5@169	0.810355	19.2325	6.05698	1.87e-05	0.000599119	2.80374	1459.52	1459.5	1459.52	168.84	166.5	171.3	17	12	4	631597	550830	461588	540817	569265	444190	1.06087e+06	922104	576610	487377	553189	967716	825884	527098	457564	496736
1533.1@1536	-7.2217	14.5303	-6.05567	1.88e-05	0.000599119	2.80128	1533.13	1533.12	1533.13	1535.64	1530.9	1540.5	9	9	0	146468	138980	38925.2	54416	38331.1	109808	0	46000.7	85495.7	153746	72986.8	0	5235.82	91542.7	224300	16890
889.7@496	7.82717	9.78976	6.05214	1.89e-05	0.000600661	2.79465	889.681	889.664	889.769	496.38	485.64	497.88	3	1	2	0	0	0	0	0	0	26451.6	253619	0	0	22785.3	41512.6	47118.9	0	0	0
450.3@1416	-4.26829	21.3181	-6.03732	1.94e-05	0.000614919	2.7668	450.29	450.266	450.298	1416.3	1390.86	1513.68	32	12	4	5.91998e+06	5033349	3.99317e+06	6.47037e+06	4.07651e+06	5.9193e+06	4.65918e+06	171704	4.68472e+06	5.12282e+06	6.86887e+06	142155	72036.6	5.95562e+06	5.42969e+06	5.03207e+06
1387.4@172	-1.14764	22.2794	-6.02267	1.99e-05	0.000629346	2.73923	1387.44	1387.44	1387.44	171.84	169.5	195.18	17	12	4	6.898e+06	6.49786e+06	6.53232e+06	7.12022e+06	4.88619e+06	6.45947e+06	3.16575e+06	2.69492e+06	5.84048e+06	5.75974e+06	6.11626e+06	2.8695e+06	2.63101e+06	5.93316e+06	3.4782e+06	7.28527e+06
2014.7@349	-1.48781	13.7984	-5.99674	2.09e-05	0.000657757	2.69037	2014.68	2014.67	2014.7	348.84	340.5	354.36	7	4	3	22537.7	17639.6	25968.1	16256.2	14283.4	15204.3	9607.54	12078.2	18926.6	17281.9	17477.9	12477	17966.4	9252.04	24171.2	16156.9
1064.8@185	-2.76922	13.5162	-5.97153	2.19e-05	0.000686605	2.64277	1064.81	1064.8	1064.88	185.28	181.62	235.62	13	8	1	17799.8	11588.8	12634.6	19766.2	24767.9	10339.5	8208.28	8870.67	14342.7	37584.2	16346.2	6454.82	16137.4	14817.7	19381	25355.9
2999@1555	-2.07035	16.0376	-5.89187	2.54e-05	0.000793406	2.49185	2999.03	2999.03	2999.05	1554.66	1548.84	1559.4	13	12	1	146508	151015	64628.6	43553.6	95802.5	94912.8	26397.3	37836.3	84343.9	126968	118430	18950.2	39623.4	128596	74856.8	45784.5
363.2@2013	-1.58436	16.5246	-5.86019	2.7e-05	0.000838616	2.43159	363.16	363.159	363.163	2013.48	2010.12	2020.26	8	7	1	202021	117888	150966	90509.4	120101	134059	36059	43530.8	71825.2	158447	119663	64469.8	52860.8	136929	103172	69954.9
2559.2@1561	-3.58746	15.9193	-5.85347	2.73e-05	0.000842532	2.41879	2559.23	2559.22	2559.25	1560.54	1552.8	1575.42	8	7	1	142951	184519	99994.7	72927.7	109113	135992	4384.82	50146.8	48606.3	117214	135921	8941.38	34498.1	133485	168610	63552.2
2099.5@1246	-3.07832	19.5447	-5.85252	2.74e-05	0.000842532	2.41697	2099.53	2099.5	2099.53	1246.41	1147.74	1371.54	28	12	4	1.57621e+06	1.20103e+06	1.37326e+06	1.67772e+06	1.57341e+06	1.95179e+06	52442.8	60004.4	600262	823806	1.19256e+06	472282	475858	1.18598e+06	1.65719e+06	1.44707e+06
1276.9@1478	-4.30356	14.5243	-5.84952	2.75e-05	0.000842532	2.41126	1276.86	1276.85	1276.87	1477.56	1467.66	1513.44	7	6	0	28802.7	39070.3	38946.3	19423.8	96573.7	43597.3	15185.8	12637.5	85756.2	23439.6	83964.2	7054.37	8801.68	26640.7	184745	35648.2
2526.7@1571	-7.8423	11.9304	-5.84861	2.76e-05	0.000842532	2.40953	2526.74	2526.72	2526.74	1570.53	1568.82	1576.32	6	6	0	72612	45552	65029.8	42851.5	0	52348.4	0	0	4302.09	41387.7	12634	0	0	4291.07	28929.5	9169.97
554.3@699	8.53896	12.76	5.84744	2.76e-05	0.000842532	2.40729	554.335	554.335	554.336	698.58	698.34	700.86	3	0	3	714.545	1062.65	10500.7	17647.3	0	32228.5	248966	906342	3193.14	487.399	1210.39	709067	797700	0	1132.09	10819.4
2989.5@1558	-5.74117	15.0373	-5.84554	2.77e-05	0.000842532	2.40367	2989.53	2989.52	2989.54	1557.9	1552.86	1563.48	9	9	0	153107	162463	64096.5	35119.4	66076.1	98798.2	0	17915.9	69099	140679	97362.8	0	27141.2	144249	91700.9	37831.8
2566.2@1560	-1.39173	16.7106	-5.83778	2.81e-05	0.000851675	2.38888	2566.24	2566.23	2566.27	1560.48	1546.68	1583.82	17	12	4	170765	144691	131793	118978	124458	119308	71625.8	71279.8	85191.9	96211	194068	58669.9	39928.8	150102	180338	90958.5
845.1@1649	-2.4521	16.4544	-5.82588	2.88e-05	0.000867658	2.36619	845.103	845.101	845.104	1648.62	1644.18	1651.74	15	12	3	120632	201421	85553.4	97435	67719.6	243896	15367.4	55646.3	83864.2	287039	98933.6	32353.7	34955.5	167299	187030	108675
1565.2@1528	-1.66501	17.4565	-5.8145	2.94e-05	0.000883114	2.34445	1565.18	1565.18	1565.18	1528.32	1522.74	1535.82	15	12	3	301700	283947	219515	191281	219014	236159	75484.5	138737	177226	288221	188915	43382.6	101297	216301	371487	158853
1149.1@191	-2.70821	14.4332	-5.79757	3.03e-05	0.00090821	2.3121	1149.12	1148.95	1149.12	191.07	188.46	236.58	10	9	0	27565.6	31717.9	36145.8	26974.4	31184.5	66321.9	9268.2	13992.1	18999.6	81083.6	27734.8	11939	13035.8	9532.79	87478.8	38343
2536.7@1557	-1.74891	17.5492	-5.79566	3.05e-05	0.00090821	2.30845	2536.75	2536.74	2536.75	1556.7	1548.84	1563.48	14	12	2	359344	370938	203334	187293	197561	310870	57070.2	133252	197400	357277	215882	55653.4	115202	261999	311020	157191
902.9@178	-3.665	13.4688	-5.79011	3.08e-05	0.000914389	2.29781	902.933	902.93	902.935	177.78	174.6	183.42	9	9	0	14098.7	6691.94	42935.6	16075.9	17328.8	71487.7	8849.51	7489.24	19780.8	23239.6	16251.6	7896.09	11743.8	15585.5	11533.3	41348.1
1273.3@186	-1.44771	17.7832	-5.78321	3.12e-05	0.000922956	2.2846	1273.29	1273.27	1273.3	186.3	177.78	195.66	21	12	4	235748	221945	378286	421449	238470	382504	131121	99003.6	241149	207123	286013	129413	93622.6	196842	201006	483169
2556.2@1569	-2.88231	16.311	-5.77955	3.14e-05	0.000925934	2.27762	2556.24	2556.22	2556.24	1568.7	1559.4	1575.36	9	7	2	184160	199334	112157	96165	95325.6	141686	18207.7	68502.6	100027	168122	115762	9177.78	39958.3	158130	121071	93157.6
2557.2@1567	-3.22438	15.91	-5.77673	3.16e-05	0.000927495	2.2722	2557.24	2557.22	2557.25	1567.44	1554.54	1572.72	11	10	1	174387	194907	100252	78210.5	67229.1	133215	4815.93	36670.3	70494.3	166331	111832	13498.6	38279.2	68805.6	141923	44446.7
732.6@386	-7.82392	14.3979	-5.77159	3.19e-05	0.000933119	2.26237	732.579	732.577	732.58	386.07	384.3	387.54	6	6	0	143850	248040	44295.9	28096.2	20199	21771.4	13456	11542.7	178392	97606.8	169661	0	0	109893	230219	35191.5
1202.2@191	-2.36094	14.4235	-5.75253	3.3e-05	0.000963802	2.22582	1202.18	1202.18	1202.18	190.8	189.48	193.62	7	7	0	40374.6	37178.2	40534.4	37166.7	32467.1	59015.6	13830.4	10598.6	19430.9	30015.1	30533.1	18793.3	14834.6	32923.6	18121.3	26974
1631.4@194	1.18588	14.3679	5.74508	3.35e-05	0.000973927	2.21154	1631.43	1631.41	1631.44	194.04	186.3	198.06	8	3	4	16945.9	15334.4	15845.5	24471.7	22123.2	12242.9	52893.1	43905.4	13062.1	13867.6	18603.2	58630.3	34617.9	9686.73	16307.3	20738.2
1158.8@1439	-1.54803	18.6351	-5.71181	3.57e-05	0.00103346	2.1476	1158.79	1158.79	1158.8	1438.56	1428.78	1458.3	17	12	4	836520	675619	366546	323234	362656	510585	179822	180247	450023	763028	573597	141054	271438	710522	548638	425627
1137.7@1454	-1.29156	17.787	-5.70777	3.59e-05	0.00103766	2.13984	1137.75	1137.74	1137.79	1453.92	1401.9	1492.8	23	12	4	308987	255069	250525	243466	205518	445560	81013.7	141501	207254	323420	252532	144887	131055	324518	226048	292292
1532.1@1537	-5.78289	15.1794	-5.68393	3.76e-05	0.00108177	2.09393	1532.12	1532.12	1532.13	1536.63	1531.38	1575.36	12	11	0	155938	166502	62545.5	57135.7	57468.2	130264	0	50576.8	109496	162203	87623.1	0	14022.4	90970.9	190505	33012
1123.3@2015	-2.23005	17.0063	-5.67364	3.84e-05	0.0010992	2.07408	1123.27	1123.27	1123.27	2014.86	2009.16	2023.02	16	12	4	326755	282590	168529	132255	128311	132166	26509.7	69921.1	98780.3	340732	325746	57474.2	49372.2	251104	182202	99802.4
1580.6@173	-2.82309	14.5654	-5.66939	3.87e-05	0.00110417	2.0659	1580.58	1580.57	1580.63	172.56	166.74	175.2	8	7	1	39397.8	62289.5	38164	47796.6	43941.9	41230.8	32059.8	13898.2	25509.5	34562.2	43735.9	5305.8	13418.6	22793	34819.2	31780.5
1565.6@171	1.25292	14.992	5.64963	4.01e-05	0.00114239	2.02776	1565.6	1565.56	1565.61	171.3	164.28	182.4	13	8	4	30092.1	29840.8	16890.8	18238.3	31725.5	15235.1	78821.1	72401.2	30533.1	28133.9	33265.6	82334.4	48945	21130.8	24433.4	26295.1
2558.2@1563	-4.74237	15.1654	-5.58007	4.58e-05	0.001297	1.89309	2558.24	2558.23	2558.26	1562.64	1556.7	1580.52	7	6	0	54626	60952.3	99089.4	70271.5	85827.5	131169	2264.71	43913.6	66875.2	153952	107510	2194.99	17076.5	34663.4	143424	44602.1
1595.6@174	-3.07413	14.0764	-5.57935	4.59e-05	0.001297	1.89171	1595.6	1595.59	1595.61	174.3	171.78	175.68	7	6	1	31082.6	31428.1	29977.4	38857.1	37336.9	31598	18885.3	13748.3	20383.3	24867	28064.4	8143.59	10293.2	24577.6	23842.5	23915.8
1375.4@179	-1.87862	18.3418	-5.55606	4.8e-05	0.00135136	1.84648	1375.41	1375.39	1375.43	178.62	170.58	189.18	18	12	4	400401	302982	569694	498228	636669	533193	218068	177311	425109	375070	378687	176638	49268	376543	408157	586228
2555.2@1572	-4.07191	15.6432	-5.51231	5.22e-05	0.00146447	1.76134	2555.23	2555.22	2555.29	1571.79	1533.42	1573.68	10	9	0	141227	80113.5	99415.8	100003	71620.9	121039	2116.64	57045.6	64769.5	144044	113574	6419.26	26938.6	105604	116683	67489.6
2531.7@1576	-1.10985	17.8113	-5.49933	5.35e-05	0.00149622	1.73605	2531.7	2531.7	2531.7	1575.6	1567.62	1580.52	16	12	4	262344	383820	261352	243622	208808	349191	123477	161848	203464	318468	242294	112159	149835	320124	273708	217050
2507.7@1565	-6.45194	16.2183	-5.484	5.51e-05	0.00153339	1.70614	2507.72	2507.72	2507.72	1565.43	1562.58	1570.68	12	12	0	345545	317726	192713	203884	127794	333053	0	86679.3	133136	348699	168747	0	25633.5	214202	313962	165166
2535.7@1556	-1.85617	17.7891	-5.48298	5.52e-05	0.00153339	1.70413	2535.74	2535.73	2535.75	1556.43	1547.88	1590.66	16	12	3	440581	392409	251646	216286	247629	379514	100390	181801	238563	440353	264954	43156.7	97180.7	340065	367564	191388
1081.8@322	-1.74811	16.6439	-5.47536	5.6e-05	0.00154789	1.68925	1081.8	1081.79	1081.8	321.54	320.28	345.6	15	12	2	128786	91197.5	140459	165353	154696	140154	22993.3	39903.9	69493.9	136401	235360	78202.3	76925.2	135332	145017	107152
327.2@1513	-1.46276	16.6962	-5.47453	5.61e-05	0.00154789	1.68763	327.23	327.229	327.231	1512.54	1508.76	1514.58	7	7	0	182867	106829	77020.4	139285	128226	114011	71129.8	33626.7	113962	140796	123940	84588	53655.2	172023	164422	136613
572.4@1413	7.72553	12.0123	5.45339	5.84e-05	0.0016067	1.64633	572.384	572.383	572.384	1413.48	1411.38	1415.58	2	0	2	1984.97	542.303	6496.19	3802.96	1098.08	13863.8	158406	395938	0	0	0	283518	170384	2109.79	0	2988.9
542.4@1463	7.28838	15.0493	5.45021	5.88e-05	0.00161111	1.6401	542.367	542.361	542.37	1462.89	1407.36	1485.48	10	1	4	925.202	14625.4	8998.14	19652.2	7018.91	16656.6	587166	561574	27865.6	1117.09	1109.87	2.44894e+07	636423	97345.7	27635.2	17200.8
1473.5@169	1.30937	18.8019	5.44391	5.95e-05	0.00161263	1.62778	1473.53	1473.51	1473.54	169.02	166.5	184.68	18	12	4	470555	421050	261555	381757	331362	194609	1.02524e+06	893572	420026	422677	462654	931323	795555	402533	390469	231913
1105.7@1486	6.1096	11.7529	5.44267	5.97e-05	0.00161263	1.62534	1105.69	1105.69	1105.7	1485.51	1482.9	1487.46	4	0	4	790.132	869.281	2020.33	1027.39	4366.27	7172.75	75126.7	112845	897.057	0	0	81756.3	88765.3	1266.72	0	12872
2561.2@1567	-1.7799	16.3698	-5.44254	5.97e-05	0.00161263	1.62509	2561.23	2561.21	2561.29	1566.72	1535.4	1576.14	14	11	2	194781	211234	64015.3	75791.4	121505	133913	35391.5	48952.2	97608.4	124253	69696.5	30089.6	49920.7	142287	102790	72725.7
1086@1343	-1.79469	12.6224	-5.44164	5.98e-05	0.00161263	1.62332	1086	1086	1086	1343.22	1341.06	1346.94	4	2	2	9281.75	9589.37	5876.27	5041.31	8263.6	9683.21	7458.44	9843.56	8176.38	6763.48	8366.74	7885.81	12767.7	9308.51	9743.97	7160.63
1388.4@1724	-5.45607	14.9983	-5.441	5.99e-05	0.00161263	1.62208	1388.44	1388.44	1388.44	1723.83	1714.62	1732.14	6	6	0	38068.9	37667.3	118419	89768.7	102243	198959	22564.5	3693.56	63547.6	89820.7	95721	23641.8	6112.84	50244.9	70090.4	116857
769.2@2016	-1.60887	15.9722	-5.42103	6.22e-05	0.00167044	1.58297	769.186	769.185	769.19	2015.61	2010.54	2018.76	10	8	2	91476.3	88155.4	121315	111503	115908	43878	45218.7	27556.6	71786.2	58517	143457	36205.6	33612.9	40666.2	98489.2	49531.9
1453.5@173	1.15155	20.7004	5.40172	6.46e-05	0.00172823	1.54509	1453.49	1453.49	1453.51	172.74	170.52	175.32	17	12	4	1.91415e+06	1.95289e+06	924430	1.10014e+06	1.79748e+06	932837	3.4241e+06	3.04736e+06	1.4653e+06	1.50839e+06	1.67864e+06	3.25465e+06	2.69624e+06	1.54124e+06	1.48794e+06	979529
1551.6@171	1.27666	15.6747	5.3952	6.54e-05	0.00174439	1.5323	1551.59	1551.55	1551.6	171.06	166.62	181.8	17	9	4	50399.3	53489.8	23574.2	35194.3	59060.8	24999.4	123818	114235	39806.1	50285.8	46972.4	118344	81766.5	32386.4	48950.3	28515.5
1454.5@173	1.13398	20.8379	5.38723	6.64e-05	0.00176565	1.51666	1454.5	1454.5	1454.51	172.8	170.52	175.32	17	12	4	2.06606e+06	2.12706e+06	1.03296e+06	1.21619e+06	1.98105e+06	1.01677e+06	3.75741e+06	3.34666e+06	1.62913e+06	1.63897e+06	1.83394e+06	3.55991e+06	2.96618e+06	1.69906e+06	1.6367e+06	1.07723e+06
2178.9@1702	-4.23742	13.5068	-5.38042	6.73e-05	0.00177987	1.50327	2178.89	2178.85	2178.9	1701.72	1700.1	1733.34	9	7	0	35398	42118.3	32627.3	16708.3	41592.2	11205.4	2140.68	23847.6	26909	24205.7	42574.3	3727.93	8114.2	20456.1	19061	3867.02
709.2@2013	-1.13689	18.7762	-5.3797	6.74e-05	0.00177987	1.50188	709.227	709.226	709.228	2013.12	2010.12	2018.76	16	12	4	621446	651991	663863	563837	621533	433464	272465	313195	318399	612023	784579	216816	225842	483018	557725	327750
2994.5@1558	-2.98432	15.7303	-5.36418	6.94e-05	0.0018191	1.47137	2994.53	2994.52	2994.53	1557.6	1554.54	1563.72	11	10	1	148590	110302	64199.6	36141.7	80749.1	80075.7	19156.7	26039.4	86078.3	133322	117309	6802.67	38262.6	171270	63943.7	45854.7
1605.6@175	-1.28002	14.9093	-5.36382	6.95e-05	0.0018191	1.47065	1605.58	1605.57	1605.58	174.6	170.52	177.48	11	10	1	51546.2	56051.7	28073	43529.8	51152.1	30766.7	21568.5	30179	25729.4	23086.8	42388.9	20390.6	19027.4	37549.6	40828.4	25983.9
3000.5@1553	-2.05973	15.7254	-5.36342	6.95e-05	0.0018191	1.46986	3000.53	3000.53	3000.55	1552.92	1547.7	1559.4	11	10	1	102148	117925	64968	37470.2	77533.1	47917.6	14168.7	29050.9	84865.2	98962.8	100885	16404.5	52416.7	95359.4	63266.6	39701.1
1717.2@1535	-1.72358	17.7603	-5.35817	7.03e-05	0.00183179	1.45953	1717.22	1717.2	1717.23	1534.56	1528.74	1559.82	17	12	4	355732	357932	271114	242273	236573	359653	71072	191740	235524	356181	247605	54478.3	119405	247862	550337	175161
583.4@1415	7.68817	11.9893	5.35398	7.08e-05	0.00184078	1.4513	583.376	583.371	583.379	1414.92	1410.6	1418.34	4	0	4	0	0	11375.9	6828.68	4245.16	13722.2	432854	172677	0	0	0	189779	186326	1232.23	0	7010.17
2993@1556	-4.27663	15.1324	-5.34559	7.2e-05	0.001865	1.43478	2993.04	2993.02	2993.05	1556.28	1549.68	1568.82	9	9	0	47028.5	126856	67617.9	34649.9	71454.8	66764.3	4266.29	26391.2	75736.3	89317.1	111526	2165.48	28340.9	109346	100131	31936
2992@1558	-6.25777	14.742	-5.34275	7.24e-05	0.00186931	1.4292	2992.03	2992.01	2992.04	1557.78	1550.88	1562.76	11	11	0	127441	142071	45309.2	33670.5	73964	68096.5	0	25529.9	75091.9	125611	94843.8	0	19398	118417	95066.7	28830
994@190	-5.03871	14.8936	-5.34097	7.26e-05	0.00186982	1.42569	994.018	993.979	994.026	190.38	185.28	191.22	13	11	2	59523	59492.3	84789.2	49944	58349.3	196657	2442.99	0	56925.3	52656.9	38707.9	21065.3	22747.4	50755.9	160400	84701.2
1767.3@449	-4.85796	14.9151	-5.33552	7.34e-05	0.00188371	1.41496	1767.31	1767.3	1767.31	448.65	445.14	451.86	12	12	0	59777.1	52843.8	188063	146982	45744.8	139675	16675.5	9495.1	27257.1	36925.3	56420.5	19215.8	5463.22	50942.4	36856.6	194863
1457.5@169	0.729364	22.3515	5.33207	7.39e-05	0.00189036	1.40817	1457.52	1457.52	1457.52	168.84	166.5	231.54	19	12	4	5.78854e+06	5.20827e+06	3.89054e+06	4.76276e+06	4.89104e+06	3.95709e+06	9.1279e+06	7.81814e+06	4.16833e+06	4.47586e+06	4.77014e+06	8.36133e+06	7.30239e+06	4.92086e+06	4.0383e+06	4.42494e+06
223.2@1505	-1.9977	18.5324	-5.32996	7.42e-05	0.00189215	1.404	223.193	223.192	223.193	1504.56	1495.44	1515.84	13	11	2	599601	474991	161052	344853	391869	504192	107703	95830.5	645611	762505	711784	198519	184341	989548	675514	601821
1538.2@1534	-3.58795	16.5673	-5.32107	7.55e-05	0.00191398	1.38648	1538.15	1538.15	1538.15	1533.72	1529.7	1544.4	14	12	2	227400	201179	167220	142364	142959	200865	7519.58	105838	147122	218195	145170	7782.46	50338.3	139317	303308	114348
2532.7@1575	-1.35153	17.4273	-5.32082	7.55e-05	0.00191398	1.38599	2532.7	2532.7	2532.71	1575.36	1570.56	1578.12	15	12	3	292355	328316	198750	178460	152685	283900	90706.8	107325	146648	277633	182826	69504.9	113412	264533	197446	157957
1135.9@1531	-6.12258	14.5878	-5.31311	7.67e-05	0.00193684	1.37077	1135.86	1135.85	1135.86	1531.2	1528.86	1537.56	8	8	0	109855	116963	34332.5	36350.3	24024.3	82665.2	0	39317.3	57452.7	136073	67731.3	0	13114.3	80304.4	213374	32754.9
1563.5@176	-3.55137	13.7642	-5.29626	7.92e-05	0.00199518	1.33752	1563.54	1563.53	1563.55	175.56	172.5	178.8	9	9	0	23362.1	36148.2	26600.5	26739.9	34334.5	20161.9	10593.4	10819.7	13934.2	25022.4	29126.6	12208.3	5491.87	15878.6	26283.5	27591
1216.2@187	-4.08282	14.1992	-5.28396	8.12e-05	0.00203719	1.31324	1216.23	1216.21	1216.38	187.47	179.52	191.04	14	8	3	12922.5	33602.4	44345.8	29717.5	27556.5	94930.4	15769.6	17753.6	34658.5	37019.5	40009.4	3137.62	9581.52	36433.5	40064.5	48127
2999.5@1552	-3.51973	15.3863	-5.27719	8.22e-05	0.00205421	1.29985	2999.54	2999.53	2999.55	1552.32	1547.7	1556.46	9	9	0	118491	132585	60200.2	34089.5	79614.2	79285.1	6365.2	26464.3	69303	116998	76887.9	4365.58	39425.8	116481	62644.8	32024.6
2547.7@1569	-1.44058	17.2443	-5.27652	8.24e-05	0.00205421	1.29852	2547.72	2547.72	2547.73	1568.73	1558.62	1575.72	14	12	2	280036	294381	173175	147487	151576	227597	65493.6	109458	140744	278646	168992	59961.9	92523	222116	180301	121283
1500.6@168	1.05884	20.0722	5.27342	8.29e-05	0.00205913	1.29239	1500.57	1500.53	1500.57	167.82	165.54	190.56	19	12	4	1.29834e+06	1.17994e+06	658521	840923	1.15764e+06	574943	2.16566e+06	1.90376e+06	868836	899515	1.02483e+06	1.92829e+06	1.73694e+06	1.07209e+06	890891	698683
532.4@1455	4.47046	14.8289	5.27213	8.31e-05	0.00205913	1.28986	532.377	532.376	532.381	1454.94	1451.82	1455.9	4	0	4	12961.9	7213.47	24321.4	29533.4	18897.3	13232.2	78820.4	670628	9012.21	11789.5	18960	315049	522149	17384.4	2737.17	34724.4
676.5@534	4.36932	15.9957	5.26942	8.35e-05	0.00206374	1.28449	676.458	676.342	676.459	533.58	533.1	595.2	5	1	4	53222.7	17937	135831	77529.2	54343.4	121998	602668	575318	6594.61	4776.06	12044.6	1.0638e+06	438514	13816.7	18574.7	90241.6
1238.7@1487	9.15983	10.6624	5.26421	8.44e-05	0.00206986	1.27419	1238.66	1238.66	1238.74	1487.37	1485.78	1508.76	6	2	4	0	27144.8	0	0	103672	0	168009	216268	0	0	0	183094	214503	0	0	0
891.7@1243	5.92069	10.0496	5.26356	8.45e-05	0.00206986	1.2729	891.702	891.701	891.704	1242.72	1240.62	1244.82	2	0	2	1757.12	1416.02	0	0	0	967.333	29512.8	61170.4	0	0	0	8634.99	71027.4	559.791	0	0
1632.4@198	1.47142	14.3208	5.26322	8.45e-05	0.00206986	1.27223	1632.44	1632.41	1632.45	197.58	191.34	198.06	5	2	3	17762.3	18574.6	24561.3	18898	19361.4	14650.9	56332.5	40750.7	16386.5	5616.2	11295.2	61650	48685.2	10966.1	14968.9	16077.6
1125.8@331	-1.44182	16.4777	-5.25139	8.65e-05	0.00211183	1.24881	1125.83	1125.82	1125.93	330.54	329.28	419.28	15	12	2	94891.1	87560.3	128638	146769	164346	110898	33007.1	54841.8	53229.2	109021	195590	40394.5	80282	92673.8	130065	92876.9
235.2@1503	-1.86541	18.7643	-5.24877	8.69e-05	0.00211627	1.24362	235.193	235.192	235.193	1503.24	1497.36	1519.2	16	12	4	637475	283379	223576	447475	487251	692729	159208	145464	748752	929366	767831	204533	195893	1.13401e+06	786155	754780
1476.5@168	1.88438	15.6514	5.24687	8.73e-05	0.00211772	1.23988	1476.48	1476.45	1476.48	168.42	165.54	184.2	14	9	4	34451.5	19741.3	40381.2	70083.5	96171.9	16065.9	184128	155174	40571.5	17830.9	54915.5	131520	113341	20112.9	28012.2	42287
1606.6@174	-1.17734	15.1511	-5.23874	8.87e-05	0.0021452	1.22377	1606.58	1606.58	1606.59	174.06	172.68	177.78	14	12	2	57890.1	70562.8	25522.5	54395.4	57008.7	36260.1	23713.1	31142.1	30598.5	37049.2	49111.7	25123.6	26861.1	36917.8	37564.2	34734.7
462.4@234	-6.77156	14.5275	-5.23029	9.01e-05	0.00217445	1.20701	462.398	462.332	462.415	233.52	218.22	296.58	8	7	1	51336	159140	29985.8	73756.6	111930	56744.6	4363.51	0	50948.4	262724	24184.2	0	44262.5	191924	65027.6	60358.2
640.5@251	-1.0579	17.694	-5.2287	9.04e-05	0.00217473	1.20386	640.544	640.539	640.549	251.46	247.56	252.72	15	12	3	266867	157076	207175	276282	305756	307825	110750	133731	163380	343999	328433	136397	135576	175405	295169	216395
2991@1556	-4.49165	15.406	-5.21766	9.24e-05	0.00221562	1.18197	2991.03	2991.01	2991.04	1556.28	1550.58	1560.6	9	9	0	165974	174203	67088	33299.1	64687.6	105527	4349.93	39005.3	78959.9	155630	98975.6	2289.29	23367.9	147610	92082.6	36969.4
1388.4@172	-1.01201	20.7912	-5.20686	9.44e-05	0.00225623	1.16056	1388.44	1388.44	1388.44	172.5	169.62	193.2	17	12	4	2.44716e+06	2.31701e+06	2.37484e+06	2.64479e+06	1.82022e+06	2.328e+06	1.19714e+06	998731	2.1055e+06	2.03826e+06	2.23187e+06	1.08877e+06	991941	2.13131e+06	1.21073e+06	2.63869e+06
1488.5@168	1.23575	16.2159	5.1915	9.72e-05	0.00231833	1.13005	1488.53	1488.5	1488.55	168.24	165.54	183.48	21	12	4	64949	47046.1	59660.3	72524.8	116493	28653.3	163890	166454	52059.6	41247.2	83770.1	174360	108664	46123.4	57257.4	60857.4
1492.1@1572	-1.53136	19.9738	-5.18572	9.83e-05	0.00233783	1.11858	1492.09	1492.09	1492.09	1571.7	1561.38	1579.86	16	12	4	1.2762e+06	1.44518e+06	1.18519e+06	1.36825e+06	800195	1.78132e+06	285244	829255	1.01702e+06	1.90771e+06	1.13593e+06	379295	553248	1.24082e+06	2.30603e+06	1.17601e+06
1493.1@1570	-1.57961	19.838	-5.17964	9.95e-05	0.00234187	1.10649	1493.1	1493.09	1493.1	1569.96	1556.4	1578.72	16	12	4	1.46352e+06	1.27444e+06	1.06877e+06	1.22545e+06	693503	1.62971e+06	270624	776270	938575	1.7761e+06	1.01328e+06	361559	408209	1.07809e+06	2.1361e+06	1.06976e+06
2038.7@343	-1.96705	13.3121	-5.17934	9.96e-05	0.00234187	1.1059	2038.69	2038.69	2038.71	342.57	337.5	350.58	12	9	3	19802.2	20153.3	15938.5	22252.4	11427.1	9306.99	3766.16	12906.2	10841	14713.2	13150.6	13302.9	12614.8	7527.14	9723.58	13156.5
916.9@175	-1.5655	15.7938	-5.17896	9.97e-05	0.00234187	1.10514	916.949	916.909	916.95	174.72	172.62	222.72	15	10	4	63367.8	50227.1	106645	106668	54351.6	117919	37500.5	33202.3	59286.5	52350.2	52124.2	32458.7	26781.3	77631.9	47608.2	125051
707.2@2013	-1.19911	22.346	-5.17888	9.97e-05	0.00234187	1.10498	707.222	707.221	707.222	2013.12	2010.12	2017.74	16	12	4	7.75109e+06	7.60837e+06	7.78759e+06	6.47476e+06	7.31068e+06	4.876e+06	3.07452e+06	3.37841e+06	3.72647e+06	7.14614e+06	9.33484e+06	2.43653e+06	2.71799e+06	5.63534e+06	6.55119e+06	3.88605e+06
2389.7@1549	-1.9013	16.8424	-5.17404	0.00010063	0.0023479	1.09536	2389.72	2389.71	2389.72	1548.63	1542.6	1581.48	20	12	4	179839	240244	115297	110536	128289	185070	38100.1	91243.3	136633	179680	148501	20480.1	88372.8	162377	211839	127998
1744.2@1525	-2.02934	17.6235	-5.17353	0.00010073	0.0023479	1.09435	1744.24	1744.24	1744.25	1525.38	1522.74	1530.18	16	12	4	405904	400511	257270	207828	221482	291335	48132.2	173915	224031	364490	249322	41908.5	100012	237887	574571	136001
1730.2@1527	-2.77566	16.2492	-5.17311	0.000100814	0.0023479	1.0935	1730.22	1730.2	1730.24	1526.58	1523.34	1530.18	14	12	2	184777	187370	123696	77238.9	80428.7	115753	17682.8	78797.3	93706.5	171800	114047	10158	31655.6	76419	313232	65372
891.7@212	2.03239	16.3822	5.17168	0.000101097	0.0023479	1.09066	891.716	891.701	891.903	212.22	184.5	254.34	9	5	4	51653.7	54710.1	17408.7	92468.4	119778	34560.1	166500	337595	65994.6	53645.3	41015	285742	243196	45652	107291	82729.6
1781.3@441	-6.93327	12.0762	-5.16284	0.000102866	0.00238212	1.07309	1781.32	1781.32	1781.33	440.85	439.14	443.16	6	6	0	17904.7	15859.2	92490.7	57979.3	3975.68	78022.9	0	0	0	14450.6	11315.9	0	0	11771.6	5733.38	88866.2
2990@1559	-4.18148	15.5269	-5.16029	0.000103383	0.00238727	1.06801	2990.02	2990.01	2990.04	1558.56	1552.56	1562.76	11	11	0	171585	192979	65528.5	35279.6	76904.7	116455	12778.7	25398.1	71382.8	145489	110681	2165.58	22592.1	165051	85766.5	35579.8
1768.3@448	-4.64584	14.975	-5.15509	0.000104445	0.00240492	1.05766	1768.31	1768.31	1768.32	448.11	445.14	450.84	12	12	0	59512.8	51503.6	190966	158808	47952.3	143767	9701.62	11599.7	22377	37537.4	53898.4	24905.3	3671.73	53013	43281.1	193345
1812.3@1531	-3.80293	16.2857	-5.14587	0.000106353	0.00244189	1.03932	1812.32	1812.32	1812.33	1530.87	1526.88	1539.42	14	12	2	211269	202259	106573	113652	124150	195107	2539.49	72870	115272	216265	118967	11036.7	42248	129465	283211	75855.6
1512.6@167	0.83754	19.6799	5.14171	0.000107227	0.00245497	1.03103	1512.57	1512.57	1512.57	167.43	165.54	169.32	16	12	4	913706	998111	575537	743437	912774	562719	1.44793e+06	1.29073e+06	620706	642506	815486	1.32768e+06	1.10252e+06	726990	661137	625847
2024.7@346	-1.50117	13.3827	-5.13697	0.000108232	0.002471	1.02158	2024.68	2024.67	2024.69	345.93	343.14	350.52	8	6	2	12330.6	15453.2	14912.1	19864.9	12953.5	16327.8	9580.06	12599.8	9128.53	14840.6	10689	10994.7	13132.7	6255.35	17747.4	11916.3
1400.5@171	-0.773671	22.713	-5.1305	0.000109619	0.00247735	1.00868	1400.45	1400.45	1400.47	171.42	169.5	175.32	17	12	4	8.1549e+06	7.83561e+06	7.93998e+06	8.78115e+06	6.02905e+06	8.71884e+06	5.32595e+06	4.61906e+06	6.94152e+06	6.81274e+06	7.29317e+06	4.86685e+06	4.40316e+06	7.0246e+06	6.60577e+06	8.93961e+06
537.3@932	6.00286	11.5289	5.12985	0.000109757	0.00247735	1.0074	537.327	537.326	537.328	931.59	930.66	932.52	2	0	2	605.146	1180.08	704.859	3368.68	2876.95	2454.47	917465	13492.1	1326.94	307.431	633.832	302958	20215.8	794.229	1124.66	1246.18
1494.1@1571	-2.18652	18.7298	-5.12947	0.000109841	0.00247735	1.00663	1494.1	1494.1	1494.1	1570.86	1559.4	1580.64	15	12	3	783715	679114	561307	625862	354187	823190	71251.3	390278	396336	854662	506999	67559.8	241067	567387	1.13216e+06	553237
1702.2@1537	-1.84343	17.3008	-5.12729	0.000110313	0.00247735	1.00228	1702.21	1702.2	1702.21	1536.6	1532.88	1546.38	7	6	1	312347	278610	164868	169247	171055	212830	48309.7	130972	182259	299793	192236	38037.2	91883.8	177081	444136	118400
603.1@1650	-1.1126	15.4036	-5.1272	0.000110333	0.00247735	1.0021	603.066	603.066	603.068	1649.64	1646.16	1652.04	15	12	3	62674.8	59508.5	62418.8	45437.1	53681.6	65247.3	31092.4	29559.5	34743.9	54648.4	43676.2	39663.9	26968.7	43216.5	38778.3	51699.7
1726.2@1531	-1.79937	17.4929	-5.12712	0.000110349	0.00247735	1.00195	1726.21	1726.21	1726.22	1530.87	1525.86	1539.72	14	12	2	379258	337028	221762	185282	187966	236042	46371.2	158303	199009	333610	209997	50475.5	101812	222895	416534	139651
972@170	1.02557	16.9342	5.11419	0.000113195	0.00253419	0.976165	972.008	971.979	972.01	169.74	167.64	190.38	17	12	4	116592	114592	74271.8	103123	105786	61413.8	238287	217552	100885	102067	119116	212856	207548	126355	77875	112902
587.4@1408	7.70923	11.1126	5.08995	0.000118734	0.00265085	0.92779	587.364	587.364	587.365	1408.17	1407.36	1408.98	2	0	2	0	1051.32	4926.33	4910.25	969.642	4592.09	474686	51119.4	0	0	0	198925	62488.8	0	0	5079.06
1513.6@168	0.886322	18.975	5.08588	0.000119692	0.00266489	0.919647	1513.57	1513.54	1513.58	167.58	82.68	188.52	20	12	4	562155	576583	351990	452087	551891	298724	808879	861422	377945	395501	473358	911200	726044	450637	419310	344811
952@189	-6.23268	13.9318	-5.07872	0.000121396	0.00269283	0.905339	951.976	951.855	951.982	188.61	187.44	201.66	10	8	1	49145.6	28405.2	103410	85694.2	20476.4	7571.14	54812.1	0	31143.9	29698.2	35076.3	381.271	0	33635.8	180216	102515
1204.8@1484	8.2296	11.3782	5.0771	0.000121783	0.00269283	0.902114	1204.81	1204.77	1204.81	1484.46	1449.6	1490.28	5	1	4	3206.63	1248.61	0	0	0	1041.36	182307	184892	30287.1	3552.12	4291.7	235102	190716	0	0	0
1483.5@168	0.803081	21.8163	5.07635	0.000121966	0.00269283	0.900598	1483.54	1483.54	1483.54	168.42	166.5	230.52	20	12	4	4.06619e+06	3.88692e+06	2.52391e+06	3.22012e+06	3.63295e+06	2.48626e+06	6.62535e+06	5.81009e+06	2.82972e+06	3.04565e+06	3.34583e+06	6.18698e+06	5.13838e+06	3.30389e+06	2.76966e+06	2.77917e+06
1497.6@168	1.05294	22.2436	5.07504	0.00012228	0.00269283	0.897989	1497.56	1497.56	1497.56	168.03	165.54	231.54	22	12	4	5.77584e+06	5.42547e+06	2.96453e+06	3.79317e+06	5.0741e+06	2.48175e+06	9.89167e+06	8.71315e+06	3.86832e+06	4.22315e+06	4.69794e+06	8.98566e+06	8.22151e+06	4.66524e+06	3.67645e+06	3.22981e+06
1430.5@1725	-2.07878	15.6297	-5.0709	0.000123284	0.00270755	0.889716	1430.49	1430.48	1430.49	1725.33	1714.08	1733.1	6	6	0	37192.8	39548.5	109925	71872.1	85632.6	113065	27569	15211.4	59956.4	62205.4	58188.7	53875.2	18303.6	49451	96192.8	104135
708.2@2014	-1.13464	20.4726	-5.06827	0.000123927	0.00271431	0.884444	708.225	708.225	708.225	2014.2	2010.12	2017.74	16	12	4	2.0941e+06	2.1604e+06	2.21966e+06	1.84517e+06	2.08202e+06	1.41646e+06	884174	962988	1.04467e+06	2.0319e+06	2.58869e+06	688972	735662	1.61207e+06	1.78682e+06	1.07252e+06
728.6@260	-2.03004	17.5434	-5.05519	0.000127171	0.00277784	0.858282	728.589	728.513	728.697	259.68	197.76	347.28	49	12	4	397982	199342	288388	204161	325381	189052	62828.3	40737.9	115071	518609	635154	133939	86966.9	242811	282235	148720
2414.7@1540	-5.53266	14.1229	-5.05028	0.000128412	0.00279737	0.848456	2414.74	2414.73	2414.74	1539.9	1535.88	1544.4	7	7	0	101774	106091	20673.4	7490.49	31391.6	81695.2	0	12094	28860.4	114230	44313.8	0	23795.7	100025	60633.1	18314.9
1324.9@179	-1.74893	13.7307	-5.04835	0.000128902	0.00280051	0.844597	1324.87	1324.86	1324.88	179.34	177.48	181.44	10	8	2	20646.5	19073.8	12106.7	18447.7	29084.3	21596.3	5075.66	13140	13366.3	15177.3	12789.5	10826.9	19488.5	18102.7	11590	26454.3
1271.9@1472	-3.30784	16.2306	-5.03632	0.000132006	0.00285061	0.820514	1271.88	1271.85	1271.93	1471.68	1382.04	1486.62	19	11	3	209378	282829	57823.6	25884.5	203071	165138	31507.7	11651.7	81987	182690	143684	32572.4	23385.3	171020	391262	54464.9
555.3@699	5.81103	13.2152	5.03549	0.000132223	0.00285061	0.818854	555.34	555.339	555.341	698.97	698.34	699.6	2	0	2	2449.55	3491.24	11500.9	12717	0	13391.5	76108.4	318436	4704.57	2107.04	7580.45	265326	253061	679.553	7235.02	6099.17
2415.7@1541	-2.3511	16.2675	-5.03498	0.000132358	0.00285061	0.817818	2415.74	2415.74	2415.74	1540.77	1534.74	1547.16	14	12	2	183224	187868	72988.7	53321.2	93724.2	163049	15439	55758.7	73609.8	181188	98936.2	14969.6	57304.5	167801	135185	69761.8
1080.8@322	-1.82757	17.2621	-5.03398	0.000132619	0.00285061	0.815822	1080.8	1080.79	1080.8	322.2	320.28	325.98	15	12	3	196185	132125	221891	263829	231952	203962	23972.7	71254.6	115108	211413	395287	111477	110335	216501	242015	179875
1102.7@440	9.36753	11.6742	5.01947	0.000136484	0.0029259	0.786748	1102.69	1102.69	1102.76	439.77	432.24	460.2	8	3	4	16825.3	33057.3	777.789	0	0	0	335226	479669	0	0	0	469306	465181	15748.7	0	2758.26
2416.7@1541	-5.87852	14.8073	-5.01652	0.000137284	0.00292805	0.780838	2416.74	2416.74	2416.74	1540.62	1534.74	1543.38	11	10	1	133861	132375	43329.7	30227.8	67046.6	129575	0	22893.5	44133.4	129669	65653.7	2358.77	25749.3	115840	94751.3	44254.5
664.1@1649	-1.67765	14.5312	-5.01591	0.000137452	0.00292805	0.779599	664.058	664.056	664.059	1649.19	1645.5	1651.62	8	8	0	41182.8	40682.9	45269.4	26168.4	32051.5	48233.6	16774.5	14778.9	20772.2	31160.8	30143.7	25099.4	14423.2	18156.1	21308.4	28845.5
572.3@686	6.45397	13.3817	5.0151	0.000137671	0.00292805	0.777984	572.346	572.345	572.347	685.86	685.62	685.98	3	0	3	1169.63	1384.37	20157.3	6366.65	3868.17	27796.3	3.51058e+06	24196.1	817.19	2627.85	1154.47	480854	325599	2879.61	5294.73	6971.58
2998@1556	-1.71264	16.324	-5.01006	0.000139053	0.00294968	0.767876	2998.03	2998.02	2998.04	1556.4	1549.86	1562.16	15	12	3	154908	167557	80635.9	48170.4	94500.7	106350	35186	40340	104748	135183	131290	27279.5	68213.2	160998	90401.2	63759.1
2401.7@1545	-4.67085	15.0399	-5.00467	0.000140547	0.00297356	0.757065	2401.72	2401.72	2401.73	1544.52	1538.7	1548.18	11	10	1	123114	131704	53298.2	32365.5	61454.2	97869.9	2401.73	25624.8	55973.6	123364	63571.7	0	30794.8	102722	102606	24862.1
1745.2@1526	-2.86636	15.8282	-5.00186	0.000141331	0.00298235	0.751432	1745.23	1745.22	1745.25	1525.8	1521.9	1532.22	13	12	1	131253	126035	81596.6	52696.8	79135.3	89395.1	5372.17	62666.8	78402	113291	90025.2	12334.8	32914.8	74094.2	224042	44841.6
3001.5@1556	-1.52052	15.781	-4.98813	0.000145235	0.00305674	0.723865	3001.53	3001.52	3001.54	1556.4	1551.54	1558.74	11	10	1	101417	75161.2	64275.8	33260.4	83197.6	42304.5	25324	30649.9	70035.3	94934.5	110732	38861.8	36811.9	101381	57212.4	45962.5
491.3@1489	-6.72149	14.8864	-4.98512	0.000146106	0.00306199	0.717812	491.289	491.288	491.29	1489.08	1486.68	1491.96	12	11	1	53833.2	54046.5	226005	204516	156393	332540	86290.9	0	45600.1	43782.9	64494.8	0	12372.8	47222.4	51542.2	177147
641.5@249	-2.74826	15.1461	-4.98465	0.000146242	0.00306199	0.716874	641.546	641.542	641.549	249.48	244.44	251.34	7	7	0	69899.5	40980.7	85365.8	84806.5	78941.7	71642.4	10916.6	11939.1	12023.5	61604.8	133440	35583.4	15814.4	27791	73086.4	38080.8
1499.6@168	1.0264	21.5384	4.98087	0.000147344	0.00307708	0.70928	1499.56	1499.54	1499.57	167.58	165.54	229.74	20	12	4	3.55614e+06	3.43167e+06	1.87976e+06	2.33159e+06	3.12824e+06	1.53915e+06	6.15344e+06	5.37618e+06	2.36028e+06	2.57268e+06	2.89469e+06	5.49436e+06	5.10369e+06	2.90373e+06	2.35677e+06	2.03901e+06
1511.6@168	0.840227	19.6744	4.97596	0.000148785	0.00309919	0.699429	1511.57	1511.57	1511.57	167.58	165.54	169.32	16	12	4	926140	993496	580839	747055	953633	575291	1.47269e+06	1.27476e+06	617545	651391	790189	1.32366e+06	1.09231e+06	742141	641933	562047
1104.7@1486	8.60273	12.4883	4.95331	0.000155638	0.00323359	0.653879	1104.69	1104.69	1104.69	1485.69	1484.76	1487.28	4	0	4	1763.2	0	9489.57	8479.09	13790.7	17876.7	417641	617399	914.261	0	1945.91	488050	539915	0	0	29687.4
1434@1504	-2.15315	17.8026	-4.93789	0.000160486	0.00332576	0.622857	1433.99	1433.97	1434.05	1503.72	1453.8	1571.52	22	9	4	341630	459499	297349	196982	236132	429770	58524.9	171371	285081	529246	309130	161744	31017.5	370816	276041	278874
784.2@2015	-3.83979	14.7243	-4.928	0.000163677	0.00338322	0.602945	784.151	784.142	784.153	2015.34	2008.2	2022.12	6	6	0	75942.8	33996.9	64500.3	31366.1	23315.3	30344.7	4643.37	23790.3	37953.7	111967	109267	19281.9	10002.7	73116.8	54172.8	32421.7
1389@439	7.23076	9.14476	4.92282	0.000165373	0.00340956	0.592517	1389.03	1389.03	1389.03	439.32	438.72	439.92	2	0	2	0	0	0	0	0	0	962.776	262914	570.458	0	0	23935.6	219043	0	0	0
1618.4@197	1.30701	13.7676	4.91693	0.000167326	0.00343094	0.58065	1618.43	1618.43	1618.43	197.04	195.3	197.58	3	0	3	6884.2	15782	7119.22	11067.5	15239.9	8386.61	39743	33054	8322.46	6942.25	10833.6	41570	26409.8	8715.56	10829.6	17322.3
1224.8@1487	7.00588	12.0119	4.91542	0.000167829	0.00343094	0.57761	1224.78	1224.78	1224.79	1486.74	1406.7	1492.26	5	1	4	0	0	6593.79	5781.07	7357.43	28270.9	132859	229767	0	973.323	2644.98	140548	164381	0	3712.42	5612.17
1203.8@1433	3.41479	15.508	4.91457	0.000168115	0.00343094	0.575894	1203.8	1203.76	1203.82	1433.25	1391.4	1486.74	20	8	4	5374.2	6974.81	81072.3	61015	16302.2	4848.49	447932	56262.4	34904.8	23056.7	41817.8	548685	483995	22577.5	45168.7	31330.7
1165.8@1446	-1.10635	17.9824	-4.9135	0.000168473	0.00343094	0.573739	1165.77	1165.76	1165.8	1445.64	1416.96	1452	19	12	3	364338	312115	234470	256687	241828	354221	82257.7	192002	268839	316144	325094	193243	170055	310095	413724	295325
1716.2@1535	-1.39306	19.2929	-4.91333	0.000168533	0.00343094	0.573382	1716.22	1716.2	1716.23	1534.56	1528.74	1584.66	19	12	4	998283	988538	784889	707480	659954	1.02536e+06	230239	526327	653369	1.00471e+06	686238	205697	411218	631894	1.3841e+06	526427
427.2@1273	-1.70934	17.3323	-4.90891	0.000170022	0.00345256	0.564484	427.222	427.22	427.388	1273.14	1262.94	1333.8	16	8	4	286836	243224	143690	379730	240024	333272	108354	51120.1	210083	119063	205209	113918	52048.8	104271	139784	328453
1267.8@1444	-1.89034	17.7623	-4.90576	0.000171093	0.00346263	0.558136	1267.83	1267.83	1267.84	1443.84	1437.66	1447.8	13	9	4	297572	414502	180921	179915	235947	347308	59777.7	119604	258882	625480	197585	108412	82690.7	344963	777106	177757
2191.8@338	-3.47848	13.0111	-4.90494	0.000171375	0.00346263	0.556472	2191.84	2191.83	2191.86	337.56	319.08	347.16	11	7	4	16638.5	15543.9	18154.8	12689.9	16262.3	7581.91	11507.4	8116.03	19405.6	11624.2	12709.1	10372.7	6711.74	8444.65	23092	12239.6
1672.2@1574	-1.40028	20.3378	-4.90146	0.000172569	0.00347805	0.549455	1672.17	1672.17	1672.17	1574.46	1564.56	1671.6	17	12	4	2.05604e+06	1.77793e+06	1.64357e+06	1.78482e+06	1.04103e+06	2.23447e+06	421296	1.06795e+06	1.22931e+06	2.22556e+06	1.33979e+06	514589	736420	1.43919e+06	2.78868e+06	1.37689e+06
1475.5@169	2.34903	16.1757	4.88611	0.000177935	0.00357728	0.518497	1475.49	1475.47	1475.5	168.66	165.54	187.5	14	8	4	22061	23584.9	61002.4	116502	158412	20904.6	294889	306077	76306.4	18816.9	60595.6	263593	186470	24498.9	45722.2	66062.5
570.3@1710	7.92832	11.4344	4.87134	0.000183261	0.00367522	0.488684	570.336	570.33	570.343	1709.82	1707.48	1712.16	2	0	2	0	0	9404.06	7759.91	2880.51	13056.4	473931	62360	0	0	0	332852	105132	0	0	5692.74
1743.2@1528	-1.81822	19.0503	-4.84786	0.000192069	0.00383807	0.441242	1743.25	1743.21	1743.25	1527.54	1522.74	1595.82	21	12	4	1.20037e+06	1.13898e+06	524874	480796	498564	929645	143867	392502	520693	1.17405e+06	597788	148403	261368	851296	1.28827e+06	357539
2996@1557	-1.924	16.2104	-4.84715	0.000192341	0.00383807	0.439809	2996.03	2996.01	2996.03	1557.03	1552.56	1566.36	10	9	1	154594	166976	84395.1	42828.4	95732.5	84527.7	36505	47372	92610.6	133189	98048.9	15663.8	51913.8	175690	97356.3	65789.8
1354.9@700	6.03659	11.4187	4.84595	0.000192806	0.00383807	0.437371	1354.85	1354.85	1354.85	700.11	699.36	700.86	2	0	2	1211.15	0	9793.18	5389.93	2513.99	7335.67	28158.5	99981.7	509.382	0	0	77156.5	109327	0	699.678	1794.87
2993.5@1557	-4.16176	15.3321	-4.84394	0.000193583	0.00384407	0.433306	2993.53	2993.52	2993.55	1557.3	1547.7	1559.76	9	9	0	123814	128748	66211	27677.8	75335.9	75546.5	4581.72	32648.2	73219.4	102795	110865	2082.5	38176.5	119546	91522.1	45933.5
915.9@178	-1.6424	16.5074	-4.83442	0.000197304	0.00390545	0.414067	915.945	915.899	915.946	177.51	171.6	222.72	16	11	4	96397.7	99876.2	137269	137315	99410.9	172430	58681.9	67466.1	99679.2	104568	117996	58588.6	22161.5	128121	76013.6	194178
1564.2@1529	-1.0783	18.9208	-4.83357	0.00019764	0.00390545	0.412345	1564.18	1564.17	1564.19	1528.62	1522.74	1612.2	18	12	4	777330	725524	480961	483642	468307	600850	248256	389452	487143	771074	537190	235052	306786	565163	923050	400081
572.3@834	7.22333	13.1748	4.83097	0.000198671	0.00391624	0.407091	572.346	572.345	572.351	834.09	832.68	835.14	4	0	4	0	2183.54	12587.5	18604.7	7654.1	35243.2	1.72922e+06	34619.7	1161.04	2040.89	408.078	1.32644e+06	401457	920.687	1103.98	15128.2
1671.2@1572	-1.45559	20.3398	-4.82898	0.000199468	0.00392238	0.403047	1671.17	1671.17	1671.17	1571.52	1563.36	1581.36	16	12	4	2.14913e+06	1.82634e+06	1.62745e+06	1.79607e+06	1.03044e+06	2.28859e+06	384250	1.0749e+06	1.19195e+06	2.40533e+06	1.34624e+06	515819	709520	1.38695e+06	2.81796e+06	1.4285e+06
1477.5@169	1.39036	15.0997	4.82674	0.000200363	0.00393043	0.39852	1477.47	1477.44	1477.48	168.84	166.56	184.5	12	8	4	32928.7	23197.4	16444	40091.5	54068.1	13700.8	79421.5	96567.4	31632.8	19289	44345.3	83940	59915.4	14494.1	18957.5	28580.1
2373.7@1551	-2.05407	16.9863	-4.81931	0.000203367	0.00397969	0.383488	2373.69	2373.69	2373.7	1550.61	1546.86	1586.46	14	11	1	263277	269201	126655	114513	143191	181928	26458	108755	148867	231022	168828	25037.2	100683	234152	244286	114874
2010.7@345	-2.11854	12.9337	-4.81605	0.000204701	0.00399612	0.376881	2010.67	2010.66	2010.67	344.97	339.18	352.44	6	6	0	7106.89	15061.1	13464.5	13276.7	11210.4	12008.6	10950.5	9932.72	8499.57	8334.15	11776.8	10291.2	10816.3	7165.21	9956.06	9166.09
1729.2@1527	-2.13845	17.5185	-4.81283	0.000206023	0.00400271	0.370377	1729.23	1729.23	1729.24	1526.61	1524.36	1530.18	16	12	4	469733	452127	221193	175926	200309	303654	43619.3	147484	193420	388711	209472	38852.2	88141.6	222568	587500	103647
543.4@438	9.22758	12.6479	4.8128	0.000206036	0.00400271	0.370314	543.364	543.364	543.364	437.52	436.92	440.22	4	0	4	0	0	30544.1	21074	26004	21672.5	614661	880537	0	0	0	795271	867853	0	0	27484.8
2544.7@1570	-0.917944	17.9401	-4.81162	0.000206524	0.00400271	0.367923	2544.71	2544.71	2544.71	1569.75	1563.54	1574.34	16	12	4	342780	376492	275313	249685	239423	302100	137396	196828	243295	349800	265470	140461	178120	307390	313807	206514
1258.3@186	-1.04971	16.6907	-4.80004	0.000211378	0.00408698	0.344456	1258.27	1258.24	1258.28	185.82	175.44	193.56	19	12	4	113711	99762.9	157859	162561	89498.2	130064	80865.7	64542.8	117794	96435.3	122639	76492.8	53186.8	109655	95989.4	192021
1484.5@168	0.735037	21.7576	4.78658	0.000217166	0.00418886	0.317175	1484.54	1484.54	1484.55	168.24	165.54	230.76	21	12	4	3.91678e+06	3.77144e+06	2.54422e+06	3.15981e+06	3.54357e+06	2.56629e+06	6.12512e+06	5.44274e+06	2.72698e+06	2.97088e+06	3.21174e+06	5.53048e+06	5.00242e+06	3.199e+06	2.54634e+06	2.83188e+06
1036.8@312	-1.52385	17.6246	-4.77699	0.000221387	0.00426012	0.297731	1036.77	1036.73	1036.77	311.58	310.2	336.3	17	12	4	255558	165458	273924	291718	294587	260018	60446.5	61566.7	114541	284999	480966	187713	130502	274556	281213	230138
1213.3@181	-3.05806	13.8579	-4.76874	0.000225087	0.00432102	0.280997	1213.34	1213.33	1213.54	180.78	179.52	224.22	9	6	2	28513	25935.3	17668.2	22189.8	30686.6	22650.5	11096.4	11552.4	20550.5	14740.6	19033	15701.7	8606.35	19236.9	37599.8	40763.3
710.1@1649	-1.59072	14.763	-4.76632	0.00022618	0.00433098	0.276103	710.07	710.069	710.075	1648.74	1645.5	1651.38	11	9	2	46172.7	47971.5	43940.8	27257.3	32618.5	60156.7	30105.1	16288.8	17162.7	42849.5	33311.8	12886.2	19173.3	31923.9	28649.1	34653.9
1139.3@183	-1.38582	14.0867	-4.7651	0.000226739	0.00433098	0.273611	1139.32	1139.32	1139.33	182.94	182.4	185.76	12	11	1	22093	20265.4	14999.1	20360.7	34355.3	26312.7	13731.4	13601.4	17962.6	12779	14560.9	11249.6	20842.1	17740.4	26086.5	38357.7
1498.6@168	1.02841	22.3871	4.76406	0.000227213	0.00433098	0.271503	1498.56	1498.56	1498.56	167.82	165.54	230.76	21	12	4	6.31554e+06	6.10944e+06	3.24114e+06	4.11717e+06	5.56501e+06	2.68551e+06	1.07991e+07	9.54917e+06	4.22351e+06	4.62645e+06	5.46151e+06	9.70147e+06	9.05936e+06	5.14708e+06	3.96515e+06	3.54042e+06
930.7@216	3.49394	14.8225	4.75766	0.000230155	0.00436865	0.258513	930.737	930.702	930.745	215.82	205.26	232.5	8	1	4	17432.9	9848.25	32052.1	36803.9	23690	66961.9	219590	273692	5776.26	40832.6	6158.74	179057	110681	6624.14	10062.3	13455.7
930@173	-0.786379	17.3646	-4.75527	0.000231262	0.00436865	0.253668	929.962	929.96	929.963	173.28	169.62	176.28	15	12	3	198215	181797	186731	194921	134128	229870	132077	107996	173632	182264	178445	129546	104666	182006	167431	227672
931@173	-0.723697	16.7045	-4.75514	0.000231322	0.00436865	0.253406	930.965	930.964	930.967	173.46	170.64	176.4	15	12	3	120300	116034	116030	125820	93464.4	137822	85370.3	71317.3	95845	99600	121997	75798.2	84560.9	127180	96248.6	141969
484.4@538	3.30357	14.0829	4.75508	0.000231351	0.00436865	0.253278	484.398	484.397	484.399	538.14	536.22	540.06	2	0	2	20355.1	16380.7	2129.77	6272.36	5383.43	1994.43	103701	52795.4	11789.2	25153	21965.9	189059	112064	19010	20007.7	1623.32
1742.2@1529	-1.62694	19.96	-4.74911	0.000234142	0.00440924	0.241173	1742.24	1742.21	1742.25	1528.8	1522.74	1602.48	25	12	4	2.0845e+06	1.99725e+06	1.10137e+06	949615	948957	1.52958e+06	306684	729313	988961	1.97082e+06	1.12116e+06	312553	554789	1.52247e+06	2.50806e+06	686304
2997.5@1557	-1.69114	16.266	-4.74816	0.000234592	0.00440924	0.239235	2997.53	2997.51	2997.54	1556.76	1549.86	1565.16	15	12	3	149094	164062	78880.2	50086.7	101302	81283.2	45112.3	29243.3	99316.2	126828	128105	26277.5	72496.7	155591	74785	66249.8
2552.8@1558	-1.41484	17.8985	-4.7415	0.000237758	0.00445588	0.225701	2552.75	2552.71	2552.77	1558.5	1546.68	1585.32	27	12	4	492078	395431	268653	220658	220222	431803	103056	188055	233023	459396	249178	87426.5	138078	349780	303163	187796
1519.1@1541	-5.58609	16.2466	-4.74062	0.000238176	0.00445588	0.223926	1519.12	1519.11	1519.12	1541.01	1534.74	1592.52	14	11	1	285249	271316	170044	260027	116097	177761	0	117248	152476	285164	177491	2375.57	42264.2	180123	346694	98151.4
2992.5@1554	-4.48138	15.0598	-4.73456	0.000241098	0.00450013	0.211619	2992.54	2992.52	2992.55	1553.76	1548.84	1566.48	7	7	0	89656.7	123433	63358.1	33314.1	73176.6	66297.4	6442.11	27408.2	40231.8	117096	88776.2	0	23926.2	108885	93800.1	31647.8
1412@444	8.12534	8.94607	4.7325	0.000242103	0.00450637	0.207421	1411.98	1411.98	1411.98	443.7	441.9	444.24	3	0	3	0	620.469	0	0	0	670.22	867.053	255878	0	0	0	105712	159277	0	0	0
837.6@407	-2.99992	16.21	-4.73159	0.000242548	0.00450637	0.205568	837.624	837.598	837.631	407.46	331.08	420.18	13	10	0	186421	408758	50655.4	129025	103895	21716.2	16917.5	27511.1	250756	189627	245745	18749.1	26418.8	43266.2	311327	43836.6
540.4@1830	8.9436	14.8962	4.72392	0.000246322	0.00456446	0.189982	540.355	540.354	540.355	1830.36	1813.44	1847.28	2	0	2	1733.19	0	915.222	0	0	0	2.58013e+06	4.89151e+06	63709	129099	13509.1	2.13502e+06	4.34031e+06	251148	78883.8	43551.3
1609.6@175	-1.48267	14.1634	-4.72295	0.000246804	0.00456446	0.188011	1609.61	1609.6	1609.61	175.44	171.66	177.78	9	7	2	19259.3	37846.7	16841.2	31587.5	32120.4	35868.1	16722.2	20198	19171	16491.2	25264.5	11566.6	14019.7	13706.2	18131.4	20785.3
556.3@1190	5.86033	13.6495	4.71863	0.000248958	0.00458413	0.179239	556.342	556.342	556.343	1190.22	1190.16	1190.28	2	0	2	693.177	1553.32	27599.4	26723	9120.11	36949.1	722526	109923	740.088	2420.1	3517.95	473854	156969	4288.25	2908.99	23748.4
557.4@709	8.29877	13.6812	4.71612	0.000250219	0.00458413	0.174139	557.354	557.353	557.355	708.93	705.84	761.88	6	0	4	0	756.191	60912.5	52278.8	5821.2	55222	2.47145e+06	250804	838.925	1655.14	2492.93	2.22789e+06	741438	0	3711.22	59961.1
1552.6@170	1.2752	15.9162	4.7159	0.000250331	0.00458413	0.173688	1552.6	1552.56	1552.61	170.19	166.44	177.42	16	11	4	65125.2	77795.9	30238.1	37893.9	70600.2	25619.4	144123	138341	42912.7	48297.5	72549.4	141991	90013.8	43246.9	46598.8	31308.7
1509.9@179	-1.44328	13.7207	-4.71571	0.000250427	0.00458413	0.173301	1509.91	1509.9	1509.91	178.8	176.7	181.68	7	7	0	17843.1	20858.3	15398.7	11561.1	22576.4	15337.3	5103.25	13307.5	16061.8	9227.74	17834.5	13745.7	19628	9751.22	22188.1	23182.1
1353.8@698	6.54086	11.065	4.71516	0.000250703	0.00458413	0.172188	1353.85	1353.85	1353.85	697.86	697.38	698.58	3	0	3	0	553.479	5229.33	6352.57	1570.14	3409.87	29020.6	102818	0	253.93	0	79400.9	106590	0	0	2020.23
986@169	0.708074	16.1321	4.70924	0.000253712	0.00462152	0.160151	986.024	986.013	986.026	168.81	167.52	189.78	18	12	4	72379	69202.9	51967	64639.2	62722.8	54322	119290	103387	54696.6	45363.7	61929.7	113629	104740	73648.4	52578.4	64927.9
1701.2@1540	-1.38851	18.6775	-4.70889	0.000253892	0.00462152	0.159434	1701.21	1701.2	1701.21	1539.6	1532.88	1566.84	17	12	4	610803	598064	462159	428505	405782	617037	147192	379283	452725	631227	441478	144437	233390	530159	1.05598e+06	303770
1715.2@1534	-1.27711	20.7099	-4.70718	0.000254771	0.00462711	0.155944	1715.22	1715.2	1715.22	1533.75	1529.7	1601.64	18	12	4	2.75286e+06	2.46874e+06	2.10476e+06	1.75821e+06	1.67933e+06	2.51385e+06	636487	1.4863e+06	1.85281e+06	2.5188e+06	1.90302e+06	609235	1.0413e+06	1.65102e+06	3.30938e+06	1.46373e+06
2551.8@1552	-1.07218	18.4974	-4.70236	0.000257259	0.0046618	0.14614	2551.76	2551.73	2551.77	1551.63	1543.68	1606.62	22	12	4	620962	568159	307545	355715	393228	553348	181416	318005	417445	485164	326341	192383	204799	426426	558748	328169
2995@1559	-2.12595	15.9648	-4.7005	0.000258225	0.00466885	0.142357	2995.02	2995.01	2995.03	1559.31	1552.56	1568.16	12	10	2	153715	184910	63817.7	40658.8	90188.6	104028	24864.6	31394.5	40467.6	124669	115279	19033.3	39133.7	184483	91952.2	31696.5
932@174	-1.56089	14.8679	-4.68862	0.000264485	0.00477136	0.118187	931.967	931.962	931.969	173.7	170.28	182.4	15	11	4	32412.3	36820.4	47797	45926.7	31575.9	52497.5	25333	14563.5	26528.8	36071.1	32504.3	29042.1	17572	44253.1	23598.8	58521.1
1811.3@1531	-4.37214	16.0285	-4.6758	0.000271416	0.00488549	0.0920911	1811.32	1811.32	1811.32	1531.14	1525.86	1539.18	14	12	2	198512	187103	109280	101274	107929	160098	5066.4	79376.5	101183	196239	117582	2631.38	41864.7	118809	263880	77645.8
1193.2@189	-1.44448	14.4789	-4.66874	0.000275316	0.00494468	0.0776989	1193.17	1193.17	1193.18	189.39	187.5	192.18	8	8	0	28861.7	28615.7	27178.7	19025.1	31578.3	33778.7	8885.41	28513.4	24915.3	28686.5	40567.8	23700.4	15291.7	23376.4	23564	32428.7
2012.7@335	-2.40381	13.4415	-4.66376	0.000278101	0.00498362	0.0675467	2012.69	2012.66	2012.7	334.68	323.34	350.28	12	6	4	28016.7	25870	7766.42	14646.1	19569.4	20953.7	5554.45	12814.9	10156.4	2364.29	23248.6	9969.24	11724.2	15727.1	34453.2	23546.9
2374.7@1553	-5.50394	15.4227	-4.66134	0.000279459	0.00499687	0.0626335	2374.7	2374.69	2374.7	1553.13	1545.72	1574.64	12	10	1	179064	134631	80167.3	63849.8	98634	147706	0	49385.1	96364.9	160379	116061	2210.32	36707.3	152558	172453	31177.4
1212.8@182	-1.02689	14.4355	-4.65916	0.000280697	0.00500793	0.0581761	1212.84	1212.84	1212.84	181.59	179.82	183.18	6	6	0	31122.7	18575.9	20585.6	29093.2	33978.6	25805	14527.4	19993.7	14709	20373.7	29507.3	15829.7	26378.3	19999.9	32817	37204.5
1728.2@1528	-1.88614	18.5163	-4.65793	0.000281395	0.00500933	0.0556697	1728.23	1728.23	1728.23	1527.63	1524.36	1531.2	16	12	4	830680	864402	424897	311530	380106	571671	92788.4	307759	395594	819424	431143	93060.6	180288	416705	1.03332e+06	238561
2998.5@1555	-1.79912	16.1101	-4.65153	0.000285059	0.0050634	0.0426228	2998.54	2998.52	2998.55	1554.75	1549.56	1563.18	10	8	2	147883	167840	61775.9	41968.3	86594.4	85533.3	39501.4	50142.7	100324	140850	116592	19004	36163.3	103777	94716.7	43387.3
2173.9@1701	-3.78084	13.7503	-4.64938	0.0002863	0.00507429	0.038241	2173.88	2173.88	2173.89	1701.42	1699.08	1703.28	8	8	0	35388	21388	48653.3	21084	61358	11726.7	3940.42	25913.8	31245.3	33719.9	65556.1	2319.5	11464.6	20749.4	16045.2	3141.27
1414.5@170	-0.591733	23.5711	-4.6401	0.000291723	0.00515909	0.0193187	1414.47	1414.47	1414.47	170.31	168.54	174.3	16	12	4	1.65538e+07	1.28909e+07	1.19505e+07	1.34826e+07	1.2031e+07	1.2648e+07	1.06418e+07	9.21467e+06	1.36814e+07	1.36352e+07	1.46063e+07	9.72027e+06	8.69334e+06	1.42145e+07	1.29023e+07	1.33166e+07
2995.5@1559	-1.83456	16.1934	-4.63874	0.000292526	0.00516199	0.016547	2995.53	2995.51	2995.54	1558.56	1552.56	1565.4	11	10	1	150148	182990	66513.4	48135.1	83204.5	98467.2	31840.7	50568.7	77904.1	146630	118191	18775.2	50696.4	176667	74734.5	59319.2
723.2@2014	-2.29643	17.3608	-4.63565	0.00029436	0.00518305	0.0102437	723.196	723.195	723.196	2014.44	2010.12	2044.8	16	12	3	655654	591186	171126	133697	121329	219121	41040.8	79531.7	126093	546250	326626	57134.7	56959.4	385573	198178	108238
1604.4@198	1.84969	13.5395	4.62324	0.000301842	0.00530324	-0.0150653	1604.41	1604.41	1604.42	198.12	197.7	198.54	2	0	2	3817.23	4685.6	13722.4	13914	14605.3	12126.1	37335.8	38538.7	5557.42	6177.87	8245.3	45989.3	32731.5	4376.07	8441.89	14151.5
1274.3@188	-1.60093	17.111	-4.62117	0.000303109	0.00531334	-0.0192873	1274.29	1274.27	1274.31	188.4	176.7	193.2	21	12	4	159102	118731	318391	297039	170221	243958	92021.9	56401.5	140052	143674	82816.7	74107	58219.6	129945	163520	357344
2052.7@342	-1.01523	13.9073	-4.62016	0.000303732	0.00531334	-0.0213572	2052.71	2052.7	2052.71	341.85	339.06	350.34	10	7	3	12056.6	14905.7	19530.8	29292.3	18191.5	15664.2	17902.5	15002.6	16203.1	15427.8	20198.1	12103.7	16749	9878.79	25857.1	15709.9
1508.1@1545	-4.43678	16.273	-4.61556	0.000306576	0.0053515	-0.0307514	1508.11	1508.11	1508.12	1544.94	1537.38	1555.62	6	6	0	240557	228460	122999	174488	67708.5	163433	2242.26	124892	139488	237725	160148	4431.02	43506.2	167982	292716	111755
2991.5@1556	-4.19936	15.2933	-4.60368	0.000314043	0.00547004	-0.0550118	2991.54	2991.52	2991.55	1555.8	1547.4	1564.74	9	9	0	141211	145160	57995	33734	82048.1	105310	4691.99	37060.4	62074.3	139245	107667	0	33444.5	125107	39273.3	37875.9
1927.7@184	-2.65293	12.5356	-4.59403	0.000320241	0.00556599	-0.0747089	1927.68	1927.68	1927.68	183.84	180.6	187.08	2	0	2	5813.65	9470.03	11434.3	16731.3	10325.9	6867.13	10909.8	9627.79	7067.08	7465.8	10259.3	6229.54	9134.85	7423.24	6020.02	12167.8
1455.5@169	0.697532	23.2054	4.59158	0.000321837	0.00558173	-0.0797194	1455.51	1455.51	1455.51	168.81	166.5	232.5	18	12	4	1.06041e+07	9.5997e+06	6.90352e+06	8.3646e+06	9.00201e+06	6.9963e+06	1.67811e+07	1.46503e+07	7.73513e+06	8.2862e+06	8.80663e+06	1.55489e+07	1.34127e+07	9.02506e+06	6.64657e+06	7.69331e+06
2372.7@1553	-4.19102	15.9375	-4.5858	0.000325632	0.00562496	-0.0915351	2372.69	2372.69	2372.69	1552.71	1544.88	1568.82	12	10	1	129627	209299	86109.9	82204.5	83268.2	156374	0	65088.7	97195.7	215851	111083	11380.5	33453.8	157434	188900	76608.1
2617.7@1547	4.4572	10.7181	4.58566	0.000325722	0.00562496	-0.0918116	2617.72	2617.72	2617.73	1547.04	1545.42	1548.66	2	0	2	0	0	2330.53	4848.87	5792.52	0	19107	18515.2	2458.94	0	5046.76	31041.9	28924.3	0	0	2750.08
563.3@438	8.00897	12.1533	4.58215	0.000328049	0.00565307	-0.0989862	563.344	563.311	563.344	438.36	417.96	444.72	5	1	4	4223.5	6887.16	0	4274.21	0	9652.34	222721	355821	0	0	5492.22	322222	329924	4273.33	26739.5	0
1674.2@1581	-2.84123	17.23	-4.57977	0.000329639	0.00566839	-0.10386	1674.17	1674.14	1674.18	1580.52	1558.32	1598.34	16	10	3	483870	239938	252770	240705	77115.6	233073	10633.4	144918	138543	498659	142032	34060.1	61138.5	302694	481862	223066
2204.8@331	-3.07433	13.1085	-4.57628	0.000331983	0.00569658	-0.111	2204.85	2204.83	2204.87	331.44	324.12	342.3	9	5	4	6382.64	16835.9	17319.5	17509.6	27666.1	12680.2	5960.34	17869.6	14557.4	11024.4	10998.1	5618.75	5792.75	11281.1	22250.8	9907.03
2554.7@1574	-0.652605	17.5985	-4.57454	0.000333155	0.00570458	-0.114551	2554.72	2554.7	2554.76	1573.71	1549.5	1580.76	22	12	4	205728	211001	234346	169708	209127	205029	142305	150989	229551	210872	284228	131418	164562	193614	237550	192045
1650.1@1594	-1.82946	16.5426	-4.57194	0.000334915	0.00572259	-0.11986	1650.1	1650.09	1650.11	1593.57	1581.24	1597.62	12	10	2	140838	228209	182714	154001	54696.8	269391	31240.4	66160	57979.6	159491	88208.5	41455	41162.2	134636	94993.6	107799
562.3@422	4.38812	16.3705	4.55566	0.000346172	0.00590246	-0.153168	562.315	562.311	562.339	422.43	419.28	443.22	10	6	4	84399.6	102568	17625.6	4254.21	3786.48	20596.6	733319	890564	43267.7	39083.2	166975	904902	830543	121239	237794	15289.4
565.3@1485	4.80787	12.5587	4.55285	0.00034815	0.00592367	-0.158905	565.346	565.346	565.347	1484.67	1483.86	1485.48	2	0	2	852.539	677.839	8349.91	10916	5419.38	12967.7	78284.4	92810.9	3325.94	2503.24	1031.24	65463.9	83620.2	1212.95	0	12263
994.7@1504	-2.17437	16.4367	-4.55157	0.000349055	0.0059266	-0.161521	994.727	994.704	994.73	1504.44	1500.84	1549.56	12	9	2	248768	276959	61187.5	66867.9	80849.4	120083	18871.2	33429.1	126387	218988	76495.7	47595.5	51939.9	269225	102699	80190.6
524.4@353	10.0834	12.5113	4.53423	0.000361579	0.00612637	-0.197028	524.36	524.36	524.361	353.1	352.08	353.46	4	0	4	0	1595.67	49084.1	29289.1	0	15307.2	758580	1.28998e+06	0	1318.95	0	1.0586e+06	1.40169e+06	0	0	45021
1755.2@1527	-1.62123	17.4134	-4.53165	0.000363475	0.00614563	-0.202297	1755.23	1755.2	1755.26	1526.82	1521.72	1541.34	17	12	4	311367	307624	166177	170466	186280	236036	49865.9	170189	185465	291998	209299	47638.6	110298	191499	426673	129380
1110.3@2016	-3.57944	15.4031	-4.5254	0.000368124	0.00621007	-0.215094	1110.3	1110.3	1110.3	2016.15	2012.28	2022.06	10	9	1	69720.5	45368.2	145683	123350	137150	31150.5	19955.3	38214.7	45270.8	68263.4	179742	14447.4	10173.3	49638.5	107276	46487.4
948@192	-2.72309	14.2518	-4.52447	0.000368824	0.00621007	-0.217007	947.966	947.954	947.97	191.61	184.5	193.2	6	6	0	20405	23776.1	24658.1	37261	37805.4	59630.7	21557.2	9277.77	31540.2	34586.3	37238.3	21627.4	11997.7	33155.5	16792.6	23781.7
827.2@2019	-0.781266	18.4222	-4.52178	0.000370849	0.00623119	-0.222522	827.169	827.167	827.17	2019.21	2011.98	2042.16	16	12	4	351883	366001	531111	441429	469058	350918	285531	272459	300235	365388	496616	233165	184243	364771	418361	288891
1456.5@169	0.663998	23.2363	4.52032	0.00037195	0.00623672	-0.225506	1456.51	1456.51	1456.52	168.78	166.5	229.38	17	12	4	1.0884e+07	9.62498e+06	7.16199e+06	8.72361e+06	9.0668e+06	7.1941e+06	1.68693e+07	1.46674e+07	7.9175e+06	8.32511e+06	8.8473e+06	1.55355e+07	1.34449e+07	9.10083e+06	6.89984e+06	8.07408e+06
1415.5@170	-0.64672	22.614	-4.50266	0.000385562	0.00645158	-0.261697	1415.47	1415.47	1415.48	170.31	168.54	173.28	16	12	4	8.52794e+06	6.57425e+06	6.21336e+06	7.08337e+06	6.05244e+06	6.65297e+06	5.33665e+06	4.58989e+06	7.02297e+06	6.94457e+06	7.48931e+06	4.85889e+06	4.34742e+06	7.26932e+06	6.60004e+06	6.95782e+06
1563@1706	-1.6478	15.1506	-4.50055	0.000387217	0.00646588	-0.266008	1562.97	1562.94	1562.98	1705.53	1701.42	1729.14	8	7	1	14092.3	62760.5	42564.9	51456.3	50414.6	64424.2	27385.7	25157	28434.8	79269.1	74832.9	16275.1	20666.3	41244.2	47656	40605.7
1165.1@191	-1.05126	14.3177	-4.49279	0.000393391	0.00655543	-0.281932	1165.12	1165.12	1165.13	191.19	190.68	193.2	8	7	1	22578.2	31317.9	20756.7	20692.9	25860.6	37908.9	16366.4	21087.2	22583.3	14628.8	20476.5	15924.3	18066.8	30160	26025.7	19426.9
360.2@2013	-0.908987	25.0431	-4.48686	0.000398165	0.00662133	-0.294074	360.151	360.15	360.153	2012.7	1936.08	2016.72	18	12	4	5.3313e+07	5.66833e+07	3.7571e+07	3.6031e+07	3.8494e+07	3.90804e+07	2.29129e+07	2.47103e+07	2.5766e+07	5.08506e+07	4.22859e+07	2.15386e+07	2.17178e+07	4.36653e+07	3.79541e+07	2.76471e+07
1001@168	0.828073	16.2257	4.48216	0.000402001	0.00667126	-0.303726	1001.04	1001.04	1001.04	168.36	166.5	170.28	16	12	4	78896.8	68869.6	45884.9	58701.7	67481.5	40395.5	133979	123874	59771.8	67955.3	71749	123788	115387	79319	57994.7	68950.8
1265.8@1446	-2.2042	16.5297	-4.48116	0.000402818	0.00667126	-0.305769	1265.82	1265.81	1265.82	1446.27	1410.72	1455.9	14	12	2	107125	186710	109090	79612.7	140320	108784	95767.8	45820.8	85191.4	292822	88639.4	25216.6	20727.5	135628	404401	94573.3
326.1@2013	-0.854224	18.9057	-4.47882	0.000404743	0.00668944	-0.310568	326.117	326.116	326.117	2013.12	2010	2018.76	16	12	4	575063	698916	561754	435060	549448	618930	410593	296955	369405	631194	582159	313093	274338	552452	482843	773717
1246.3@188	-1.08484	15.915	-4.47607	0.00040702	0.00671334	-0.316213	1246.26	1246.23	1246.28	188.04	177.24	193.2	23	12	4	54427.7	79442.5	104003	76901.3	77982.5	74062.2	51428.7	39864.7	51492.6	73803.7	59552.7	37005.9	42228.1	52273.6	55119.6	127666
1143.8@1439	-1.40598	17.6263	-4.46348	0.000417606	0.00687321	-0.342053	1143.78	1143.76	1143.8	1439.31	1415.82	1451.52	26	12	4	424469	332094	143172	166393	164217	290727	77027.8	93462.5	242798	374452	286654	130134	119807	347228	275722	143177
1501.6@168	0.940021	18.2584	4.46253	0.000418414	0.00687321	-0.343996	1501.57	1501.55	1501.57	168.12	165.54	189.54	19	12	4	370329	348504	184703	248984	318727	168924	582373	517821	229282	267311	291773	556605	415630	294665	263406	203732
1097.8@345	-1.30899	15.129	-4.45102	0.000428349	0.00702214	-0.367609	1097.79	1097.79	1097.8	344.58	341.28	349.44	7	7	0	39223	29446.8	41602.3	44950.3	47716.3	36734.3	21454.4	16217	29827.6	29048.8	95212.7	25006.8	44679.2	42746.7	49697.1	50082.1
1673.2@1572	-2.13354	19.2332	-4.45002	0.000429227	0.0070223	-0.369669	1673.17	1673.17	1673.18	1571.88	1560.36	1675.32	17	12	4	1.23652e+06	1.02598e+06	902611	986436	387744	1.21227e+06	58888.8	607419	479358	1.25469e+06	714952	211951	256378	803642	1.50272e+06	814031
2184.9@1700	-4.48509	13.1603	-4.44901	0.000430111	0.00702254	-0.371739	2184.89	2184.88	2184.92	1699.92	1698.42	1702.26	8	8	0	43870.8	42127.3	33425.5	20352.5	50549.5	1050.3	2041.23	18168.9	28117.4	23647.4	42819.2	1257.44	7916.26	24579	11770.5	1188.22
2997@1558	-1.28333	16.4101	-4.44253	0.000435838	0.0071017	-0.385045	2997.02	2997.01	2997.04	1558.2	1550.58	1563.18	14	10	4	138984	142648	82329.4	58865.2	100285	89290.5	41067.6	63448.8	99630.4	122017	129510	34705.9	74194.7	161426	95914.9	70269.9
2563.2@1560	-1.48952	17.2018	-4.43391	0.000443574	0.00719937	-0.402743	2563.24	2563.23	2563.29	1559.52	1533.42	1570.8	17	11	4	161720	324173	175174	133036	167267	229900	70016.8	129084	182006	249104	183335	37894.9	99786.9	276624	150401	113222
1623.6@173	-1.04402	14.9833	-4.43387	0.000443614	0.00719937	-0.402833	1623.62	1623.62	1623.63	172.56	169.5	174.48	13	9	4	35242.4	40720.2	32221.7	45177.6	54700.3	38465.5	29242.2	30152.6	25184.5	29685.9	40876.3	29856.2	18023.7	35228.1	33414.3	42517.8
1682.2@1574	-0.938877	17.6295	-4.42282	0.000453737	0.00732776	-0.425529	1682.15	1682.15	1682.17	1573.68	1532.88	1588.74	23	12	3	309636	267324	195515	194706	173726	293127	120988	147593	194253	309874	214780	125096	130194	282596	221996	160647
1593.6@172	-1.1237	15.0951	-4.42235	0.000454178	0.00732776	-0.426503	1593.58	1593.57	1593.59	171.81	169.5	174.48	12	12	0	60768.8	57242	47267.8	61396.3	56196.9	45957.9	29960.1	24434.2	26665.6	22272.7	44505.6	28303.4	23421.4	28875.5	32582.9	30648.1
763.6@1500	-1.01761	22.6579	-4.42228	0.000454245	0.00732776	-0.426653	763.563	763.562	763.567	1499.58	1460.94	1517.7	19	12	4	6.06654e+06	6.97255e+06	4.89528e+06	4.73974e+06	8.47929e+06	6.77152e+06	3.88361e+06	3.76987e+06	9.80972e+06	9.1486e+06	7.93293e+06	4.67048e+06	3.72128e+06	1.03442e+07	9.39363e+06	1.00282e+07
1724.2@1529	-1.38439	17.281	-4.4178	0.000458416	0.00737278	-0.435844	1724.21	1724.2	1724.22	1528.89	1522.74	1541.82	14	10	4	244132	233535	158425	194643	120379	296129	78012	136594	168009	262555	155181	64781	73414.3	190605	356860	101083
1324.8@699	5.20825	10.4322	4.41585	0.000460247	0.00737278	-0.439855	1324.83	1324.83	1324.83	698.61	694.38	702.84	2	0	2	0	0	3670.48	6476.38	0	2154.5	11425.6	24413.7	0	454.829	783.751	35236.2	52268.9	0	751.085	2204.49
393.1@1650	-0.957389	16.0344	-4.41562	0.000460469	0.00737278	-0.440338	393.051	393.05	393.053	1650.42	1645.68	1653.24	16	12	4	95763.6	107333	79950.6	70243.9	64631.6	96117	41327.6	48216.9	60995.7	81268.6	73611.4	67445.8	38883.9	68107.4	58281.5	63866.3
1134.9@1531	-1.42329	17.8475	-4.41539	0.000460685	0.00737278	-0.440809	1134.86	1134.85	1134.86	1531.35	1527.72	1539.72	16	12	4	383988	348427	226135	241828	212822	328794	57674.3	216123	232907	388497	250710	98926.9	159774	277029	539452	220269
1417.5@171	-0.646085	19.3781	-4.41023	0.000465563	0.00743613	-0.451402	1417.47	1417.45	1417.47	170.82	168.54	206.52	17	12	4	858790	651743	822044	808823	629275	709337	541990	439188	764219	709942	829144	455542	534627	736633	703557	904511
1217.2@187	-5.49755	14.2424	-4.40413	0.000471411	0.00751468	-0.463953	1217.24	1217.21	1217.38	186.57	176.58	192.48	20	12	2	75788	17547.3	53236.6	63822.5	15111.9	105743	0	23027.7	39275.4	56996.6	48255.6	25503.8	0	50863.9	47775.5	83409.5
750.6@1478	-1.30674	23.4999	-4.39669	0.000478637	0.00761484	-0.479247	750.559	750.558	750.559	1478.37	1462.92	1524.24	20	11	4	2.3876e+07	1.71171e+07	7.70907e+06	7.6553e+06	2.00679e+07	9.41846e+06	6.02076e+06	6.66012e+06	1.1649e+07	1.19499e+07	2.17607e+07	6.74469e+06	5.86397e+06	1.34076e+07	1.91554e+07	2.21326e+07
2549.8@1548	-0.85345	19.0669	-4.38994	0.000485287	0.00770549	-0.49312	2549.76	2549.75	2549.76	1547.52	1542.72	1581.72	17	12	4	900334	815265	513025	523461	549563	852735	319006	423053	525610	680559	590638	308500	399389	522623	707493	495311
1616.2@539	5.20756	11.3919	4.38819	0.000487028	0.00771796	-0.496718	1616.18	1616.18	1616.18	539.13	538.2	540.06	2	0	2	3901.49	4978.92	0	1272.55	519.891	0	59670	37662.5	1688.64	2612.63	4284.91	105708	24903.6	3031.28	553.416	2699.58
1518.1@1543	-4.30758	16.5319	-4.38486	0.000490357	0.00775177	-0.503566	1518.11	1518.1	1518.11	1542.6	1534.74	1611.72	19	12	2	296241	178959	202310	203652	76943.3	233163	0	105967	172973	278051	140680	13827.4	45646.3	168591	334094	170309
1124.8@331	-1.31748	17.1509	-4.38414	0.000491079	0.00775177	-0.505046	1124.82	1124.82	1124.83	331.2	329.28	334.98	15	12	3	147261	117337	200994	228832	217020	190132	50105.6	54797.4	82873.4	193030	323674	129960	114635	159937	207557	150412
2538.7@1563	-5.49121	15.628	-4.38289	0.000492346	0.00775661	-0.507636	2538.75	2538.73	2538.76	1562.76	1555.86	1574.28	11	10	1	210824	237566	112939	137393	28842.6	203873	4447.49	54473.6	86897.9	216565	116729	0	28224.7	111627	195614	67896.9
1382.4@182	-1.2297	16.5077	-4.3797	0.000495565	0.00779213	-0.514185	1382.4	1382.4	1382.41	181.5	179.22	194.28	16	11	4	120526	137051	128880	130441	107182	168984	70043.7	63098.5	113284	102110	112548	31027.9	70895.4	47264.3	77702.6	124556
951@190	-5.96742	14.8139	-4.37144	0.000504018	0.00790965	-0.531184	950.957	950.879	950.979	190.02	188.28	223.62	14	10	2	73924.3	48474.1	173873	124659	47578	94812.2	0	0	60291.8	36799.1	61362	33419.7	29237.7	19568.8	278282	169827
541.4@1228	4.9992	14.3127	4.36224	0.000513604	0.00804447	-0.550118	541.358	541.358	541.358	1228.44	1224.84	1247.1	4	0	4	941.784	1160.15	15718	21791.9	5408.23	17384.5	206457	403388	6238.72	6760.22	1406.82	201349	373340	170038	17543.7	17033.6
1482.5@172	1.08926	20.2432	4.35878	0.000517251	0.00806885	-0.557229	1482.53	1482.53	1482.53	171.66	169.5	174.3	16	12	4	1.48085e+06	1.57211e+06	657639	805906	1.41761e+06	628278	2.47969e+06	2.1915e+06	1.10423e+06	1.13148e+06	1.29254e+06	2.32996e+06	1.88407e+06	1.18115e+06	859658	672643
1549.9@340	-4.89094	12.9481	-4.35853	0.000517526	0.00806885	-0.557762	1549.85	1549.85	1549.86	340.47	338.34	343.98	8	8	0	14552.9	21279.9	10004.8	10783.1	23578	31068.9	11560.6	0	19071.7	12704.1	42413.8	0	15817.2	15070.9	27132.7	6855.22
1108.3@2015	-1.3302	17.5397	-4.35751	0.000518604	0.00806885	-0.559854	1108.3	1108.3	1108.3	2015.49	2011.26	2023.02	16	12	4	177538	177372	386875	323919	367299	129988	112962	132489	150492	202469	445131	83393.9	86697.8	186761	307120	154696
1566.6@173	1.11438	15.131	4.35678	0.000519376	0.00806885	-0.561348	1566.59	1566.56	1566.62	172.62	165.6	177.3	12	8	4	25691.7	44867.7	29831.8	30584.6	35934.5	23631.9	81297.8	83721.5	30901.2	28016.7	31624.6	80765.5	46581	29443.6	18845.4	18805.9
1109.3@2016	-1.32244	17.6769	-4.35565	0.000520587	0.00806885	-0.563687	1109.3	1109.29	1109.3	2015.85	2010.96	2022.06	16	12	4	199067	196356	414252	356576	393820	151629	117885	154814	163394	228451	494148	95604.2	89903	188603	327595	172383
1396@430	6.47085	8.77397	4.35512	0.000521151	0.00806885	-0.564775	1395.98	1395.98	1395.99	429.72	427.92	431.22	3	0	3	0	0	0	0	0	0	0	94561.4	0	542.986	0	41330.4	50933.4	0	0	0
1022.8@438	-1.29956	17.6698	-4.34857	0.000528194	0.00816226	-0.578262	1022.8	1022.77	1022.82	438.27	387.78	493.38	24	12	3	359953	314306	321849	144589	168663	381614	71654.8	128561	283317	181286	323954	124362	138509	197952	381625	149545
702.3@2015	-1.86751	18.7426	-4.34521	0.000531835	0.00820284	-0.585164	702.266	702.265	702.267	2014.56	2010.96	2020.74	16	12	4	1.40198e+06	1.44578e+06	610948	471700	527439	565289	183134	216303	219103	1.02261e+06	716280	147433	150730	663033	453794	230346
1944.6@556	-1.09122	15.7383	-4.34328	0.000533948	0.00821974	-0.589147	1944.62	1944.61	1944.63	555.9	544.26	564.24	9	5	4	76142.6	78362.4	78960.5	64127.8	87596.9	109202	39316.8	40857.1	44816.2	50363.7	63350.6	39383.9	32861.1	57019.6	52705.4	30940.5
1502.5@167	1.12538	16.6748	4.33618	0.000541779	0.00832445	-0.603774	1502.55	1502.54	1502.56	167.4	165.54	169.32	15	11	4	96069.5	86924.6	79802.6	101175	155226	29979.6	225705	200162	84839.9	62169.6	104871	195805	161517	76932.3	75365.4	71680
773.6@267	-2.00153	17.1887	-4.33135	0.000547171	0.00838614	-0.61372	773.617	773.529	773.627	267.24	222.54	382.32	20	12	4	226297	143955	233167	182767	232066	178476	77614.3	17031.1	123408	269356	434183	119568	99447	178761	206535	161247
3000@1554	-2.01985	15.6497	-4.33073	0.00054787	0.00838614	-0.615003	3000.03	3000.03	3000.05	1554.27	1548.6	1560.18	12	11	1	106183	118537	42091.5	34258.9	73475.5	45198.2	18686.6	37973	77526.2	108219	94164	11485.1	45402.6	113177	66063	31146.8
1156.8@1436	-1.03574	19.2425	-4.32313	0.000556468	0.00850166	-0.630643	1156.79	1156.78	1156.82	1436.13	1367.46	1546.68	32	12	4	995707	992017	605100	544829	560330	698767	345366	262261	639234	953981	731114	468235	434780	1.06019e+06	678090	562398
1107.3@2015	-1.10718	18.7925	-4.31976	0.000560335	0.00854458	-0.637597	1107.3	1107.29	1107.3	2014.92	2011.26	2023.02	16	12	4	453948	437137	841175	688507	775136	338507	276849	332616	357451	508351	1.00348e+06	222658	228453	397869	653413	391334
866.1@1532	-1.63738	17.1832	-4.31697	0.000563556	0.00857751	-0.643353	866.128	866.127	866.128	1531.59	1526.7	1538.22	10	9	1	227495	234612	265828	98511.3	139278	194263	57616.7	161629	227697	228397	161099	35926.7	74636.6	160611	342647	127592
1783.3@1530	-4.36116	16.1611	-4.31448	0.000566432	0.00860508	-0.648464	1783.29	1783.27	1783.29	1529.64	1523.88	1537.2	13	12	1	232713	214659	116382	120812	98096.7	186124	7769.81	86082.9	107394	211644	109947	0	46865.1	132845	313943	88301.5
1741.2@1533	-1.04996	20.2925	-4.31314	0.000567995	0.00861264	-0.651233	1741.23	1741.2	1741.25	1533.42	1522.74	1668.6	27	12	4	2.00201e+06	1.89775e+06	1.41377e+06	1.25393e+06	1.37867e+06	1.50036e+06	563023	1.17542e+06	1.45542e+06	1.93127e+06	1.37459e+06	539650	848057	1.35164e+06	2.42459e+06	1.05316e+06
542.4@438	9.73914	14.9366	4.30267	0.000580334	0.00878325	-0.67281	542.361	542.321	542.368	438.03	413.94	490.86	10	3	4	0	0	27842.4	27988.3	45778.2	129072	3.93249e+06	5.80016e+06	28486.2	0	0	4.96929e+06	5.8876e+06	20836.9	58406.3	81322.4
1666.1@1586	-1.45376	17.1043	-4.29341	0.000591476	0.00893516	-0.691904	1666.11	1666.11	1666.11	1585.5	1581.84	1591.44	14	12	2	231119	294675	183992	162150	149916	303520	39015.9	109582	109002	252617	125052	72115.6	87177.8	160956	141154	95887.7
1395@430	6.37409	8.80043	4.2908	0.000594659	0.00896648	-0.69729	1394.98	1394.98	1394.98	429.96	429.72	430.26	3	0	3	0	0	0	0	0	0	0	103698	0	0	0	53293.8	60644.5	0	0	0
1163.1@192	-1.79147	14.8597	-4.28713	0.000599152	0.00901741	-0.704847	1163.13	1162.95	1163.14	191.61	187.56	236.28	16	10	2	30003.4	16074.9	37869.2	42717.9	33796.7	109090	16504.6	23235.2	94431.1	30360.9	25809.6	12897.6	19243.7	36540.4	29358.5	54332.3
921.7@276	0.829305	19.3184	4.27813	0.000610342	0.00916874	-0.723418	921.713	921.705	921.873	276.24	191.28	286.38	28	12	4	469176	372889	441681	470002	644629	526931	974597	932450	738817	642172	497626	1.16018e+06	952991	560117	833064	591801
669.4@1763	5.58271	10.9168	4.27462	0.000614752	0.00921786	-0.730644	669.397	669.396	669.398	1762.86	1756.38	1764.12	3	0	3	0	0	9043.64	5034.13	2832.09	9264.93	25650	39252.1	0	0	0	61584.3	51421.5	0	0	1756.2
1133.9@1533	-1.04123	18.4895	-4.2714	0.000618836	0.00926191	-0.737289	1133.85	1133.85	1133.86	1532.52	1525.86	1615.68	19	12	4	505957	498162	347484	363909	347539	480248	171645	316189	405487	539299	349707	192498	222376	375911	831901	308694
2567.2@1560	-1.06134	17.1359	-4.26707	0.000624374	0.00932752	-0.746229	2567.24	2567.21	2567.25	1559.88	1555.62	1575.66	16	12	4	206431	215264	136598	127458	179621	155465	68134.2	130669	172445	182550	191998	62153.3	115065	210166	115176	128773
1065.3@184	-2.2225	13.3989	-4.25648	0.000638119	0.00950808	-0.768078	1065.3	1065.3	1065.31	184.44	181.68	190.68	9	9	0	19911.5	14863	10823.3	21411.1	23597.2	18304	14359.8	9895.72	11237.8	7149.89	9092.66	5018.57	15986.3	11781.1	26534.5	20890.3
1169.9@342	-1.36717	16.1617	-4.25595	0.000638813	0.00950808	-0.769169	1169.85	1169.84	1169.92	341.52	339.3	369.96	19	11	4	67290.7	61466.2	106396	101789	128187	93041.8	25026.9	31380.3	49993.8	83449	149067	92244.8	50880	73369.4	110237	84098.9
1539.6@167	0.878132	19.0752	4.25424	0.000641066	0.00951228	-0.772701	1539.6	1539.58	1539.6	166.74	164.52	187.5	17	12	4	629907	678050	341582	481739	659773	319824	1.0021e+06	909634	376916	401254	547184	975582	655207	484876	444706	366953
1536.5@179	-2.85715	13.9432	-4.25365	0.000641837	0.00951228	-0.773907	1536.51	1536.33	1536.56	178.62	169.74	215.22	9	6	3	31148.7	32978	23030.5	30207.7	34005.2	20324.7	18491.3	19639.7	24692.6	18313.1	32085.4	2295.78	12875.2	13581	16379.1	27292.2
989.6@1607	-1.65001	16.9735	-4.25306	0.000642626	0.00951228	-0.775139	989.636	989.624	989.639	1607.46	1603.62	1611.78	16	12	4	256715	361943	94493.9	116288	145852	226085	55143.3	52582.4	70741.4	270726	117364	73166.8	66216.7	299577	121840	141453
1700.2@1538	-1.26672	19.5634	-4.24652	0.000651329	0.00960259	-0.788635	1700.2	1700.2	1700.2	1538.34	1532.88	1548.66	15	12	3	1.20426e+06	1.14105e+06	897356	876743	803001	967203	230944	779564	941597	1.21866e+06	861047	322595	477527	693420	1.59331e+06	591504
1460.5@169	1.2386	17.6656	4.24651	0.000651339	0.00960259	-0.78865	1460.49	1460.46	1460.52	169.02	167.28	201.54	18	11	4	143017	139060	185834	264015	299986	83035.1	492845	443087	220292	85231.5	225148	389896	304158	111076	146169	162736
1460.1@1650	-0.980922	14.915	-4.2458	0.000652292	0.00960259	-0.790116	1460.08	1460.08	1460.09	1649.73	1645.2	1651.38	6	6	0	43045.2	30850.9	41849.5	27112.9	36342.5	35397.1	25742.9	21747.4	26750.4	44579.3	34509.6	35275.3	21687.4	31570.5	31361.2	42119.6
2172.9@1703	-2.24243	14.4933	-4.24257	0.000656639	0.00964902	-0.796779	2172.89	2172.86	2172.9	1702.56	1700.1	1729.26	10	8	1	47529.7	54571.7	42541.8	29079.9	53680.2	24690.8	13726.5	24576.9	32132.2	55113.2	47161.1	6511.47	15997.1	23740.8	14857.5	9653.81
1401.5@171	-0.679139	21.7256	-4.23082	0.000672711	0.00986725	-0.821033	1401.45	1401.45	1401.47	171.42	169.5	175.32	17	12	4	4.09682e+06	3.86636e+06	4.08226e+06	4.48689e+06	2.8858e+06	4.53415e+06	2.72835e+06	2.39236e+06	3.42905e+06	3.41061e+06	3.65394e+06	2.51814e+06	2.25866e+06	3.49835e+06	3.22959e+06	4.56179e+06
2982.8@173	-2.76292	12.3586	-4.22632	0.00067897	0.009941	-0.830319	2982.78	2982.77	2982.79	172.56	169.62	173.58	5	3	2	11363.1	16156.9	7832.58	10666	13921	4962.23	8788.03	7973.73	6609.81	6161.16	11515.9	9100.53	9560.75	2792.43	6307.79	7101.91
1563.2@1527	-1.1128	19.7475	-4.21891	0.000689412	0.0100756	-0.845625	1563.17	1563.17	1563.17	1527.24	1522.74	1533.72	16	12	4	1.4761e+06	1.38513e+06	864245	814759	831185	1.0809e+06	372234	764802	894391	1.39523e+06	924092	385434	564111	1.04951e+06	1.73242e+06	713983
588.3@1621	7.11465	9.70546	4.21643	0.000692945	0.010109	-0.850749	588.34	588.34	588.34	1620.6	1589.76	1620.72	3	0	2	0	0	0	0	0	0	934371	0	0	0	0	321539	86131.8	0	0	0
1512.1@565	-1.75815	14.3168	-4.21299	0.000697872	0.0101625	-0.857853	1512.11	1512.11	1512.12	564.6	555.84	567	4	2	2	27105.3	30526.3	31332.5	35666	45391.7	29051.2	23599.1	11048.5	10653.8	24770.7	32859.7	13037	19164.5	11570.1	31119.6	28510.1
1064.3@184	-2.53421	13.3544	-4.21185	0.00069951	0.0101681	-0.860204	1064.3	1064.3	1064.31	184.26	182.1	187.38	10	8	2	17658.6	15791.2	13810.4	15116.4	22274.7	17669.6	11514.6	8190.28	8219.65	9834.99	12715.1	7979.06	16025.6	12869.7	24757.3	23119.8
1594.6@172	-1.21157	15.1177	-4.20719	0.000706262	0.0102478	-0.869835	1594.58	1594.58	1594.6	172.32	170.76	174.78	15	12	3	45968.2	61217.5	43002	61922.9	45410.2	55023.6	27080.5	28920.8	20623.5	31648.6	42503.7	32763.8	18631.5	41563.7	34576.5	44092.9
1169.8@1434	-1.13765	18.2204	-4.20377	0.000711261	0.0103018	-0.876905	1169.79	1169.77	1169.82	1433.88	1396.92	1479.6	21	12	4	534725	433357	264838	247737	266534	290240	167009	276060	313671	501472	382184	121976	167103	511677	419495	320252
1139.8@1445	-0.898724	19.7738	-4.20178	0.000714173	0.0103249	-0.881001	1139.75	1139.75	1139.78	1444.92	1411.98	1508.52	27	12	4	1.40537e+06	1.23554e+06	828277	795804	772106	1.13717e+06	428835	680611	834192	1.43625e+06	1.1236e+06	622707	586332	1.26713e+06	1.00363e+06	974381
1117.7@1487	8.5426	11.5346	4.20094	0.000715408	0.0103249	-0.882733	1117.66	1117.66	1117.67	1487.37	1485.78	1492.86	4	0	4	0	0	19356.9	17710.3	14896	3857.53	356170	166885	0	0	0	321657	231966	0	0	28414.7
491.4@1512	-0.907512	19.3586	-4.19798	0.000719785	0.0103695	-0.888847	491.392	491.39	491.393	1512.18	1461.9	1527.72	20	12	4	596670	574907	680094	549922	1.04142e+06	824725	400400	378551	947185	866413	1.07051e+06	528680	402557	963414	981451	487168
1496.5@171	0.861891	18.9484	4.19687	0.000721446	0.010375	-0.891157	1496.54	1496.54	1496.55	171.42	168.54	174.3	16	12	4	571638	627765	292344	357421	553813	313408	877718	809515	416696	417850	511251	857373	667498	460291	428879	300490
1444.5@172	0.520605	20.2333	4.19582	0.000723009	0.010379	-0.893326	1444.5	1444.45	1444.5	172.32	168.54	201.24	26	12	4	1.21504e+06	1.17125e+06	1.07706e+06	1.19138e+06	1.11109e+06	1.24803e+06	1.70472e+06	1.68894e+06	1.02335e+06	1.07058e+06	1.11264e+06	1.69106e+06	1.45601e+06	1.08796e+06	968002	1.13096e+06
1411@444	6.46992	9.94423	4.1908	0.000730528	0.0104586	-0.903696	1410.98	1410.98	1410.98	443.94	443.7	444.24	3	0	3	0	0	1502.39	0	0	711.203	0	294783	0	0	0	124980	176103	0	0	0
2461.7@180	-1.55832	13.0987	-4.18996	0.000731795	0.0104586	-0.905432	2461.66	2461.64	2461.67	180.18	178.32	182.58	9	5	4	17683.6	18151.8	8366.85	12336.2	15954.9	6080.19	14470.9	11045	8628.28	9581.08	9986.87	7093.79	13222.7	7945.45	8903.52	12967.9
1481.5@172	1.07766	20.101	4.18953	0.000732436	0.0104586	-0.90631	1481.52	1481.52	1481.53	171.66	169.5	174.3	16	12	4	1.33233e+06	1.39779e+06	573830	715701	1.30599e+06	555750	2.23159e+06	1.9872e+06	998597	1.02829e+06	1.17648e+06	2.11771e+06	1.68782e+06	1.04822e+06	868125	586160
2926.7@942	-1.63268	14.1025	-4.17843	0.000749395	0.0106818	-0.929249	2926.71	2926.7	2926.72	941.73	906.72	970.5	4	2	2	20833.7	13146	17454.2	26597.8	32774.3	22585.4	22267.9	11421.3	22850	17512.3	30137.1	8821.12	25268.3	29013.8	19174.3	20775.6
1413.5@171	-0.551661	23.7333	-4.17736	0.000751054	0.0106867	-0.931465	1413.46	1413.46	1413.47	170.79	168.54	174.3	16	12	4	1.78026e+07	1.47498e+07	1.4542e+07	1.41483e+07	1.31735e+07	1.32323e+07	1.23972e+07	1.08512e+07	1.47095e+07	1.46315e+07	1.56914e+07	1.1479e+07	1.01477e+07	1.52108e+07	1.3987e+07	1.6329e+07
1487@1699	-1.6145	15.6026	-4.17455	0.000755419	0.0107299	-0.937271	1486.97	1486.95	1486.98	1698.6	1693.5	1712.94	11	8	3	121605	124175	27865.6	41835.8	85930.3	59477.8	30431.1	23254.5	92921.1	76448.6	45276.8	28930.4	32352.3	80190.6	40396.8	39210.4
1562.2@1528	-1.09882	19.7975	-4.16892	0.000764243	0.0108362	-0.948907	1562.17	1562.17	1562.17	1527.69	1522.74	1534.68	16	12	4	1.48486e+06	1.39966e+06	886873	864753	838624	1.10019e+06	387500	744311	926165	1.51784e+06	955073	413914	599951	1.09423e+06	1.87499e+06	722160
904.7@284	-1.39487	18.3934	-4.16693	0.000767391	0.0108617	-0.953026	904.696	904.612	904.699	284.46	252.18	288.24	25	12	4	434011	401355	395293	420431	403288	376297	73962.9	189217	182913	646571	841036	276393	223110	390031	481950	390992
1289.8@1444	-2.15672	16.8716	-4.16148	0.000776061	0.0109652	-0.96428	1289.82	1289.81	1289.82	1443.96	1429.68	1456.32	11	8	3	71660.3	90943.1	251634	204399	193037	325249	160752	42643.4	136146	166830	115197	19851	38124.2	98549.9	421641	202791
1155.8@1436	-0.978632	19.5337	-4.14953	0.000795435	0.0112194	-0.98898	1155.78	1155.78	1155.81	1435.92	1396.98	1448.94	25	12	4	1.22392e+06	1.14613e+06	685215	662218	686879	838681	446003	326103	797282	1.22751e+06	936398	572244	558931	1.20571e+06	832518	735299
145@2013	-0.837984	21.0223	-4.1469	0.000799768	0.0112608	-0.99442	145.049	145.049	145.049	2013.06	2009.16	2017.74	16	12	4	2.44978e+06	3.49771e+06	2.57968e+06	2.24635e+06	2.43988e+06	2.36325e+06	1.37389e+06	1.73586e+06	1.75205e+06	3.17961e+06	2.59235e+06	1.16243e+06	1.28744e+06	2.67958e+06	2.44418e+06	1.6476e+06
2548.8@1550	-0.980086	18.7598	-4.13802	0.000814573	0.0114493	-1.01279	2548.75	2548.75	2548.76	1550.49	1542.72	1557.18	16	12	4	645713	714020	367228	376719	408561	684375	231253	341641	435323	719573	472468	222789	320487	622344	532686	369805
362.2@2013	-0.864303	20.1194	-4.13491	0.000819818	0.0115031	-1.01922	362.155	362.155	362.155	2013.39	2009.16	2017.74	16	12	4	1.66846e+06	1.9069e+06	1.26634e+06	1.16485e+06	1.27156e+06	1.33312e+06	787814	836751	883067	1.65456e+06	1.46158e+06	587299	731583	1.5813e+06	1.18091e+06	882671
1319@438	6.86561	8.68654	4.13306	0.000822964	0.0115111	-1.02305	1318.96	1318.96	1318.96	438.33	436.92	439.74	2	0	2	0	0	0	1476.82	0	0	937.545	212186	0	0	0	9494.33	159509	0	0	819.233
1541.6@167	0.88404	18.4138	4.13288	0.000823264	0.0115111	-1.02342	1541.61	1541.61	1541.61	166.65	164.52	167.4	16	12	4	411087	406518	221018	300585	411248	195787	634278	589970	243414	252567	349132	602593	431652	305847	268677	229592
1443.5@169	0.583744	21.6819	4.13206	0.000824662	0.0115111	-1.02511	1443.5	1443.47	1443.5	169.47	167.52	230.34	18	12	4	3.34842e+06	2.96222e+06	2.63516e+06	3.03812e+06	2.76041e+06	2.97118e+06	4.947e+06	4.72246e+06	2.99848e+06	3.08222e+06	2.85466e+06	4.93921e+06	4.34792e+06	3.28444e+06	2.69022e+06	3.26908e+06
1205.8@441	4.75207	12.519	4.1308	0.000826804	0.0115211	-1.02771	1205.81	1205.81	1205.82	440.52	437.94	442.2	4	0	4	3658.96	4866.64	8149.06	14090.3	5215.68	5402.67	59595.9	99431.4	1306.87	1079.33	0	77575	70992.9	1926.7	3147.78	3801.89
1442.5@170	0.579611	22.6475	4.11995	0.000845543	0.0117619	-1.05015	1442.5	1442.5	1442.5	169.5	167.52	231.36	17	12	4	6.74879e+06	5.85435e+06	4.92775e+06	5.76387e+06	5.42791e+06	5.51135e+06	1.02745e+07	9.02311e+06	5.83305e+06	5.93402e+06	6.43614e+06	9.45362e+06	8.23746e+06	6.25615e+06	4.98165e+06	5.55831e+06
1462.1@1650	-1.14491	14.945	-4.11664	0.000851361	0.0118225	-1.05701	1462.08	1462.08	1462.09	1649.64	1645.44	1652.04	8	6	2	52069.3	37158.5	39092.4	28150.4	43010.7	51322.3	24097.2	21685.7	32612	46331.9	34858.1	31833.6	20885	30518.4	18899.8	44229.6
692.5@1449	-1.98889	21.4173	-4.10621	0.000869902	0.0120593	-1.07858	692.522	692.522	692.524	1448.94	1360.86	1519.86	7	2	4	5.24658e+06	5.22183e+06	4.11865e+06	4.43777e+06	4.01626e+06	5.63593e+06	2.06078e+06	967238	4.43846e+06	893383	4.76124e+06	274052	1.80287e+06	2.29559e+06	4.61982e+06	4.54265e+06
2388.7@1547	-0.889424	18.1138	-4.10023	0.000880721	0.0121703	-1.09095	2388.71	2388.71	2388.72	1547.4	1541.88	1594.62	17	12	4	389063	395972	262258	236673	235858	403801	145733	218486	285988	388939	314333	148855	236237	377495	360311	273544
554.4@1420	6.35597	12.552	4.10012	0.000880927	0.0121703	-1.09118	554.37	554.368	554.371	1420.17	1417.86	1422.54	4	0	4	943.239	0	15811.9	23048.2	9958.22	31953.5	154145	186977	0	0	0	165391	169609	0	2340.53	30442.3
1727.2@1531	-1.13356	19.4578	-4.09653	0.000887489	0.0122401	-1.09861	1727.23	1727.2	1727.23	1530.9	1525.86	1555.32	17	12	4	1.16262e+06	1.12384e+06	777328	707046	755962	858818	286024	664313	774053	1.13606e+06	799356	289235	497086	741699	1.42231e+06	509395
2545.7@1568	-0.932776	18.0369	-4.0901	0.000899377	0.0123829	-1.11192	2545.71	2545.71	2545.72	1567.83	1563.6	1571.46	16	12	4	405210	460181	271409	244093	246599	358755	150143	183986	245243	403970	269058	156227	196890	367375	290749	209492
1052.7@337	-1.73757	15.9174	-4.08366	0.00091143	0.0125012	-1.12524	1052.74	1052.74	1052.79	337.47	275.46	342.96	12	9	2	55325.6	57981.8	102663	82953	101275	55527.3	12587.8	19505.6	56096.1	93320.6	156730	59405	70518.3	85689.7	74346.6	76640.8
2537.7@1559	-3.29757	16.6218	-4.08327	0.00091217	0.0125012	-1.12605	2537.75	2537.74	2537.75	1558.8	1549.32	1584.54	15	12	1	291194	294448	174644	155695	76887.1	264857	24950.4	101161	79908.7	284955	159502	4562.5	59374.3	130857	259954	106531
2386.7@1548	-0.853356	17.9731	-4.08304	0.000912606	0.0125012	-1.12653	2386.71	2386.7	2386.71	1547.76	1542.72	1595.64	19	12	4	344112	360600	244934	212062	254536	339404	142476	209810	275507	350107	226694	137875	203016	339019	333178	244643
1000@168	0.846289	16.6807	4.07727	0.000923561	0.0126298	-1.13847	1000.04	1000.01	1000.04	168.42	166.5	187.38	17	12	4	117202	101932	61151.9	82114.5	92511	47685.7	188567	159772	87539.3	86895.7	100342	169342	159034	106268	79427.9	87953.4
2454.1@299	-1.01605	13.5164	-4.07444	0.000928978	0.0126682	-1.14432	2454.14	2454.12	2454.15	299.28	296.94	305.52	11	9	2	13275.7	10707.1	13956.5	10325.6	16666	12905.2	13228.6	11729.8	15258.2	9457.9	12643.2	13998.8	15672.5	16221.7	13923.9	11760.3
1591@1699	-4.26701	13.7947	-4.07417	0.000929504	0.0126682	-1.14488	1591	1590.99	1591	1699.02	1698.12	1700.28	6	6	0	1090.67	64639.6	46110.4	36578.8	28791.7	62658.6	9248.26	21621.7	14632.1	55562	38734.4	1923.13	6185.59	53962.2	31653.9	16247.9
237.2@1503	-1.50118	17.3832	-4.07153	0.000934602	0.0127163	-1.15035	237.194	237.193	237.196	1502.79	1498.98	1516.5	6	6	0	237870	191541	70002.3	156660	188795	194800	72148.8	77895.2	115944	283023	308743	106498	84587.5	419938	335942	327469
450@1649	-1.03533	15.055	-4.06567	0.000946003	0.0128497	-1.16248	450.048	450.047	450.049	1649.01	1646.16	1653.36	8	8	0	47917.8	40604.9	52393.7	39516.6	42414.4	51239.7	28125.3	24962.4	26745.2	45822.3	36089.8	33223.2	22577.8	36194	22834.3	39658.9
1714.2@1535	-1.10206	21.5922	-4.06262	0.000951988	0.0129093	-1.16879	1714.22	1714.2	1714.22	1535.04	1528.86	1601.52	20	12	4	4.58872e+06	4.53226e+06	3.97511e+06	2.80481e+06	2.72029e+06	4.50002e+06	1.40071e+06	2.54016e+06	3.7731e+06	4.56271e+06	2.99051e+06	1.2901e+06	2.15757e+06	3.08606e+06	6.12696e+06	2.59303e+06
1380.9@1442	-3.5	15.3592	-4.06156	0.000954085	0.0129161	-1.17099	1380.95	1380.91	1380.97	1442.46	1401.72	1464.96	11	9	1	56808.1	50510	101378	145925	101284	74467.5	31160.9	7574.52	46572.4	65773.4	59548.6	55606.8	14215.6	104813	81455.9	46098.6
1514.6@169	0.784471	17.4271	4.05879	0.000959559	0.0129685	-1.17671	1514.57	1514.53	1514.58	169.08	165.42	193.2	29	12	4	201166	194620	139913	155350	162382	95224.1	274160	294388	125885	125664	221973	269397	250156	119251	136057	119544
180.1@2014	-0.825219	19.2179	-4.05542	0.000966281	0.0130375	-1.18369	180.086	180.086	180.087	2013.93	2010	2024.04	16	12	4	689514	998081	750447	649917	666655	595781	454633	441985	526272	931274	859959	400141	332921	814002	580556	485972
1555.6@166	0.88919	17.3978	4.05129	0.000974571	0.0131089	-1.19223	1555.62	1555.6	1555.62	166.44	164.52	176.52	17	12	4	191651	205797	103009	149742	205068	104535	332879	305878	115878	109161	168295	307720	201151	148764	115535	122313
541.4@1717	8.41133	14.7949	4.05117	0.000974815	0.0131089	-1.19248	541.358	541.357	541.359	1716.69	1622.1	1810.44	10	1	3	2277.8	0	0	3240.23	0	0	1.64019e+06	2.34085e+06	190627	42235.7	26366.6	2.34445e+06	2.82414e+06	247803	63163.4	90929.3
1540.6@167	0.852716	19.189	4.05003	0.00097712	0.0131181	-1.19484	1540.61	1540.6	1540.61	166.56	164.52	167.34	16	12	4	700043	763593	376500	528797	706790	337128	1.07937e+06	974993	404059	432768	583454	996114	704526	539955	458812	405635
1352.8@698	7.21616	10.7784	4.04452	0.000988345	0.0132468	-1.20626	1352.85	1352.85	1352.85	697.86	695.58	700.38	3	0	3	0	0	8312.76	5904.74	7727.71	3930.62	36450.5	124517	0	539.565	0	74100.4	127750	0	0	2356.42
2546.7@1570	-1.02764	17.7391	-4.04204	0.000993429	0.0132929	-1.21139	2546.72	2546.71	2546.72	1569.72	1564.38	1573.5	16	12	4	356663	391361	204819	182701	211725	306594	120727	154992	192499	352822	224933	113024	154233	322743	242473	165078
550.4@1711	7.58995	9.9645	4.03871	0.0010003	0.0133627	-1.21828	550.397	550.396	550.465	1711.14	1707.6	1711.98	5	1	4	0	0	1587.97	0	2802.38	51854.6	43034.7	55034.5	0	0	0	101474	49547.1	2392.02	0	0
722.4@352	-7.04139	12.3914	-4.02658	0.00102576	0.0136802	-1.2434	722.367	722.366	722.367	352.2	349.02	354.54	6	6	0	53548.8	67044.7	2772.56	0	93002.9	58905.4	0	1348.49	33386.4	60627.8	89810.6	0	2958.82	38176.6	103318	0
1191.2@192	-1.23133	15.992	-4.02201	0.00103551	0.0137874	-1.25285	1191.17	1191.17	1191.18	191.7	186.3	196.2	14	12	2	94142.3	86358.7	97288.5	95197.3	80668	140631	44499.1	46023.2	59359.8	28872.2	73809.4	49058.9	30245.5	74708.4	49990.5	106180
1430.5@170	0.591724	20.8733	4.01897	0.00104206	0.0138519	-1.25916	1430.49	1430.49	1430.49	170.31	168.54	173.28	16	12	4	2.14265e+06	1.58453e+06	1.52375e+06	1.65968e+06	1.53204e+06	1.56704e+06	2.95717e+06	2.56422e+06	1.72756e+06	1.7789e+06	1.92527e+06	2.71378e+06	2.38374e+06	1.83701e+06	1.6281e+06	1.99817e+06
1651.1@1594	-2.0665	16.042	-4.01458	0.00105159	0.0139556	-1.26825	1651.1	1651.09	1651.1	1594.11	1590.54	1599.42	10	10	0	132470	199151	143508	122045	27927.1	236294	29092	33028.8	39124.2	147105	60408.2	26427.2	31797.4	122345	49294.4	65275.5
861.7@278	-1.37537	17.0823	-4.01125	0.00105887	0.0140223	-1.27515	861.668	861.58	861.673	278.46	208.68	347.34	16	11	3	138758	167366	202171	183601	149759	191604	59768.7	82651.3	63459.6	293337	414069	93509.7	65590.7	87962.2	200375	166610
1698.2@1569	-1.6942	17.8079	-4.01069	0.00106009	0.0140223	-1.2763	1698.19	1698.15	1698.19	1568.73	1531.86	1612.32	32	12	4	633262	559131	195914	200594	196310	540397	66054.8	152958	179096	567379	163605	95044.5	110505	365808	315595	173504
820.6@671	-1.00542	18.7806	-4.00866	0.00106456	0.0140585	-1.2805	820.588	820.58	820.595	671.01	656.94	679.38	4	1	2	647421	472188	464519	578521	872398	438275	345208	131849	394190	413971	618512	407785	305240	418461	696593	430075
847.1@1648	-2.29777	14.8096	-4.0049	0.0010729	0.0141454	-1.28829	847.078	847.076	847.08	1648.44	1644.48	1654.38	9	8	1	7602.79	12825.4	36636.5	69733.1	33565.6	31416.7	9753.25	27977.7	51299.1	66046.7	59595.5	14976.1	13641	26662.5	125874	71803
1413@445	5.86943	9.68877	4.00339	0.00107626	0.0141552	-1.29142	1412.98	1412.98	1412.98	444.81	443.7	445.92	2	0	2	0	0	2186.35	0	0	745.678	0	145413	0	0	0	49347.2	77229.9	0	0	1520.04
1577.2@1525	-6.16408	14.9415	-4.00294	0.00107727	0.0141552	-1.29236	1577.19	1577.18	1577.19	1524.84	1519.74	1529.22	9	8	1	138910	136372	62038.6	45725	140792	105468	41537.7	36736.1	46574.9	134063	71050.5	0	10062.8	95664.6	160092	36086.3
2179.4@1702	-2.98517	13.7858	-4.00221	0.00107889	0.0141552	-1.29386	2179.39	2179.39	2179.41	1702.02	1699.08	1703.64	6	6	0	48792.4	54023.4	29593.6	10980.3	29443.9	8487.97	4187.81	18534.3	26075	38871.7	51014.7	3198.57	15284.2	27052.4	10841.5	3291.89
2085.8@168	0.664118	14.7781	3.99804	0.00108828	0.0142552	-1.30251	2085.82	2085.82	2085.83	167.7	165.54	172.68	9	6	3	24707.7	23282.1	26474.8	31399.4	35125.8	16582.9	43453.9	49958.5	29868.4	14814	26793.1	47818.2	44136.8	17357.2	23042.1	23040.4
1523.1@1539	-2.58013	16.7378	-3.99174	0.00110258	0.0144192	-1.31555	1523.13	1523.13	1523.14	1538.73	1532.7	1548.18	12	11	1	186584	190138	135607	186509	107369	167287	16082.1	154712	140592	219175	127389	9881.05	86024.4	195753	312032	97595.4
540.4@1224	5.76993	15.578	3.98097	0.00112749	0.0147134	-1.33786	540.355	540.355	540.356	1224.24	1188.18	1230.6	3	0	3	2052.08	0	12421.1	13894.7	8658.14	20267.6	537727	3.38278e+06	35482.1	29805.2	14718.7	255201	2.04966e+06	667330	108918	29157.2
1263.8@1430	-5.59659	13.6407	-3.97987	0.00113006	0.0147134	-1.34014	1263.81	1263.79	1263.82	1429.86	1414.68	1476.9	8	6	1	24063.9	39950.8	78129.6	49895.9	78744	89019	19550.6	3427.89	15151.8	40496.1	3315.52	6985.95	0	24501.9	105117	49669.5
1118.7@1487	7.60697	11.6003	3.97966	0.00113054	0.0147134	-1.34056	1118.67	1118.66	1118.7	1487.28	1450.8	1493.88	5	0	4	0	0	23881.7	6456.97	16328.6	7739.99	239076	99375.7	0	0	0	235618	145369	0	0	13402.4
330.1@2327	-4.86908	15.2784	-3.9788	0.00113258	0.0147162	-1.34235	330.06	330.059	330.06	2327.4	2324.4	2329.44	6	6	0	93083	120338	157277	134478	94335.9	585989	4864.15	49760.6	34608.1	111667	64817	14090.5	0	3859.65	161047	92306.1
558.4@1465	5.58486	12.3212	3.97165	0.0011495	0.0148921	-1.35717	558.371	558.37	558.373	1464.9	1459.8	1465.32	3	0	3	2280.82	2595.52	11795.3	7866.82	889.188	19556.2	79089.6	84739.5	0	989.956	0	97712.5	147750	1553.61	0	16420.5
2113.8@338	-1.30321	15.1497	-3.97152	0.0011498	0.0148921	-1.35742	2113.78	2113.76	2113.79	338.34	333.48	358.56	11	7	4	28721	44817.2	21680	49422.1	59917.4	60066.8	28464.1	15671.2	39564.2	51521	31973.1	32935.6	30538.2	39157	64851.6	57669.4
1177.2@190	-1.1892	15.3812	-3.96703	0.00116056	0.0150075	-1.36672	1177.15	1177.14	1177.32	190.26	181.8	193.56	19	11	2	44264.4	65768.9	46935.4	59115.4	30060.5	106038	27222.2	32568.7	45517.8	31695.5	44918.8	39750.7	23460.1	46364.6	47552.1	71729
1537.1@1536	-0.970151	18.855	-3.96447	0.00116674	0.0150632	-1.37202	1537.15	1537.15	1537.15	1535.52	1529.7	1627.74	21	12	4	692063	620130	488549	456849	413746	674347	272621	451336	501040	704300	455402	211382	286847	458978	919297	384813
1491.5@170	1.06168	14.666	3.96235	0.00117189	0.0151056	-1.37642	1491.48	1491.47	1491.48	169.5	169.08	171.72	6	2	4	22828.4	22214.6	27469.1	27613.1	40073.7	10486.9	62704.6	47829.2	18503.3	14249.8	30447.9	60456.2	41336.7	14572.1	12412.1	22653
2528.7@1575	-3.37943	16.0341	-3.96122	0.00117464	0.0151169	-1.37876	2528.7	2528.7	2528.7	1574.88	1564.62	1587.66	11	9	2	74072.6	39688.6	113544	223239	122764	108796	4480.73	122173	149426	109893	167547	6608.74	44044	38851.9	280805	176635
2882.8@1704	-1.33027	14.4747	-3.95993	0.00117779	0.0151335	-1.38144	2882.84	2882.83	2882.85	1703.58	1701.12	1725.12	9	7	2	36868.5	42825.1	37821.1	26987.7	41916.2	16543.2	17984.6	21409.5	31045.4	27715.5	37660.9	11518.1	20933.6	24172.2	11812.3	16112.9
2577.3@284	-4.34879	12.5099	-3.95351	0.0011936	0.0153122	-1.39474	2577.28	2577.27	2577.28	284.16	279.48	289.56	7	7	0	37004.3	38143.6	4424.55	586.948	17014.5	5280.97	6233.72	1947.17	17534.6	19306.6	37954.5	5672.01	3232.52	31276.8	23370.6	795.602
1504.5@167	1.5453	15.057	3.94911	0.00120455	0.0154282	-1.40386	1504.51	1504.51	1504.52	167.4	164.52	168.3	11	7	4	17278.3	16437.1	30666.7	49364.3	68496	9353.58	101457	92169.9	29606.2	10229.9	44055.3	86374.4	58931.8	11118.6	23666.2	33183.1
1713.2@1533	-0.983853	21.5754	-3.94587	0.00121269	0.0155078	-1.41057	1713.22	1713.22	1713.22	1533.36	1529.7	1541.7	16	12	4	4.71954e+06	4.39401e+06	3.37514e+06	2.96252e+06	2.84358e+06	4.38062e+06	1.50261e+06	2.58221e+06	3.05181e+06	4.45323e+06	3.06333e+06	1.45484e+06	2.07778e+06	3.05212e+06	5.98636e+06	2.55491e+06
2573.2@1554	-1.03059	16.8345	-3.94433	0.00121656	0.0155328	-1.41375	2573.25	2573.22	2573.27	1553.97	1546.68	1584.66	18	12	4	153908	158939	77577.5	106172	143004	126623	80938	42987.4	123386	141285	204650	73460.6	128761	129433	144638	125718
1683.2@1539	-1.67951	16.8178	-3.93135	0.0012498	0.015932	-1.44064	1683.18	1683.17	1683.18	1538.91	1533.72	1583.88	14	11	1	182172	151616	131910	118525	172174	127170	22522.3	146577	146623	177039	118426	31809.4	90459.8	163498	273038	84662
1784.3@1530	-2.75675	16.7328	-3.92914	0.00125554	0.0159799	-1.44522	1784.26	1784.22	1784.29	1529.64	1525.86	1537.2	15	12	3	255085	230719	139478	130361	133400	208223	67814	90076.6	128611	233745	123171	6352.11	54989.9	149168	273156	111419
1166.8@1447	-0.905656	17.1838	-3.92775	0.00125918	0.0160011	-1.44811	1166.78	1166.76	1166.81	1446.78	1418.58	1453.02	18	11	4	171571	167056	136100	100429	142407	211022	69447.9	119174	133746	210231	190130	114576	101323	197530	245452	158145
2108.8@334	-0.504323	15.2877	-3.92436	0.00126808	0.0160889	-1.45513	2108.77	2108.76	2108.77	334.32	332.1	340.2	12	9	3	45036.8	37929	43570.7	45812.6	46994.7	39994.7	30808.9	37751.5	40537.3	37862.1	42604.7	42151	41034.4	31655.5	46496.3	40441.1
2565.8@1550	-0.884862	18.4652	-3.91096	0.00130386	0.016517	-1.48288	2565.77	2565.73	2565.78	1549.5	1542.84	1586.1	22	12	4	646509	537867	376032	337822	288496	496589	215232	296725	422755	434839	352129	189730	250646	354374	531571	298880
1770.2@1529	-1.05852	17.4393	-3.90566	0.00131831	0.0166738	-1.49386	1770.22	1770.12	1770.28	1528.53	1519.44	1605.12	18	12	4	254773	229265	158322	216491	217577	162201	107646	167493	232636	263842	221904	54868.8	143267	134493	268767	162358
570.4@521	5.77605	12.4699	3.90147	0.00132985	0.0167793	-1.50255	570.373	570.37	570.375	521.46	521.1	521.82	2	0	2	1936.84	0	24432.3	7994.22	19534.5	11759.7	151467	140529	0	972.868	0	94263.8	107124	1441.23	0	20677.6
1425@1450	-1.41268	22.2728	-3.90112	0.0013308	0.0167793	-1.50327	1425.04	1425.04	1425.04	1449.96	1449.84	1453.32	3	0	3	8.742e+06	7.99052e+06	3.42071e+06	4.33577e+06	4.75486e+06	4.91189e+06	1.6819e+06	1.82256e+06	7.04149e+06	8.84233e+06	7.33837e+06	1.79237e+06	6.44885e+06	8.2211e+06	7.293e+06	4.81465e+06
1485.5@1714	-2.11744	15.6259	-3.90016	0.00133347	0.016784	-1.50527	1485.54	1485.41	1485.55	1714.08	1696.68	1729.38	6	4	2	49284.9	38026.1	131427	85193.7	117072	194544	21358.8	12589.2	31814.4	63992.2	40631	66902.5	25564.7	57138.3	80487.1	80909.3
828.2@2022	-1.09566	16.0019	-3.89949	0.00133533	0.016784	-1.50665	828.17	828.169	828.172	2021.76	2018.52	2024.94	5	3	2	62449.3	37883.1	125891	106524	119995	49017.3	53367.1	48241.7	71077.6	60057.4	127285	35385.1	41869	52200.7	83747.6	69619
1141.8@1440	-0.952898	19.702	-3.88548	0.00137479	0.0172532	-1.53568	1141.76	1141.75	1141.82	1439.88	1367.64	1513.56	26	12	4	1.50148e+06	1.26746e+06	766418	710425	689139	972878	389260	658000	839210	1.40148e+06	1.06985e+06	564257	538775	1.32243e+06	1.07697e+06	817207
1110.9@220	-2.72628	16.2472	-3.88329	0.00138105	0.0173048	-1.54021	1110.9	1110.89	1110.91	219.72	213.66	221.64	13	10	2	110418	146552	116392	112869	149067	205773	91482.5	12102.4	75498.6	105011	112327	8921.94	112409	109316	99275	127673
2028.7@350	-0.999028	14.3095	-3.88079	0.00138826	0.0173683	-1.5454	2028.69	2028.68	2028.7	350.19	343.08	357.42	8	5	3	18786.1	20748.2	32628.7	35488.4	27239.5	12538.8	17485.8	15662.8	24602.4	15500.5	25003.1	26176.7	17328.9	13562.2	31958.7	28076.7
1785.7@1710	-3.53929	13.5031	-3.87898	0.00139349	0.0174068	-1.54914	1785.74	1785.73	1785.74	1710.3	1708.08	1712.52	11	10	1	24428.6	31283.1	33437.9	19815.1	38986.6	52834.4	27029.1	4498.71	12795.7	16972.1	12181.2	11366.7	10055.9	18930	8862.9	17126.9
1542.6@167	0.865493	17.0871	3.87803	0.00139623	0.0174141	-1.5511	1542.61	1542.59	1542.61	166.8	164.52	183.48	17	12	4	154444	172911	89455.9	125516	156867	69095.8	246223	238075	99740.5	101027	132947	242706	180395	113637	111010	78343.7
2482.2@297	-0.869025	13.8322	-3.87468	0.001406	0.017509	-1.55805	2482.17	2482.16	2482.18	296.52	294.12	299.22	14	10	4	17147.2	18949.8	15321.3	10502.7	18715.1	13910.5	19012.9	16097.5	18630.6	17887.8	19240.8	12836.1	15566.4	16722.8	15783.1	12778.6
490.3@1490	-6.27619	16.566	-3.87354	0.00140934	0.0175235	-1.56041	490.286	490.285	490.287	1489.83	1487.7	1491.48	14	12	2	184751	160432	561803	569928	428484	876462	269256	0	162186	119199	224188	0	90128.4	156134	147960	505439
480.3@1519	-3.86439	15.3572	-3.86876	0.00142341	0.0176713	-1.57031	480.309	480.281	480.385	1519.29	1485.42	1525.8	6	6	0	166413	133383	48600.5	59323.4	41431.3	39543.5	7106.37	2313.34	107326	61288.3	105643	58495.1	35803.4	124490	76502.4	62451.7
2021.8@173	-0.879379	14.4878	-3.86624	0.00143088	0.0177368	-1.57553	2021.77	2021.75	2021.78	173.04	169.38	180.78	10	6	4	31719.1	38535.9	25935.6	24931.7	30927.6	26078.2	14509.6	19132	19878.9	24289.5	28565.8	21134.2	29946.2	25506.7	17496.8	21238.7
361.2@2014	-0.845299	22.3374	-3.86101	0.00144655	0.0178793	-1.58637	361.153	361.153	361.153	2013.81	2009.16	2017.74	16	12	4	8.1614e+06	8.27726e+06	5.72453e+06	5.43678e+06	5.42447e+06	5.42396e+06	3.62865e+06	3.71428e+06	3.82853e+06	7.25734e+06	6.44463e+06	3.12851e+06	3.30681e+06	6.45981e+06	5.42257e+06	4.10379e+06
2543.7@1574	-1.13514	17.0632	-3.86092	0.0014468	0.0178793	-1.58655	2543.71	2543.71	2543.72	1574.31	1569.18	1581.54	16	12	4	175318	177046	131444	197456	168559	74578.4	55899.4	148362	163975	179507	179740	58410.1	93749	120527	264828	146720
1554.6@166	0.868422	18.1779	3.8585	0.00145412	0.0179423	-1.59157	1554.62	1554.59	1554.62	165.81	83.7	188.4	18	12	4	321014	381863	190899	270528	351359	169948	567329	506295	190825	205370	277351	526220	330175	253499	218256	211385
1230.2@189	-0.981935	15.5747	-3.85705	0.0014585	0.0179689	-1.59457	1230.22	1230.21	1230.24	188.58	176.4	193.2	17	10	3	65034	49663.4	43403.5	62693.6	49614.8	98029.8	48599.7	33849.6	46903.6	46365.4	62385.3	38636.3	29050.1	27628.2	60330.3	80667.7
1536.1@1533	-0.886505	20.1765	-3.85226	0.00147311	0.0181213	-1.60449	1536.14	1536.14	1536.15	1532.88	1528.86	1541.7	16	12	4	1.64683e+06	1.60278e+06	1.20505e+06	1.15907e+06	1.06719e+06	1.65271e+06	641242	996687	1.25878e+06	1.73271e+06	1.18682e+06	589377	814086	1.18549e+06	2.42112e+06	995359
1141.8@352	-1.08345	15.1678	-3.85076	0.00147772	0.0181464	-1.60761	1141.82	1141.82	1141.82	352.14	351.06	353.58	8	5	3	40846.6	24727.8	52258.4	47806.3	71487.2	62851.9	22726.3	18087	31437.5	39720.5	43615.5	43198.7	35145.1	41256	39935.9	32505.7
916.6@1486	-3.78003	15.0691	-3.85013	0.00147965	0.0181464	-1.6089	916.57	916.567	916.572	1485.78	1483.74	1486.62	8	8	0	36550.5	33692.8	185045	152353	50924.1	337889	36799.2	7403.07	17655.2	35403.7	43181.8	17806.5	13451.1	34862	41378.6	207539
1696.2@1536	-0.819711	18.7472	-3.84854	0.00148456	0.0181792	-1.61221	1696.19	1696.16	1696.19	1535.76	1528.86	1624.62	23	12	4	617303	571205	498126	392940	399449	591351	242258	338349	416543	625690	435306	290731	316474	396259	817157	343446
1402.5@172	-0.565523	20.3136	-3.84489	0.00149589	0.0182901	-1.61977	1402.45	1402.44	1402.46	172.2	169.5	193.2	17	12	4	1.48615e+06	1.39533e+06	1.56167e+06	1.73854e+06	1.19738e+06	1.68443e+06	1.10131e+06	953197	1.3106e+06	1.22722e+06	1.39648e+06	956996	890845	1.29344e+06	1.2225e+06	1.74581e+06
1238@206	-1.06076	16.5911	-3.84228	0.00150401	0.0183616	-1.62516	1238	1237.98	1238.17	206.01	189.54	216.18	22	11	4	174002	131337	99138.1	130299	149272	177239	99554.6	44710.6	88651	104569	73999.3	47678.1	80867.2	96778.6	74344.8	108721
300.2@236	-4.96291	15.9701	-3.83482	0.00152754	0.0186208	-1.64062	300.186	300.185	300.187	236.34	235.38	238.68	8	6	2	158071	149358	168441	201360	135279	310474	136671	4268.8	99170.1	146450	107869	0	83315.2	119606	117588	110380
2431.1@301	-1.04253	14.0076	-3.82184	0.00156937	0.0191019	-1.66751	2431.1	2431.09	2431.1	301.02	296.34	304.38	12	8	4	30197.5	17548.6	13643.7	18079.5	27435.7	12306.6	19442.3	17425.6	19463	17259.1	21966.4	9844.39	19860.4	22788.5	16418.9	14800.6
2562.2@1566	-1.43985	16.6694	-3.82056	0.00157357	0.0191242	-1.67017	2562.23	2562.22	2562.3	1566.48	1533.42	1579.32	15	12	2	222550	216836	68541.4	79817.7	129261	123257	34695.9	76929.3	128745	196947	153199	47057.2	75399.2	190799	73682.9	78032.5
1537.6@169	1.19214	16.1154	3.81916	0.00157816	0.0191512	-1.67307	1537.58	1537.56	1537.59	169.38	164.52	176.46	17	12	4	75127.6	106325	25989.3	42279.6	92054	39067.2	160981	148959	46182.1	60027.8	77168.7	152856	100310	54692.5	53308.4	33535.3
1680.6@179	4.56793	8.72033	3.80902	0.0016118	0.0195301	-1.69406	1680.57	1680.45	1680.7	179.43	169.08	192.54	4	0	3	0	763.364	0	0	0	0	0	16139.8	0	0	0	25267.8	27506.5	0	0	0
704.3@2015	-6.79217	12.0937	-3.80815	0.00161475	0.0195365	-1.69587	704.27	704.269	704.274	2014.62	2011.92	2015.94	6	6	0	130708	128327	34124.5	21655.1	18896.9	17717.8	0	0	1321.71	71822.9	41184	0	0	39467.9	9380.82	0
1691.1@1583	-0.657501	18.7501	-3.80292	0.00163244	0.019721	-1.70671	1691.13	1691.12	1691.14	1582.74	1535.64	1627.5	21	12	4	476408	621358	409785	414449	431385	458650	265379	364992	469855	574500	488998	302949	365448	398174	686958	412064
1697.2@1536	-0.799956	19.2209	-3.79528	0.00165858	0.020007	-1.72252	1697.19	1697.18	1697.19	1535.64	1530.72	1665.72	19	12	4	890100	753646	741216	599706	547364	797706	362188	492945	650345	843955	534898	454977	351404	543264	1.0723e+06	547606
622.3@1362	-2.44522	16.0805	-3.7919	0.00167032	0.0201185	-1.72953	622.272	622.271	622.277	1361.88	1358.88	1364.76	11	10	1	188620	204147	43366.1	42467.3	202287	14450.3	27538.3	19663.8	145170	206510	168624	44234.3	21602.9	164847	140159	33393.7
2149.5@1536	-3.25419	14.1266	-3.79034	0.00167574	0.0201537	-1.73275	2149.47	2149.44	2149.48	1536.09	1529.7	1567.26	6	6	0	35005.4	37121.6	23132	31474.1	52138.1	15819.1	4509.47	37056.2	65242.1	41675.5	46792.5	2150.75	15107.9	9523.09	62430.6	4832.54
2510.2@295	-1.401	12.9775	-3.78916	0.00167986	0.0201733	-1.7352	2510.19	2510.19	2510.21	294.66	292.56	295.5	7	4	3	11999.6	9915.74	9557.37	4200.97	12991.3	5471.04	10061.8	11277.5	9456.91	10798	16645.7	7940.24	13913	12322.9	13818.1	3117.06
1175.3@185	-1.06079	14.4921	-3.78789	0.00168432	0.0201969	-1.73783	1175.33	1175.33	1175.34	184.89	181.26	187.74	10	8	2	33309.8	28416.7	24759	24047.6	46417.5	35826.7	22243.2	17874.1	17503.1	15134.3	26320.8	21866.4	18032.3	17299.7	22822.2	45677.6
1786.6@188	-1.89123	13.9747	-3.78313	0.00170109	0.0203623	-1.74769	1786.55	1786.54	1786.56	187.92	183.48	194.16	12	8	4	27977.2	32031.8	17025.7	8850.1	25467	16931.7	22998.9	9805.36	27015.4	24573.8	33167.8	10835	18611.4	19144	18757	16920.4
939.6@545	-1.40071	18.8895	-3.78255	0.00170316	0.0203623	-1.74889	939.602	939.596	939.696	545.16	513.12	600.6	27	12	2	628115	812008	460986	632332	517955	578321	292160	119344	441948	344881	1.06859e+06	143022	685884	609963	1.07651e+06	516516
1138.8@236	-4.77747	15.5492	-3.7773	0.00172186	0.0205275	-1.75975	1138.79	1138.78	1138.82	236.28	179.4	244.62	21	12	2	92366.1	198032	102580	143524	117633	189211	104321	2894.4	65567.1	108103	86769.8	0	65392.1	87424.1	63975.9	85852.8
1553.6@167	0.922826	18.0789	3.77725	0.00172206	0.0205275	-1.75986	1553.62	1553.59	1553.64	166.68	164.52	220.5	19	12	4	319682	357399	166948	247235	347524	147928	538932	491697	181396	200983	272113	498658	316722	215543	222138	164128
860.7@277	-1.41866	18.1135	-3.77625	0.00172566	0.0205402	-1.76194	860.667	860.579	860.694	277.32	228.54	405.48	25	12	4	394211	363288	152202	285472	327610	391021	86699.9	155983	144858	582159	909641	211077	141412	346484	483325	327031
2135.8@340	-2.37366	13.1943	-3.76904	0.00175176	0.0208202	-1.77686	2135.78	2135.78	2135.8	340.38	338.46	346.5	5	3	2	10285.9	11702	13007.7	13979.7	14470	11981.4	11026.6	12505.4	17325.6	11571.4	12906.2	11674.2	7191.66	7379.98	18813.4	14691.2
1096.8@344	-1.15098	16.0491	-3.76786	0.00175609	0.020841	-1.77932	1096.79	1096.77	1096.89	343.56	340.38	433.92	19	12	1	92613	48906.7	91140.6	87013.1	111143	99428.3	32005.5	30134.3	39400.8	76572.3	139038	51037.4	78589.8	59063	63004.7	90483.7
2996.5@1557	-1.36736	16.3633	-3.76672	0.00176026	0.0208598	-1.78167	2996.52	2996.52	2996.54	1556.7	1551.54	1562.16	14	12	2	150695	160283	77701.8	53804.4	98458.4	88451.5	46998.6	69171.8	98650	123672	131600	24452.7	66454.6	164725	88628.6	54988
1168.9@342	-1.13774	16.82	-3.7583	0.00179139	0.0211831	-1.7991	1168.85	1168.84	1168.92	341.52	283.44	370.8	25	12	4	96428.4	93129.8	158724	156542	172187	131554	35811.9	54814.5	78583.9	143094	224415	111894	114191	118949	167427	134266
712.1@1650	-0.689204	16.6529	-3.75793	0.00179278	0.0211831	-1.79987	712.066	712.064	712.068	1649.97	1646.16	1651.62	16	12	4	146845	132097	117630	90369	103188	142817	71540.1	74418.8	82384.9	131224	98158.2	90528.3	77244.6	109038	93811.7	99990.8
1495.5@171	0.864415	18.726	3.7549	0.00180411	0.0212859	-1.80613	1495.54	1495.54	1495.54	171.33	169.5	173.28	16	12	4	493754	544904	249711	319567	505213	269468	762474	700844	366615	369252	449524	732286	569888	396006	351922	216413
952.7@551	4.19883	13.5269	3.75315	0.00181074	0.0213277	-1.80977	952.71	952.698	952.722	551.4	510.9	578.04	6	1	4	6813.55	7903.02	4474.46	5269.31	0	21834.8	296135	42455.5	45864.7	10677.1	4207.95	87263	155970	10271.2	5090.01	1978.52
2172.4@1703	-1.4388	15.3526	-3.75256	0.00181293	0.0213277	-1.81098	2172.4	2172.37	2172.41	1702.68	1699.44	1730.46	13	11	1	80383.3	73267.2	62721.9	36962.1	82343.6	29686.9	31098.8	25092.5	48555.2	64498.8	90228.6	16184	37519.3	51305.6	26643.3	21768.8
1525.6@167	0.694753	19.3082	3.74874	0.00182745	0.0214672	-1.8189	1525.59	1525.58	1525.59	166.8	165.54	168.3	16	12	4	720961	824018	443910	614312	776985	439449	1.06541e+06	976860	463619	483765	615458	979873	724806	570732	500428	463455
554.1@1650	-1.04576	15.3711	-3.74491	0.00184208	0.0215843	-1.82682	554.057	554.056	554.059	1650.24	1647.48	1651.02	13	11	2	72515	70778.8	59929.1	40204.9	44835.8	74498.6	30452.1	28490.1	31165.3	56737	41267.6	40642.7	29216.8	42205	31538	45451.6
2564.3@286	-3.11198	13.0471	-3.74473	0.00184276	0.0215843	-1.82719	2564.26	2564.25	2564.27	285.6	283.32	295.02	7	7	0	26380.9	22471.2	12048.1	3798.23	12991.8	13093.6	9082.25	8905.51	15607.9	23538.2	27656.6	10599.7	9310.66	27760.7	23337.4	990.013
1518.5@169	1.13081	14.1026	3.73916	0.00186428	0.0218048	-1.83873	1518.5	1518.5	1518.51	168.72	167.58	169.74	6	2	4	17633.1	15589	13906.1	16082.6	32078.8	6018.55	45205	37188.6	17525.4	10645.4	19518.3	42937.8	31793.9	6306.66	8081.19	13475.7
1548.2@1530	-0.987988	19.0557	-3.73392	0.00188475	0.021984	-1.84957	1548.15	1548.15	1548.15	1530.39	1526.88	1538.7	16	12	4	852864	872554	532407	461442	529817	650132	244927	493901	566991	836868	557103	269864	377598	593718	1.08742e+06	391143
783.2@2015	-0.951394	17.8885	-3.73349	0.00188645	0.021984	-1.85047	783.152	783.151	783.154	2015.4	2011.98	2031.06	16	12	4	388296	344871	254147	210680	194753	170050	126244	170204	232701	382719	380530	167894	151815	365902	307180	236578
1689.1@1594	-1.14966	16.9643	-3.73316	0.00188776	0.021984	-1.85116	1689.11	1689.11	1689.11	1594.17	1590.84	1598.52	12	10	2	153404	206682	181971	150013	115021	232589	34677.9	127663	115327	170729	122393	78296.3	98859.7	155423	124344	110354
2179.9@167	-0.861791	14.8346	-3.73246	0.0018905	0.0219842	-1.8526	2179.95	2179.93	2179.95	167.46	166.32	170.58	12	8	4	50175.2	48073.5	26351.9	22527.4	36653	23546	27160.6	29078.5	32695.4	38419.6	35462.1	22267.4	23711.7	33113.7	29177.7	23377.2
2300.9@325	1.19016	14.2031	3.7194	0.00194267	0.0225294	-1.87963	2300.94	2300.93	2300.97	325.2	296.52	332.46	11	8	1	10246.5	11746.5	10683.8	29948.1	37377.1	12763.4	47663.5	33635.9	12547.9	7664.04	12165.4	42575.8	45635.6	6220.88	17811.9	20516.9
424.2@1378	-5.75857	14.2738	-3.71933	0.00194295	0.0225294	-1.87977	424.25	424.247	424.251	1378.35	1376.76	1380.72	8	7	1	64408.8	41475	50037.3	70597.4	38968.5	43502.5	25923.2	0	38081.5	56094.7	64288.9	0	68468.3	47405.4	57981.2	49508.6
1526.6@167	0.651759	19.2715	3.71464	0.00196204	0.022718	-1.88948	1526.59	1526.59	1526.59	166.74	164.52	168.3	16	12	4	708269	773555	444067	628997	746223	460240	1.04021e+06	946812	453824	471245	603400	930982	695269	555695	482115	457049
1283.9@1426	-1.30102	18.4766	-3.71217	0.00197218	0.0228028	-1.8946	1283.86	1283.84	1283.95	1426.14	1373.82	1472.88	34	12	4	470289	645117	310007	252568	391368	546705	165231	230454	307802	846576	320199	214782	161189	519336	1.0526e+06	265459
888.6@723	-4.80955	19.7434	-3.70955	0.00198299	0.022895	-1.90002	888.629	888.627	888.638	723	649.08	809.7	9	6	1	905066	2.49036e+06	2.19583e+06	1.71527e+06	3.09937e+06	2.42922e+06	1.85615e+06	9422.21	2.10804e+06	595551	2.92654e+06	740789	28661.4	2.85465e+06	3.14927e+06	1.9836e+06
607.1@1650	-0.822331	16.5005	-3.70532	0.00200055	0.0230624	-1.90877	607.061	607.059	607.062	1649.55	1646.64	1651.62	16	12	4	122047	143688	112208	93315.1	93006.6	138879	72084.5	61558.2	73652.9	133365	89318.5	80366.3	57090.4	94403.8	72085.8	88040.3
1446.4@1733	-1.59559	15.1191	-3.70468	0.0020032	0.0230624	-1.91008	1446.38	1446.38	1446.38	1732.56	1725.6	1746.06	5	2	3	46592.8	78556.1	64914.6	46939.8	11749.1	54657.7	13123.8	27053.3	40156.2	62277	56520.1	16677.8	33205.2	55479.5	44207.3	24874.7
1596@2025	-1.31435	19.4822	-3.70314	0.00200965	0.0231038	-1.91328	1596	1596	1596	2025.12	1994.22	2047.14	13	9	2	285960	1.29058e+06	462971	961805	1.05298e+06	1.18831e+06	371625	448902	968700	1.23928e+06	1.24508e+06	233735	514076	1.03335e+06	1.30927e+06	697709
394.2@1503	-5.08461	15.6291	-3.69909	0.00202668	0.0232665	-1.92165	394.23	394.229	394.231	1502.76	1500.66	1504.92	12	10	2	97990	73568.2	136096	131256	160115	247479	125789	0	86876.4	93801.3	130023	0	75553.8	93456.4	89689.3	135320
1429.5@170	0.536613	22.2892	3.69783	0.00203203	0.0232949	-1.92427	1429.49	1429.48	1429.49	169.77	167.52	172.32	16	12	4	5.8213e+06	4.42376e+06	3.84398e+06	4.42339e+06	4.04563e+06	3.97164e+06	7.96947e+06	6.86338e+06	4.61248e+06	4.74295e+06	5.13933e+06	7.25022e+06	6.41024e+06	4.94676e+06	4.3416e+06	4.34013e+06
462.3@1473	-5.2243	14.5414	-3.69609	0.00203939	0.0233461	-1.92785	462.258	462.255	462.344	1472.88	1405.68	1477.62	8	6	1	40085	36340.8	116525	147010	89454.8	151503	70599.2	0	51141.7	30203.6	46938.4	0	28441.9	17669.4	25068	97676.1
1139.8@238	-5.76137	15.0051	-3.69445	0.00204638	0.023393	-1.93125	1139.79	1139.78	1139.82	237.99	179.52	245.34	16	9	2	93938.7	141798	80574.5	81908.6	95541.4	128089	88740.7	0	64747.9	116316	55543.5	0	53200.9	73558.8	50783.9	91627.3
1033.4@1650	-3.81481	13.858	-3.69328	0.00205139	0.0234171	-1.93367	1033.45	1033.44	1033.52	1650.42	1608.3	1652.7	7	6	1	38248.2	76908.7	24491.1	15724	19173.8	62376.2	4112.38	3929.69	44030.1	64143	12014.1	4229.55	57879.6	52244	10351	9707.42
782.2@2015	-1.09575	16.9522	-3.69193	0.00205716	0.0234499	-1.93646	782.155	782.15	782.156	2015.16	2007.24	2020.98	15	12	3	112412	164045	130924	121512	100365	102993	53508.8	93515	127773	261100	268897	94729.3	78448.6	208727	158123	117091
325.1@2013	-0.77542	21.5869	-3.69086	0.00206177	0.0234693	-1.93868	325.113	325.113	325.113	2013.3	2009.16	2016.72	16	12	4	3.6658e+06	4.76104e+06	3.71664e+06	3.00083e+06	3.62659e+06	3.61982e+06	2.36352e+06	2.43068e+06	2.14214e+06	4.60861e+06	4.06813e+06	1.85032e+06	1.89904e+06	4.09995e+06	3.3972e+06	2.3972e+06
670.4@1775	5.57537	10.4091	3.68518	0.00208634	0.0237156	-1.95044	670.387	670.387	670.388	1774.59	1773.84	1775.34	2	0	2	0	0	3753.38	3597.37	1152.06	4339.45	12606.7	33609.6	0	0	0	34088.1	61366.6	0	0	4856.74
1203.8@703	7.20436	11.9442	3.67991	0.00210937	0.0239437	-1.96132	1203.79	1203.78	1203.79	702.96	700.86	704.94	4	0	4	0	0	26211.9	20600.2	31833.8	25812.3	106421	216071	604.81	270.283	672.48	209374	182261	0	687.097	11738.1
1608.6@174	-1.20594	14.9139	-3.67631	0.00212529	0.0240906	-1.96878	1608.6	1608.59	1608.6	173.58	170.52	179.46	15	11	4	53241.9	57147.7	42570.3	44652.4	47016	40035	23286.7	30064.7	25901.7	26264.7	37109.6	32075	15769.5	19588	25186.3	39508.6
1432.5@171	1.07881	17.344	3.67288	0.00214055	0.0242296	-1.97588	1432.46	1432.43	1432.48	170.7	167.64	193.68	21	12	4	86993.4	90322.5	162931	253057	249016	80462.4	363747	338016	130162	81689	170452	261027	242437	96384.5	127195	176376
2550.8@1549	-0.933315	18.8833	-3.67177	0.00214548	0.024246	-1.97816	2550.76	2550.73	2550.77	1548.54	1543.68	1586.58	18	12	4	801965	715730	515267	466041	501380	705886	230512	395468	520043	631888	385302	255837	374214	716901	657872	308365
811.5@1598	-0.98709	19.0404	-3.67121	0.002148	0.024246	-1.97932	811.534	811.533	811.535	1598.01	1590.84	1646.28	18	12	4	699624	876456	796301	796958	613276	901979	294255	224994	409042	830594	405971	475397	372220	502055	585771	415578
225.2@1500	-2.14367	16.6896	-3.66455	0.00217806	0.024541	-1.9931	225.195	225.194	225.196	1500	1487.46	1513.86	7	6	0	259632	153687	22317.4	110635	60933.8	198972	17508.6	43244.3	269826	165313	220026	65665.7	59334.9	226218	142839	268215
1535.1@1533	-0.938989	21.142	-3.66407	0.00218021	0.024541	-1.99408	1535.14	1535.14	1535.14	1532.94	1528.86	1603.5	17	12	4	3.22626e+06	3.12941e+06	2.29591e+06	2.08266e+06	2.04884e+06	3.37627e+06	1.15255e+06	2.04266e+06	2.41236e+06	3.34839e+06	2.2749e+06	1.15829e+06	1.49437e+06	2.24201e+06	4.71648e+06	1.94618e+06
2164.8@324	-0.582849	15.3183	-3.65076	0.00224158	0.0251967	-2.0216	2164.83	2164.83	2164.84	324.36	320.46	328.98	15	11	4	40465.2	36207.9	46336.1	50221.1	48073.5	42286	39134.1	37942.6	36897.4	40572.1	47540.3	44111.1	29808.8	40418.4	43056	43780.4
2167.9@1704	-1.26269	14.7717	-3.64966	0.00224673	0.0252195	-2.02387	2167.87	2167.87	2167.89	1703.58	1700.4	1727.16	8	8	0	50085.6	35419.4	35301.9	37011.8	39587.7	24808.6	19074.6	34758.9	46775.4	43499.8	50521.8	12146.3	22833.3	21440.3	19346.5	16237.9
1490.5@168	1.17357	14.9313	3.6488	0.00225079	0.02523	-2.02566	1490.49	1490.46	1490.49	168.24	166.5	188.22	11	5	4	18421.4	15623.6	26453	42930.4	57398.1	16413.3	75061.3	67781.8	28922.5	11689.6	30455.5	63628	52076.4	15772.1	16002.9	39012.1
1534.1@1533	-0.957013	21.2215	-3.64125	0.00228653	0.0255952	-2.04128	1534.14	1534.14	1534.14	1532.88	1529.7	1541.7	16	12	4	3.64432e+06	3.22384e+06	2.55614e+06	2.23091e+06	2.08738e+06	3.50046e+06	1.08738e+06	2.00567e+06	2.51735e+06	3.48758e+06	2.37965e+06	1.22414e+06	1.803e+06	2.44616e+06	4.97334e+06	2.01355e+06
691.5@528	-2.80081	15.2572	-3.63875	0.00229848	0.0256786	-2.04644	691.464	691.358	691.517	528	427.2	577.2	16	8	1	61842.3	134416	36037.6	26578.3	44344.3	39249.3	29857.6	9560.42	59002.2	33750.6	128349	9586.55	66811.9	114889	129516	42643.6
1836.4@428	-5.09244	11.4867	-3.63814	0.0023014	0.0256786	-2.0477	1836.38	1836.37	1836.38	428.31	425.16	432.06	6	6	0	11639.6	6980.8	53274.3	39189.3	1342.09	46345	1708.77	2434.28	0	4097.49	4917	0	3359.95	12046.8	1693.37	44111.9
1985.7@182	-2.59416	12.8351	-3.6377	0.00230352	0.0256786	-2.04861	1985.75	1985.74	1985.77	181.68	178.32	189.54	5	1	4	9475.49	11222.5	15335	10043.8	12514.9	12289.8	15830.4	9161.49	10957.4	7301.47	7969.8	10267.5	7084.65	9596.18	10444	15735.7
1284.9@1432	-1.26482	18.0605	-3.6327	0.00232765	0.025912	-2.05894	1284.87	1284.86	1284.95	1431.9	1370.64	1436.94	19	12	4	317015	445440	221734	176569	327667	376233	135915	173647	270542	655589	227753	170269	117179	392815	741214	201706
1507.1@1544	-0.983873	18.0379	-3.62989	0.00234133	0.0260284	-2.06474	1507.11	1507.11	1507.11	1543.92	1536.9	1619.4	16	12	3	240167	310459	285381	429820	235106	346606	100303	245057	289877	314004	212792	130930	238859	268662	492388	361261
1592.6@174	-2.45488	13.6883	-3.62785	0.00235134	0.0260451	-2.06897	1592.56	1592.56	1592.57	173.67	171.48	175.2	6	6	0	23070.7	27426.3	18792.3	22018.4	23815.7	15162.1	11197.6	15434.9	17487.3	17539.2	21255.3	15212.6	7892.59	13303.7	18247.7	15743.4
1163.8@1438	-0.711422	18.3837	-3.62675	0.00235673	0.0260451	-2.07124	1163.75	1163.74	1163.82	1437.78	1388.82	1450.92	29	12	4	308938	226943	388425	385350	381750	319655	186784	289569	404042	362792	544560	262341	240880	333979	479063	448331
1464.1@1650	-0.971792	15.2222	-3.62662	0.00235738	0.0260451	-2.07151	1464.08	1464.08	1464.09	1649.7	1646.46	1651.62	13	10	3	57787.2	61403.5	43253.9	35737.4	45462.1	56634	34919	23931.8	27424.4	49987.2	40011.3	40921.3	24250.2	32436.3	34647.7	51365.2
2556.7@1566	-0.546995	18.4423	-3.62642	0.00235834	0.0260451	-2.07192	2556.72	2556.72	2556.75	1566.36	1547.7	1572.48	17	12	4	341571	360857	389476	378580	409195	313556	236029	343876	398227	391653	441758	235317	296703	332364	463126	340440
1119.8@1533	-4.6864	13.9398	-3.6263	0.00235895	0.0260451	-2.07217	1119.84	1119.7	1119.84	1533	1448.82	1538.52	8	7	1	86631.5	68784.1	17043.7	16235.6	14227.5	32734.6	0	26581.3	43226.5	94532.4	41067.3	18106.7	2137.72	35179.6	155305	2268.2
733@1700	-1.21833	16.1842	-3.62197	0.00238036	0.0262457	-2.08112	732.997	732.995	732.998	1699.62	1696.08	1702.26	10	8	2	142124	178580	75742.1	80911.2	74564.2	76549.2	31136	54351.8	76099.1	134043	66197.7	43765.9	59775.3	110422	69556.2	42407.7
1786.2@1709	-3.367	13.5948	-3.6197	0.00239165	0.0263342	-2.0858	1786.24	1786.24	1786.25	1709.28	1708.08	1711.62	9	8	1	25439.9	30272.8	33505.7	21644.3	41966.4	43391.2	30122.8	6122.99	13697.1	16478.5	12305.7	13928.9	8970.33	20248.9	10091.6	17991.4
791.5@241	-5.94103	15.7977	-3.6156	0.00241221	0.0265244	-2.09428	791.51	791.502	791.516	240.66	231.6	252.6	9	8	1	169562	188237	103326	231333	116796	528987	140088	0	77079.9	193989	87911.5	0	99087	220251	61082	192144
1568.6@166	0.86754	17.9343	3.61494	0.0024155	0.0265246	-2.09563	1568.64	1568.63	1568.66	165.84	164.52	222.24	17	12	4	288675	319239	159653	216883	319908	133944	471042	440588	163124	188064	241879	442863	272544	198128	182609	164759
672.5@496	-1.15566	17.2728	-3.6139	0.00242076	0.0265462	-2.09778	672.479	672.473	672.496	496.26	485.94	527.58	13	7	3	226843	331257	151642	235724	234172	113736	43260.1	99891.6	196127	144927	166998	98944.8	172428	137604	222576	145010
762.6@424	-8.50981	12.4543	-3.60665	0.00245767	0.0269145	-2.11277	762.649	762.576	762.65	424.26	423.96	426.48	7	7	0	232539	281455	0	0	0	133707	0	2072.23	259199	170629	369084	0	8739.84	56431.7	312058	0
1302.8@227	-3.81259	13.4097	-3.60528	0.0024647	0.0269549	-2.1156	1302.8	1302.79	1302.8	226.56	224.46	228.36	7	6	1	20088.7	19263.5	25270.6	21193.7	20780.2	35392	31356	0	15631.5	18939.3	18189.4	0	18294.6	19898.9	14542	20724.5
2138.6@1247	-0.970424	21.7917	-3.60049	0.00248946	0.0271889	-2.12549	2138.56	2138.56	2138.56	1246.62	1237.14	1347.12	18	12	4	4.40474e+06	4.14226e+06	3.98783e+06	4.76257e+06	3.21757e+06	5.75762e+06	1.43062e+06	3.40821e+06	3.62343e+06	5.30056e+06	5.64746e+06	3.22524e+06	1.52578e+06	3.64045e+06	2.74336e+06	3.88879e+06
211.2@1503	-2.72647	16.7946	-3.59968	0.00249367	0.0271982	-2.12717	211.188	211.183	211.19	1502.94	1481.64	1518.6	11	6	2	183805	233406	24524.9	130468	187414	235293	13618.7	13694.8	71474.8	400013	156608	116380	87466.3	276773	353193	304540
1489.5@168	1.5203	15.3589	3.59609	0.00251239	0.0273567	-2.13457	1489.5	1489.49	1489.52	168.48	165.54	181.68	14	8	4	18169.2	18094.4	42411.1	57892.5	90812.9	11187.5	110513	123888	43525.9	14941.4	47048.3	103298	69823.7	18213.9	22131.2	47378.9
744.6@270	-1.69933	17.5921	-3.5949	0.00251864	0.0273567	-2.13703	744.588	744.58	744.751	270.39	188.04	286.44	24	11	4	229217	216770	243634	282136	303390	250066	125721	21741.7	163125	339852	485114	211878	130186	201423	245988	215432
1516@1350	-1.7545	16.1293	-3.59454	0.00252052	0.0273567	-2.13776	1516.03	1515.99	1516.07	1350.06	1306.14	1418.76	21	7	4	73394.3	73194.7	87009.5	44054.4	117069	169633	108675	14938.8	84525.9	104611	93241.3	47449.2	30222.3	83289.9	182259	74935.5
944.6@1582	-4.52005	14.8506	-3.59431	0.00252174	0.0273567	-2.13824	944.639	944.608	944.667	1582.23	1555.86	1594.5	10	7	0	47433.9	66901.4	96694	94200.8	154091	125276	43860.8	4677.52	25086.5	83153.8	25695.1	55806.4	2254.84	82660.7	30764.4	48806.4
1549.2@1533	-0.947703	18.9707	-3.5917	0.00253553	0.0274694	-2.14364	1549.16	1549.16	1549.16	1532.64	1525.74	1622.4	22	12	4	762505	749074	494774	420994	532235	591732	251447	491015	527790	792493	519707	237600	360539	532776	1.09539e+06	391772
901.7@1460	-1.84073	17.584	-3.58667	0.00256228	0.027722	-2.15402	901.704	901.698	901.706	1460.37	1452.72	1470.6	10	7	3	229804	300689	568914	513344	291862	659155	82512.8	46097.5	75811.2	186776	186089	113156	110690	227206	85179.9	411354
2112.5@1146	-0.905621	20.1528	-3.58447	0.00257407	0.0278123	-2.15857	2112.54	2112.54	2112.54	1145.97	1139.76	1154.22	4	1	3	1.92351e+06	1.35518e+06	1.2988e+06	1.52851e+06	1.11741e+06	1.78028e+06	1.13736e+06	695454	1.28645e+06	1.30905e+06	1.52025e+06	486285	746419	1.48968e+06	686579	1.40798e+06
1078.3@1707	-2.4474	14.4743	-3.58093	0.00259312	0.0279808	-2.16586	1078.29	1078.29	1078.29	1707.36	1704.42	1710.24	9	9	0	27764.8	58882.1	55427.6	45996.1	80273.9	105889	44772.5	10334.6	18890	26825.5	18063.1	11500.8	13385.4	22849.2	17676.6	17853.9
3002@1556	-1.39106	15.8589	-3.57763	0.00261106	0.0281368	-2.17268	3002.02	3002.01	3002.04	1556.22	1551.54	1563.36	12	10	2	97672.1	104041	69757.2	35301.5	89918.6	31066.9	28090.5	52889.9	76347.6	76785.5	115482	18826.3	55773.8	109827	71175.1	41380.8
1551.2@1532	-3.9691	16.2387	-3.57546	0.00262293	0.028227	-2.17717	1551.16	1551.16	1551.16	1531.86	1526.88	1539.18	14	12	2	180490	195506	134095	137464	135003	182862	42929.5	69275.1	105621	189656	105709	0	40943.1	116850	272505	91193.4
1308.9@300	-2.21119	16.354	-3.57443	0.00262856	0.02825	-2.17929	1308.85	1308.85	1308.91	300.24	294.54	356.58	14	11	2	111358	92933.5	148552	162748	152708	169838	154812	20485.7	74741.9	80984.5	157847	9252.38	71791.7	82652.5	92582	135569
1527.6@167	0.653061	18.5271	3.57232	0.00264017	0.0283071	-2.18365	1527.59	1527.59	1527.59	166.74	164.52	168.3	16	12	4	419850	454500	267650	340425	429568	260918	629159	547002	266480	275281	354232	576646	411413	334964	294256	300025
422.3@1478	-7.2661	18.2388	-3.57219	0.00264087	0.0283071	-2.18391	422.259	422.259	422.265	1477.59	1408.02	1497.96	18	12	2	799673	803078	1.10862e+06	1.47825e+06	1.24271e+06	2.02947e+06	948977	0	813232	864847	1.14761e+06	0	648154	1.01583e+06	801902	1.49411e+06
1439.2@223	-0.90456	14.9419	-3.56605	0.00267494	0.0286124	-2.19659	1439.21	1439.2	1439.21	222.72	221.46	228.6	7	6	1	47421.2	47145.6	36844	22225.4	44107.4	46020.7	24733.9	22759.4	29771.1	36925.8	33866.6	31658.8	28100.8	37303.5	21231.2	36091.6
2185.9@1699	-3.10598	13.9919	-3.56578	0.00267644	0.0286124	-2.19714	2185.89	2185.88	2185.91	1699.44	1697.52	1702.26	9	9	0	49579.7	36498.2	47767.7	21746.2	69597.3	5006.27	5837.99	23200.1	36414.7	31451.5	61065.1	0	16916.9	27635.1	12316.6	4380.19
859.6@1606	-1.38314	16.6847	-3.56299	0.00269206	0.0286924	-2.2029	859.57	859.542	859.615	1606.35	1565.34	1652.7	18	10	3	77527.7	81054.6	205696	242737	333700	129876	47184.9	50683.3	169257	65091	79708.5	89343	53000.6	112921	170093	80120
1242@240	-1.03799	16.1015	-3.56255	0.00269451	0.0286924	-2.2038	1242.02	1242.01	1242.06	240.18	203.7	255.18	21	12	4	84960.7	70757.2	100994	101475	74635.9	154308	48523	68999.3	50478.3	74829.1	50556.9	30719.5	49797.2	58572.9	79361.3	117892
1657.4@184	0.997276	14.0976	3.56254	0.00269458	0.0286924	-2.20382	1657.45	1657.42	1657.46	183.6	179.82	198.54	7	6	1	21715.1	15134.6	14294	8229.38	8965.29	12917.9	40852.2	34356.3	12658.5	14473	12225.6	31417.7	38799.5	10280	16838.9	25151.6
2566.8@1557	-0.942816	18.472	-3.56172	0.00269922	0.0286975	-2.20552	2566.77	2566.73	2566.79	1557.36	1542.6	1584.6	25	12	4	201812	583091	445407	313736	458309	500958	238768	300110	403013	510944	412055	140495	272504	413804	610023	328816
2175.9@1702	-1.57595	14.5061	-3.5612	0.00270215	0.0286975	-2.2066	2175.89	2175.88	2175.92	1701.63	1699.08	1726.56	8	7	0	55769.7	57963.3	34635.6	20895.8	40461.8	26492.9	12647	28393.9	22453.5	36769.5	34644.7	11625.4	16491.7	38603.8	16126.7	8486.52
348.2@385	-5.23753	15.8074	-3.54942	0.00276935	0.029336	-2.23089	348.205	348.204	348.214	385.2	351.06	388.92	17	11	2	110036	173486	149251	164439	134635	161718	111560	4126.19	137043	84461.4	161937	0	142763	123030	113701	142860
1297.3@182	-3.17133	13.9825	-3.54936	0.00276973	0.029336	-2.23102	1297.31	1297.3	1297.32	182.4	178.26	186.6	8	8	0	33038.8	22527.3	29794	38568.1	17156.4	35071.4	3436.85	30833.6	30414.2	24819.6	22275.2	23655.2	2993.38	21170	25454.4	29991.9
942.6@229	-4.41706	13.8601	-3.54877	0.00277316	0.029336	-2.23224	942.564	942.562	942.566	228.54	227.4	229.62	6	6	0	37210.6	36637.5	40140.8	39561.1	19401.6	78675.3	57560.5	0	7888.53	43026.3	33450.4	0	15735.5	43505.4	11151.9	52654.5
1098.8@494	-4.38296	13.3178	-3.54753	0.0027803	0.029373	-2.23478	1098.83	1098.82	1098.84	493.74	490.38	502.26	6	6	0	94029	86448.4	5033.94	3283.16	1669.7	4371.81	4571.37	5820.03	60447.6	55419.5	54392.3	11884.2	8410.03	39147	109951	2973.01
1219.8@560	3.68132	13.8795	3.54678	0.00278467	0.0293808	-2.23634	1219.82	1219.82	1219.82	559.89	555.54	562.14	4	0	4	3577.78	4450.92	24950.1	36171.9	37161.7	33963.8	54801.9	134771	4363.45	2820.91	3817.96	156902	119950	4561.6	2993.53	28170.9
1561.2@327	-3.88614	12.7843	-3.54278	0.00280801	0.0295884	-2.24458	1561.15	1561.15	1561.16	327.18	324.06	328.62	7	7	0	32315.9	39961.9	1419.57	2913.41	3328.17	3078.62	1767.38	13509.1	57134.8	16403.7	75488.1	4374.4	6075.68	25879.5	32654.8	3219.9
574.4@1615	7.02652	10.4336	3.54117	0.00281745	0.0295995	-2.2479	574.352	574.351	574.352	1614.63	1613.7	1615.56	2	0	2	0	0	3527.53	1104.46	0	1125.43	1.48866e+06	0	0	0	0	570985	131975	0	0	3345.14
400.2@1155	-4.35308	13.232	-3.54084	0.0028194	0.0295995	-2.24859	400.185	400.184	400.186	1154.64	1147.2	1160.1	4	2	2	32311.8	11790.2	15981	25714.4	10400.3	33768.9	21073.9	0	15559.4	18686.6	24625.6	0	22451.4	14594.2	21322.2	21952
1945.8@222	-2.53763	12.1983	-3.54029	0.00282263	0.0295995	-2.24972	1945.82	1945.81	1945.83	222.45	222.24	222.66	2	0	2	7874.13	6278.04	8190.05	4018.57	13303.3	13335.4	12937	8341.21	8805.53	4699.7	7144.36	6720.24	8170.39	6125.26	6716.03	2837.34
1567.6@166	0.949287	17.7357	3.54011	0.00282371	0.0295995	-2.2501	1567.63	1567.6	1567.63	165.84	163.5	179.52	19	12	4	262658	280708	124116	178080	299897	104026	430562	400222	139047	157458	198793	409814	244733	187191	162535	135172
595.5@217	-1.06736	18.3061	-3.53658	0.00284455	0.0297793	-2.25736	595.537	595.512	595.551	216.66	206.34	258.48	29	12	4	350369	350419	626002	602607	264439	640935	157274	306891	285526	248374	371876	173617	160929	362940	233231	493488
744.5@210	-4.73981	14.4423	-3.53378	0.00286125	0.0298939	-2.26315	744.48	744.478	744.487	210.42	207.36	213.36	9	8	1	58328.9	73847.5	18738.8	50322.1	29609.4	160434	37888.6	0	23248.8	56391.8	44438.3	0	53995	55302.1	51586.4	59914.8
727.5@492	-1.76168	16.3317	-3.53321	0.00286467	0.0298939	-2.26433	727.508	727.506	727.51	492.3	490.26	494.94	7	7	0	161118	227900	104578	44582.2	47822	84709	76707.6	25435	153019	82722.9	207071	47114	31406	89396.1	246254	50297.9
2066.7@342	-0.83631	14.4078	-3.53289	0.00286659	0.0298939	-2.26499	2066.72	2066.72	2066.74	341.73	334.56	343.86	12	8	4	14183.2	31410.8	29359.3	30132.1	30915.8	23491.8	22032.3	21051.7	24076.5	27845.6	28522.2	18659	20105	11353.5	28298.3	18870.4
1564@1703	-3.03873	14.1572	-3.52735	0.00289989	0.0302022	-2.2764	1563.97	1563.95	1563.97	1702.98	1701.72	1705.32	6	6	0	8014.24	74424.3	43208.4	45330.8	28916.5	70041.5	10465.3	23458.1	12003.7	34949.9	31565.5	12677.4	6638.39	29139.6	36130.7	13123
1560.1@327	-3.31843	13.132	-3.52491	0.00291472	0.0303142	-2.28144	1560.15	1560.15	1560.15	327.27	325.38	329.16	6	6	0	36073.3	34228.2	2242.57	3675.44	5699.59	5252.92	3634.94	12721.2	54603.3	15216.9	76122.9	7778.58	9226.12	25116.4	38198.4	3003.23
573.3@685	4.49704	13.1483	3.52434	0.00291814	0.0303142	-2.2826	573.35	573.348	573.351	684.81	682.62	687	2	0	2	2827.11	4679.67	9038.21	22625.9	10979.8	11269.3	1.28042e+06	14517.7	2655.31	746.979	5060.65	131572	76716.5	2669.47	1057.54	17199
888.9@178	-3.96639	13.0399	-3.51945	0.00294809	0.0305859	-2.29268	888.917	888.707	888.92	177.51	172.32	240.66	12	9	1	10096.7	13997.3	24066.9	25947.1	10127.5	31717.1	84455.1	2617.32	15714.9	9359.39	11993.5	2847.63	3509.14	21688.8	9386.79	22853.9
1109.8@236	-2.91933	17.0039	-3.51821	0.00295575	0.0306261	-2.29525	1109.77	1109.77	1109.78	235.56	233.4	241.14	11	10	1	190092	281301	211030	277801	194725	429555	190703	25808.5	139606	172628	167048	5723.38	139955	203229	179364	167212
2164.9@1704	-0.945671	15.2146	-3.51657	0.00296587	0.0306544	-2.29862	2164.88	2164.85	2164.89	1704.48	1701.12	1744.5	9	7	1	62892.6	60467.2	38814.1	48710.7	46445.4	42976.2	25769.5	41659.6	53435.2	28790.3	44520.8	23098.2	32892	54222	31985.2	22868.2
1468.5@173	0.645877	19.7768	3.51626	0.00296779	0.0306544	-2.29926	1468.51	1468.51	1468.51	172.65	170.52	175.32	16	12	4	1.03131e+06	1.12067e+06	592352	712138	1.05077e+06	647038	1.37669e+06	1.2425e+06	799833	799727	942134	1.3095e+06	1.08266e+06	834599	651660	605930
200.1@1055	-4.08324	16.1604	-3.51593	0.00296985	0.0306544	-2.29995	200.094	200.093	200.095	1055.4	1049.28	1058.58	9	8	1	152702	176703	103869	232156	53818.8	210261	185437	4258.96	128093	86322.7	167496	7042.2	74170.2	172886	163132	177581
2560.2@1562	-1.66211	16.2349	-3.5149	0.0029762	0.0306806	-2.30205	2560.23	2560.22	2560.27	1562.04	1545.84	1570.74	14	12	1	106223	186238	71407.8	42299.9	37692.5	126336	23340.7	70381.6	108719	149517	123392	23719.2	59733.1	167358	118807	71799.7
1197.9@215	-1.48178	15.5823	-3.51159	0.00299682	0.0308378	-2.30887	1197.95	1197.84	1198.01	215.34	203.46	300.06	15	10	0	185850	79926.6	63674.7	68160.8	98643.9	65601.3	44311.8	19747.9	56049.7	54236.9	50583.8	31916.3	29631.4	41978	23171.9	35720.8
1664.1@1587	-0.883543	18.4243	-3.51124	0.00299907	0.0308378	-2.30961	1664.11	1664.1	1664.11	1586.61	1581.84	1590.54	16	12	4	479129	616979	424337	399228	315924	609932	179645	278166	289504	534438	315720	219906	240345	394725	358708	247544
1892.5@598	1.48671	15.9377	3.50941	0.0030105	0.030916	-2.31337	1892.52	1892.52	1892.53	597.78	589.98	606.72	11	7	4	24265.6	17134.9	43273.8	98434.3	107181	35730.3	134249	136385	48981.8	20969	90466	157025	140712	26125.1	48186.6	92512
877.7@296	-2.46811	15.6575	-3.50823	0.00301796	0.0309199	-2.31581	877.66	877.594	877.665	295.62	290.16	328.44	13	9	1	73140.8	64345	58849.4	75420.5	31871.2	96450.9	3054.11	61970	55673.8	122069	174537	20153.3	47006.4	85042.5	99470.6	53328.7
599.4@1409	4.5156	12.9913	3.50814	0.00301853	0.0309199	-2.316	599.399	599.398	599.4	1408.95	1408.02	1409.88	2	0	2	1923.18	2864.2	23926.7	17974.7	5163.86	15125.1	114752	75652.8	0	3740.59	1065.72	150605	55066.8	0	11029.1	12355.4
423.3@1478	-6.76496	16.8044	-3.50147	0.00306081	0.03129	-2.32973	423.263	423.262	423.263	1477.5	1474.92	1479.96	14	12	2	253408	264116	346425	500211	407589	668093	310620	0	269344	285735	380673	0	310146	339392	263837	496773
1503.5@168	1.92479	15.6189	3.50122	0.00306241	0.03129	-2.33025	1503.52	1503.52	1503.54	167.58	165.3	168.3	11	7	4	29124.8	9999.83	50947.9	73079.6	125277	14565.5	175487	165849	51204.6	11333.7	65232.4	150864	95847.6	7880.96	40509.4	50965.6
2175.4@1701	-3.00242	14.0412	-3.49899	0.0030767	0.0313964	-2.33484	2175.39	2175.38	2175.41	1701.48	1698.42	1704.24	9	9	0	45038.6	41001.1	46549.7	20718.1	50368.2	12069.7	7534.37	27622.4	26386.4	40628.6	58259.2	897.522	15177.7	26629.5	19252.4	2557.97
127@2014	-0.884587	19.353	-3.49629	0.00309405	0.0315335	-2.34039	127.039	127.039	127.04	2014.11	2009.94	2016.84	16	12	4	869653	1.3357e+06	738178	761127	771047	713300	433317	498412	357774	1.04075e+06	898116	435750	362624	893025	808217	501849
762.6@233	-1.83429	17.9597	-3.49403	0.00310867	0.0316427	-2.34505	762.552	762.496	762.598	233.46	204.36	345.6	23	12	3	386079	346565	276528	446489	893546	839909	70063.3	144426	141810	309205	229159	54637.9	214412	348769	623268	84210.5
1108.8@236	-1.60798	17.6956	-3.49289	0.00311607	0.0316781	-2.34739	1108.77	1108.77	1108.81	235.77	233.4	357.42	16	12	2	251466	382967	286156	356854	316637	578358	224093	51037.2	214207	292904	194197	44931.9	204679	279116	100521	234757
864.5@1624	-1.13142	15.6621	-3.49085	0.0031294	0.0317737	-2.35161	864.536	864.527	864.693	1624.08	1602.6	1651.02	6	3	2	81963.9	99428.2	63343.7	77729.5	42385.4	111210	25438.8	40678.1	40454.6	30362.1	54574.7	34073.2	44944.8	72702.6	35428.8	77055.9
163.1@2013	-0.708604	20.7969	-3.49016	0.0031339	0.0317794	-2.35302	163.06	163.06	163.061	2013.06	2009.28	2018.76	17	12	4	2.15618e+06	2.70581e+06	2.04565e+06	1.87834e+06	2.10579e+06	2.17469e+06	1.44989e+06	1.40852e+06	1.28315e+06	2.84029e+06	2.15988e+06	1.14584e+06	1.07778e+06	2.23355e+06	2.0388e+06	1.40598e+06
2174.4@1703	-2.97627	14.4061	-3.4871	0.00315396	0.0319427	-2.35932	2174.39	2174.38	2174.4	1702.56	1698.12	1703.94	9	8	1	43807.9	33419.9	69933.1	39173.1	73918.9	20025	8281.69	28740.6	38442.7	33394.9	69800.9	903.947	22333.7	33299.8	24341.6	5299.46
1691.5@190	0.581979	15.564	3.48207	0.00318728	0.032164	-2.36969	1691.48	1691.47	1691.49	190.29	188.28	193.2	16	12	4	50605.6	36266.2	47983.4	46228.1	47943.2	42676.9	75557.8	70854.2	34291.6	42168	40337.7	76436.7	64068.3	40359.5	31909	45570.4
658.1@1650	-0.636089	16.7899	-3.48199	0.00318778	0.032164	-2.36984	658.067	658.066	658.067	1649.67	1646.52	1652.28	16	12	4	147881	156225	125384	118119	124777	162011	91761.6	87042.6	97943.7	135373	111265	99549.4	75989.3	103224	86614.8	105954
905.7@285	-1.27095	17.5881	-3.48174	0.00318947	0.032164	-2.37036	905.699	905.696	905.7	285.12	283.92	295.02	9	7	2	214279	212059	278157	272530	245460	252915	54435	93503.6	78742.9	284795	509987	232269	114625	214654	271737	209058
1154.8@1440	-0.924096	17.6478	-3.48135	0.00319208	0.032164	-2.37117	1154.77	1154.74	1154.81	1440.48	1400.82	1482.72	33	12	4	348195	299194	199248	203427	201235	202122	125508	165405	223561	327558	227151	97466.1	155204	334958	208617	128013
1665.1@1587	-0.876685	18.2329	-3.48021	0.00319964	0.032164	-2.37351	1665.11	1665.11	1665.11	1587.12	1580.82	1617.78	17	12	4	360207	571777	367722	328403	297710	549103	168056	239521	254558	486572	279882	186356	216032	343685	308771	212577
993@190	-3.8219	15.8066	-3.4802	0.00319969	0.032164	-2.37352	993.01	992.972	993.021	189.54	186.42	193.2	12	9	3	87382.7	87293.6	107828	119063	83198.9	257034	31892.2	50682.7	85824	74512.7	75834.9	0	39050.5	63432.7	247642	126265
940.6@544	-4.2856	16.3418	-3.47938	0.00320518	0.0321792	-2.37521	940.611	940.604	940.68	543.72	516.96	553.92	15	12	2	161678	266072	107440	195671	196245	167785	111191	5031.45	108551	78573.4	301849	4912.05	207743	168536	273468	135508
1341.9@1412	-0.969549	16.4711	-3.4759	0.00322854	0.0323736	-2.38238	1341.92	1341.86	1341.93	1411.86	1386.84	1458.9	25	11	4	127606	111332	125263	101281	120744	205288	57409.6	50395.6	55155.2	107426	69118.7	77588	63415.3	115179	65166.8	101537
3001@1556	-1.29856	15.8278	-3.4744	0.00323867	0.0324349	-2.38547	3001.03	3001.01	3001.05	1556.28	1549.56	1564.14	13	10	3	96071.4	90277.1	63194.4	21271.6	79668	44515	32122.3	41754.6	70903.6	67664.3	103817	23033.6	55098.9	112595	84355.9	55365.5
2453.1@298	-0.645591	14.8711	-3.4738	0.00324271	0.0324352	-2.3867	2453.14	2453.13	2453.15	297.96	295.92	300.66	14	10	4	41360.3	33952.9	36757.4	24702.8	27569.7	39275.5	27890.2	34989.7	29730.1	29001.8	38520.9	25365.6	26260	32742.4	31679.8	26436.9
552.4@1455	7.308	10.9016	3.46778	0.00328372	0.0328048	-2.39909	552.354	552.325	552.355	1455.3	1378.02	1455.54	3	0	3	0	0	11655.6	6068.26	4030.43	14978.1	107148	112399	0	0	1329.48	72873.1	81021.1	0	0	7001.5
1922.6@571	1.46748	14.9437	3.46699	0.0032891	0.0328179	-2.40071	1922.56	1922.56	1922.57	570.9	564.18	574.02	8	4	4	11692.1	6750.94	58302.3	23089.8	34643.1	14009.5	76929.9	69761.2	31556.9	10299.6	41519.1	84448	65640.5	12349.5	23455.3	56976.6
1046.6@230	-6.36938	16.0636	-3.46596	0.00329622	0.0328484	-2.40284	1046.65	1046.65	1046.65	230.28	228.42	233.16	14	12	2	197142	188862	233223	263544	188244	403948	218314	0	110031	182218	186672	0	169701	185016	134775	204856
735.6@1434	-1.45057	23.029	-3.46394	0.0033101	0.0329461	-2.40698	735.572	735.572	735.573	1433.58	1396.98	1450.92	6	1	4	1.30611e+07	1.20469e+07	1.04704e+07	1.07534e+07	3.1688e+06	1.34585e+07	1.48552e+06	4.4381e+06	1.082e+07	1.26964e+07	1.20301e+07	6.30456e+06	6.99907e+06	1.4329e+07	9.64988e+06	1.38524e+07
1681.1@1579	-0.785293	18.6046	-3.46129	0.00332847	0.0330882	-2.41244	1681.13	1681.13	1681.13	1578.54	1573.26	1585.14	16	12	4	548066	676946	410057	385088	370439	660201	259774	284455	332930	550801	368847	253492	291963	547241	336384	337153
3007@1554	-1.36037	15.4185	-3.4553	0.00337033	0.0334632	-2.42476	3007.03	3007.01	3007.05	1554.12	1545.72	1565.16	8	6	2	67281.9	73009.4	39960.1	31242.7	70172.4	24101.7	35636.5	18467.7	61827.2	56496.7	100295	17424.4	56347.6	71694.1	35197.7	40385.4
1100.3@189	-1.21082	13.2813	-3.45455	0.00337562	0.0334745	-2.4263	1100.32	1100.32	1100.32	189.15	187.38	190.2	6	6	0	15576.5	13625.5	9790.61	14833	10234.4	12291.5	15431.4	12659.5	11209.8	8543.23	9114.65	6897.67	15222.4	9191.35	10391.6	16215.3
2569.2@1562	-0.957082	17.6012	-3.45304	0.00338629	0.0335392	-2.42942	2569.24	2569.23	2569.3	1561.74	1533.42	1573.14	17	12	4	320052	359791	181552	151008	208913	202548	134553	92108	196834	294575	242869	124713	162749	364516	164656	159604
931.5@461	-5.87699	12.9799	-3.45178	0.00339518	0.0335861	-2.432	931.489	931.482	931.698	460.92	432.42	465	7	6	0	61445.1	66216.8	0	0	9045.1	30504.8	0	12617.2	74985.1	47225	93980.6	2801.4	1717.36	49364.3	89798	76627.5
2564.8@1558	-1.09224	18.102	-3.45104	0.00340043	0.0335969	-2.43352	2564.75	2564.71	2564.77	1557.78	1548.6	1592.22	21	12	4	500679	513518	273494	231514	172615	385347	183092	198877	262055	461944	336709	94769.1	219481	461954	334026	247335
586.4@323	-4.9351	15.4864	-3.4471	0.00342851	0.0338221	-2.44163	586.351	586.345	586.45	322.56	293.16	323.34	6	4	2	103400	30282.4	90865	411747	131415	320372	131522	0	55142.1	54055.3	140686	0	64677.8	52112.2	87111.8	145069
631.4@524	1.06368	17.2862	3.44667	0.00343159	0.0338221	-2.44251	631.405	631.401	631.407	523.71	522	528.96	14	10	4	103930	150902	130474	180911	113456	117784	239382	268000	102611	41739.4	241979	214347	460566	143146	179562	126481
540.4@1716	9.34781	15.5037	3.44548	0.00344009	0.0338386	-2.44495	540.355	540.354	540.356	1716.24	1629.54	1753.5	8	1	3	0	0	2174.68	0	817.726	798.807	4.5476e+06	6.22514e+06	556037	131336	83080.7	6.35048e+06	8.28527e+06	584280	202370	282781
1256.9@357	-2.99562	14.3609	-3.44527	0.00344164	0.0338386	-2.4454	1256.9	1256.9	1256.91	356.85	353.28	358.44	10	8	2	21785.6	21650.7	56882.8	39962.2	48743.7	34268.7	6233.02	3380.59	19281.9	37905.2	47194.9	35194.5	28718.7	33084.9	44644.7	23583
619.4@341	-4.20697	15.6053	-3.4435	0.00345431	0.0339219	-2.44902	619.38	619.375	619.507	341.46	297.06	346.26	7	5	2	86931.5	107946	85320.6	88253	300364	115323	100061	4041.38	114415	66125.9	168684	3230.97	88321.8	30158	131385	62542.2
2019.6@359	-1.42639	13.1768	-3.4424	0.0034623	0.0339591	-2.45129	2019.59	2019.57	2019.6	359.34	353.46	361.44	5	3	2	11490.4	9400.35	10862.6	12540	10743	16525.7	5520.92	9869.39	9997.7	7256.11	13827.6	15937	17502.6	10319.9	11235.6	7181.75
542.3@703	6.11738	15.3936	3.44157	0.00346826	0.0339763	-2.45299	542.343	542.343	542.343	702.69	701.88	703.56	4	0	4	1197.31	4958.88	311604	206829	86968.1	555647	731393	1.28107e+06	3297.01	1666.96	4532.5	1.00605e+06	1.20402e+06	2273.65	3259.01	218510
558.4@708	7.80385	12.2272	3.434	0.00352348	0.0344462	-2.46855	558.363	558.359	558.372	707.82	705.96	738.54	3	0	3	0	0	88571.1	61688.3	2736.79	87456.6	604541	71932.4	0	0	0	459006	325791	0	0	54244.1
1219.2@191	-0.560756	17.1935	-3.43383	0.00352474	0.0344462	-2.4689	1219.2	1219.19	1219.23	190.68	175.44	192.42	18	12	4	163630	182408	166897	174532	148149	212973	130162	106123	123406	123623	158131	130342	106442	135763	123856	205042
974@171	0.741739	14.7413	3.43153	0.00354166	0.0345696	-2.47362	974.013	973.984	974.017	170.7	168.48	258.42	21	12	4	29851.6	24773	16718.2	20585.2	24113.5	21638.6	57505.1	45111.2	18717.6	26438.1	25061.7	55627.9	35732.4	24189.3	20061.3	26657.1
2168.4@1709	-1.12619	14.9749	-3.42882	0.00356179	0.0347201	-2.4792	2168.41	2168.37	2168.57	1709.37	1701.36	1745.52	12	8	1	77721.1	70673.7	30059	26624.8	28834.5	37570.1	21656.4	30318.3	32236.8	50495.8	45264.3	20639.2	25969.9	31901.2	19406.3	34493.1
387.2@343	0.903978	18.6067	3.4283	0.00356566	0.0347201	-2.48027	387.196	387.194	387.198	343.26	341.28	345.48	14	10	4	539366	363420	401948	435155	202326	349131	551635	566162	215846	216979	598865	719848	771529	214395	342452	325539
2881.8@1704	-1.19843	14.7034	-3.42561	0.00358566	0.0348728	-2.48578	2881.84	2881.83	2881.85	1703.58	1700.1	1728.12	9	6	3	36917.2	37469.9	35683.4	31499.2	42747.5	20383.4	20683.3	26509	42919.6	34874.7	40402	11168.2	31213.9	36016.7	21896.6	12801
2166.4@1728	-1.82255	14.625	-3.41877	0.00363722	0.0353317	-2.49984	2166.36	2166.35	2166.55	1728.06	1700.4	1738.32	9	7	1	62534.9	43676.5	32069.3	30054.8	20124	19322.3	24663.1	21909	45204.3	57873.7	61363.5	6509.59	24520.5	24292.4	25311.5	15064.5
656.3@348	0.988412	16.652	3.41016	0.0037031	0.0359285	-2.51752	656.317	656.315	656.319	348.42	346.14	350.28	13	9	4	137060	77964	66484	106058	42406	109400	201418	142787	61825.7	93462.7	143714	169188	209855	48489.9	106384	64241.4
2564.2@1559	-1.11931	17.221	-3.40871	0.00371431	0.0359831	-2.52049	2564.25	2564.23	2564.28	1558.53	1533.42	1569.66	14	12	1	286797	306103	135750	123254	158719	222553	86188.9	113255	136352	262355	194593	66891.5	108189	232661	157853	75226.4
1323.3@189	2.01125	15.4871	3.40829	0.00371763	0.0359831	-2.52137	1323.28	1323.27	1323.36	188.91	176.7	191.52	10	6	4	19658.2	23838.4	44938.7	78807	137446	23804.9	172130	176750	49016.9	4857.83	63497.1	149494	79524.1	10628.9	22566.7	23289.1
2387.7@1547	-0.74548	18.4827	-3.40502	0.00374302	0.0361855	-2.52807	2387.71	2387.71	2387.71	1547.43	1541.7	1600.62	18	12	4	546115	517867	306827	317825	317585	493445	224104	299957	377835	510325	365860	206994	305587	456313	500400	295137
785.4@296	1.41859	13.5498	3.40175	0.00376867	0.03639	-2.53479	785.4	785.399	785.401	295.71	294.9	296.52	2	0	2	13189.5	5231.86	4826.23	18247	4322.26	1723.88	37471	38645.5	7008.25	11201.7	22887.7	22106.9	32424.6	10179.9	10384.2	9098.25
1047.7@230	-6.00426	15.37	-3.39917	0.00378897	0.0365423	-2.54008	1047.65	1047.65	1047.65	229.98	228.24	234.12	12	11	1	120046	126273	143833	159392	74643	249970	142853	0	77879.5	113619	78576	0	107257	106520	87068	118194
837.6@509	-0.933757	18.9816	-3.39378	0.00383179	0.0369112	-2.55114	837.611	837.593	837.62	508.62	480.36	572.04	25	11	4	772446	679074	568651	487116	378770	557490	277006	303942	799007	1.03871e+06	487491	398835	341228	381653	906827	472373
1762.2@1534	-0.923869	17.2278	-3.39289	0.00383898	0.0369364	-2.55298	1762.2	1762.12	1762.2	1533.84	1521.42	1603.8	25	12	4	278889	169803	121123	116938	129660	173227	87295.5	132612	164204	249777	177438	78885.4	115460	253318	209095	125244
755.5@804	-1.31001	18.0216	-3.39212	0.00384513	0.0369517	-2.55456	755.518	755.516	755.527	804.12	797.7	811.2	10	7	3	483918	424174	141134	311038	442891	148565	321011	83201.9	321743	336925	416986	101189	151902	492934	432757	233162
2166.9@1723	-2.00501	14.4104	-3.39065	0.00385693	0.0369544	-2.55757	2166.87	2166.84	2166.88	1723.14	1700.1	1734.24	9	8	1	56422.8	59907.9	28588.9	28821.6	26544	11330.1	9470.07	29208.4	30390.1	36085.5	67511.9	6375.68	22010.2	39638.5	11457.3	12892.3
1463.1@1650	-1.14808	15.1264	-3.38935	0.0038674	0.0369544	-2.56024	1463.08	1463.08	1463.09	1650.42	1647.48	1652.4	10	9	1	51622.7	58340.8	53109.5	37999.7	42034.4	50198.7	31608	20394.3	27205	61935.4	33069.7	42657.9	19709.8	43034.4	25189.7	39874.9
1337.3@190	1.73442	15.1721	3.38838	0.00387524	0.0369544	-2.56223	1337.3	1337.29	1337.31	190.29	186.36	194.16	10	6	4	24095.3	9933.85	37938	71713.3	112624	11603.6	134463	110830	33861.8	9811.35	44988.5	108222	58094	11867.8	23149.3	15866.9
1270.9@1440	-1.85852	16.5415	-3.38832	0.00387567	0.0369544	-2.56234	1270.88	1270.84	1270.94	1440.06	1382.82	1500.84	49	12	4	155955	207571	66695.8	93747.4	98175.7	122676	45203.1	73439.8	129802	276535	96679.8	38803.9	27647.6	178478	396380	25787.6
388.2@1948	-5.09906	15.6172	-3.3882	0.0038767	0.0369544	-2.5626	388.182	388.181	388.184	1947.96	1935.06	1953.3	11	9	2	94249.8	107425	102437	135618	128755	273320	135784	0	81349.7	128396	124594	0	116661	61042.2	89635.2	166114
1119.7@1486	5.86786	10.8464	3.38727	0.00388422	0.0369544	-2.56451	1119.67	1119.67	1119.68	1486.5	1485.78	1490.88	3	0	3	0	0	23316.8	25987.9	3006.22	0	57963.7	23877.2	0	0	0	62940.1	53816.9	0	0	27083.6
2042.7@345	-1.66315	14.3426	-3.3872	0.00388472	0.0369544	-2.56464	2042.71	2042.7	2042.74	344.7	326.34	349.2	10	6	3	34434.4	37691.9	40117.7	28034	23825.6	23772	20411	33248.2	19645.2	28029	35262	10967	12645.9	7053.51	40014	21125.4
431.2@1565	-5.25373	15.3579	-3.3868	0.00388797	0.0369544	-2.56546	431.207	431.206	431.208	1564.86	1561.62	1569.78	13	12	1	76954.4	107630	103374	119567	84196.6	131755	82629.2	0	83745.6	42382.3	148989	0	145876	97242.2	180481	85016.2
1725.2@1566	-1.40375	16.614	-3.38647	0.00389069	0.0369544	-2.56615	1725.19	1725.13	1725.22	1565.61	1526.7	1614.42	46	12	4	273039	213662	126406	60461.1	80395.8	142393	31657.7	52328.9	90760.6	225187	123953	110590	51494.1	103807	106384	74836.6
2100.8@359	-1.44552	14.0394	-3.38641	0.00389114	0.0369544	-2.56626	2100.76	2100.75	2100.78	358.92	336.06	360.3	10	5	4	15329.6	21086.6	35107.7	34971.7	7660.14	10597.8	19193.3	17248.4	25462.5	13779.8	27101.2	13053.3	13050.1	12508.5	29721.5	33204
1441.5@170	0.497857	22.8477	3.38309	0.00391818	0.0371675	-2.57307	1441.49	1441.49	1441.5	170.01	167.52	173.28	16	12	4	8.41794e+06	7.20863e+06	5.4647e+06	6.33458e+06	6.53896e+06	5.93173e+06	1.14704e+07	1.00059e+07	6.71461e+06	6.87004e+06	7.46269e+06	1.0518e+07	9.1947e+06	7.13189e+06	6.4212e+06	6.11836e+06
404.3@258	-4.58309	17.9282	-3.3786	0.00395509	0.0374435	-2.58229	404.267	404.265	404.282	258.36	256.26	286.44	17	12	2	574740	544798	557765	584988	497521	726342	567747	9879.98	417977	377003	702093	3305.73	551740	438492	751046	429805
495.1@1650	-0.966144	15.5045	-3.37842	0.00395654	0.0374435	-2.58265	495.063	495.061	495.063	1650.24	1645.5	1652.04	15	11	4	60269	74703.9	64552.8	38405.7	42274.7	70053.4	39093.3	27334.9	36757.1	78691.5	53123.3	49310.3	29983.4	40635.3	39336.2	55063.3
477.3@236	-1.54055	18.5424	-3.377	0.00396828	0.0375103	-2.58557	477.329	477.328	477.447	236.22	202.02	240.12	17	12	3	431089	535430	458830	666205	525614	850600	552859	97431.1	375333	416300	385349	53379.6	357925	487108	419338	448497
1085.3@1706	-2.91134	13.7677	-3.37644	0.00397288	0.0375103	-2.58671	1085.3	1085.29	1085.3	1706.4	1704.12	1709.58	7	6	1	25640.3	30727.8	36915	25414.5	57219.8	70633.3	27494.6	4330.47	9678.06	15469.4	13522.4	11030.4	13043	22467.8	8825.89	16111.8
1496.9@1696	-1.11814	15.3369	-3.3758	0.00397823	0.037517	-2.58803	1496.94	1496.91	1496.96	1696.2	1681.44	1739.52	14	8	3	76261	64928.7	33532.2	53455.7	50210.2	17767.3	19154.9	35085	52885	83326.9	53852.3	28487.5	39863.2	37549.6	60417.1	26789.6
1792.7@1710	-3.21759	13.5821	-3.36999	0.00402668	0.0379296	-2.59993	1792.75	1792.74	1792.75	1710.3	1707.06	1711.56	9	8	1	22464.1	30966.5	32026.3	21148.3	38968.8	47861.8	29928.4	8282.68	13428.1	19973.5	13506.6	14909.2	8333.68	22703	6804.78	19022.6
2193.9@316	-0.64134	16.1649	-3.36763	0.00404652	0.0380722	-2.60476	2193.87	2193.84	2193.87	316.38	307.5	346.44	18	12	4	84542.3	84782.2	69640.8	81646.5	84582.6	78519.3	70490.4	65498.1	73069.8	69257.4	78276.4	73805	37525.1	65219.1	81784.7	86499.4
1200.1@1650	-0.620037	15.8394	-3.36524	0.0040668	0.0382184	-2.60968	1200.08	1200.07	1200.08	1649.58	1646.52	1652.04	16	12	4	66833.3	64478.3	74551	54853.2	55514.8	75542.5	54224.5	45153.2	48815.8	67491.8	64432.8	62761.2	40068.7	56895.4	55755	64262.7
452.3@1394	-3.33149	17.565	-3.36221	0.00409256	0.0384159	-2.61588	452.297	452.296	452.299	1393.92	1390.86	1457.64	19	12	2	377114	303298	254539	390092	263752	363516	303797	11632.1	297455	330956	430013	8516.35	422940	377933	339808	324023
1301.8@226	-4.23471	13.6366	-3.36093	0.00410348	0.0384372	-2.6185	1301.79	1301.79	1301.8	226.05	224.46	227.52	12	10	2	23577.7	19963.5	30373.1	29767.2	21815.7	51233.2	37116.8	0	18746.6	23098.2	27139.5	0	30282.2	26964.7	22561.3	25053.7
506.3@239	-2.75148	17.6905	-3.36083	0.00410434	0.0384372	-2.61871	506.341	506.23	506.434	238.53	219.54	342.96	30	12	4	412052	143151	421599	515583	433191	690036	419626	17839.5	279905	360418	336482	11713.4	215994	124096	296714	307819
953.7@535	5.32936	12.7858	3.35809	0.00412784	0.0386125	-2.62432	953.718	953.585	953.719	534.6	491.76	541.08	3	1	2	2765.73	3247.2	4310.21	4770.25	1.18639e+06	0	273334	50166.3	2245.07	555.13	7411	271099	62838.2	1455.73	2212.92	1718.16
1202.1@1651	-2.62167	13.563	-3.35702	0.00413705	0.0386297	-2.62651	1202.08	1202.07	1202.08	1650.54	1646.52	1652.64	7	6	1	17442.9	27210.7	33475.6	18398.8	23351.8	25873.8	14100.1	10138.2	11953.1	26955.9	18681.2	22312.3	9565.13	7840.52	7104.06	25496.5
387.2@1946	-6.09131	17.7805	-3.35677	0.00413924	0.0386297	-2.62703	387.179	387.179	387.179	1945.89	1943.04	1949.28	14	12	2	582441	622639	586107	672788	550112	1.3145e+06	702985	0	477129	624018	633009	1496.67	626244	681516	497244	688859
1462.5@169	1.41852	15.8026	3.35599	0.00414595	0.0386477	-2.62862	1462.47	1462.44	1462.47	168.84	165.66	186.48	17	10	4	31026.7	23620.5	69698.1	97734.8	101349	20525.6	170512	132162	50806.3	15403.9	81260.3	116961	97190.5	21374.2	34041.1	49107.2
1676.5@190	0.587674	15.762	3.35423	0.0041612	0.0387452	-2.63223	1676.47	1676.46	1676.48	189.69	188.52	193.38	16	12	4	53725.6	51249.9	55383.5	48578.9	52526.7	35292.6	81656.9	84650.4	42480.2	44252.1	53269.2	85007.9	75961.1	42938.1	33367.7	65065.7
1492@1691	-1.73959	15.4986	-3.35203	0.00418032	0.0388365	-2.63674	1492.03	1491.98	1492.07	1691.31	1668.12	1702.98	12	9	1	139047	157433	39253	40644.2	22601.4	78795.1	15854.5	31425.9	45726.3	98384.7	83371.8	29258.9	27053.9	109661	37424.2	23007.4
813.6@1639	-2.11255	16.4835	-3.35199	0.00418062	0.0388365	-2.63681	813.564	813.41	813.568	1638.72	1596.48	1697.46	16	8	4	196193	102390	157019	240130	110023	139336	43711.1	95866.5	304251	118280	87353.4	28472.6	19083.9	194082	141093	16937.5
949.7@1511	-6.16076	11.5378	-3.35125	0.00418708	0.0388519	-2.63832	949.67	949.608	949.671	1511.31	1473.9	1514.58	6	6	0	48515.7	79099.8	5014.18	0	0	127692	0	0	6741.15	41463.8	16723.9	2416.5	0	50143.3	0	49408.9
1268.8@338	-3.54962	14.0535	-3.34562	0.00423652	0.0392492	-2.64986	1268.82	1268.82	1268.82	338.1	336.36	340.56	7	5	2	24367.1	22459.6	31555.1	32718.2	42192.8	40482.6	33551.1	1668.14	32045	20371.1	50989.9	1975.39	43239.4	15979	35909.8	25277.2
2563.8@1556	-0.952911	18.5727	-3.34527	0.00423962	0.0392492	-2.65057	2563.75	2563.75	2563.76	1555.5	1548.84	1562.4	16	12	4	653048	755619	323526	287221	400288	557567	234577	252399	392418	662670	408255	205149	294057	649578	349699	274854
1801.1@1537	5.24019	10.8644	3.33965	0.00428959	0.0396665	-2.66209	1801.13	1801.13	1801.14	1537.05	1535.82	1539.18	4	0	4	0	0	0	0	11609.6	0	42482.3	34894.6	22275.3	0	11462.3	29110.5	36032.7	0	0	15050
987@169	0.580035	15.6902	3.33794	0.00430491	0.0397626	-2.66559	987.027	987.026	987.029	169.41	167.52	172.32	16	12	4	55465.7	40856.4	36940.4	51013.9	50977.3	45850.7	88930.4	79933	37080.8	44275.5	50776.8	88037.3	59704.2	45857.1	37518.3	55513.2
960.6@1570	-0.794659	16.2916	-3.33542	0.00432758	0.0399263	-2.67074	960.638	960.598	960.653	1570.5	1548.6	1610.22	10	6	1	100139	105090	131067	58787	107328	155614	61571.2	60960	59275	49552.4	90973.6	55629	60175.1	73552.5	105180	71334.9
1810.5@185	-0.539608	13.9787	-3.33391	0.00434119	0.0400063	-2.67383	1810.55	1810.54	1810.56	184.68	183.6	189.18	7	4	3	20550.9	16182.6	12522.8	15287.5	21074.6	15748.8	17146.6	18588.2	16812.2	12215	17450.9	16531.1	20277.1	21090.1	17566.5	16272.5
507.3@236	-3.27067	15.7789	-3.3315	0.0043631	0.0401624	-2.67877	507.348	507.342	507.476	236.4	203.16	241.32	11	6	1	118640	132875	68755.5	120360	112650	146615	92797.3	15022.6	82808.3	72093.2	82900.5	0	68207.1	53208.6	85105	99434.8
2150.8@325	-0.737408	15.3043	-3.32996	0.00437708	0.0402452	-2.68191	2150.82	2150.81	2150.83	324.54	316.86	329.46	13	9	4	53252.3	50081.5	45452	25883.6	53988.1	44603.6	39561.6	24211.7	37793	40533.6	52797.3	32927.6	44442.6	29902.3	56422.9	44455.3
2501.2@296	-0.66373	13.6617	-3.32752	0.00439936	0.040394	-2.6869	2501.17	2501.16	2501.18	295.5	294.12	299.04	10	7	3	17748.8	9869.87	11081.7	9835.75	16949.1	7945.99	10546	17946.8	16719.8	11321.7	23634.8	13041.6	18834.7	14715.8	16981.3	9790.06
423.2@1379	-4.79811	16.2807	-3.3271	0.00440325	0.040394	-2.68777	423.244	423.243	423.264	1378.68	1376.04	1409.7	16	12	2	170802	180154	148192	195020	121596	188902	162847	1459	160715	176598	238598	1582.07	245838	200201	174553	178377
781.6@207	2.24875	16.8489	3.32567	0.00441642	0.0404689	-2.6907	781.62	781.58	781.751	207.06	193.38	289.44	21	7	4	44408.7	25507.4	88557.2	58352.7	193126	318718	372767	264430	23800	127064	28113.5	421879	538822	53755.6	378150	78658.5
1428.5@170	0.491597	23.2037	3.32359	0.00443559	0.0405985	-2.69495	1428.48	1428.48	1428.49	170.01	167.52	173.28	16	12	4	1.09475e+07	8.39888e+06	7.14054e+06	8.28944e+06	7.68092e+06	7.42043e+06	1.49698e+07	1.30358e+07	8.76137e+06	8.98752e+06	9.66714e+06	1.37696e+07	1.21944e+07	9.33309e+06	8.21643e+06	8.12468e+06
2163.8@341	-1.38746	13.3578	-3.32192	0.00445107	0.0406941	-2.69837	2163.81	2163.81	2163.82	341.16	333.84	342.96	5	3	2	15631.9	11982.5	15484	6674.84	7989.38	11748.3	12281.5	12665.2	9905.66	11795.6	18509.3	14978.1	11673.6	11380.9	21101	12103.5
2568.7@1561	-0.845291	18.1484	-3.32027	0.00446637	0.0407878	-2.70174	2568.75	2568.72	2568.8	1561.11	1530.42	1578.36	22	12	4	515604	412715	245147	247957	302401	268756	219237	155672	299397	442846	372088	180922	224706	508866	280551	209484
901.5@1688	-4.0643	14.9646	-3.31936	0.0044748	0.0407889	-2.70359	901.53	901.522	901.565	1688.01	1675.44	1706.34	10	9	0	177001	122564	87775.5	105368	4031.8	146719	9395.96	30160	32425	131483	26327.7	24265.2	0	35784.4	62168.1	110215
1687.2@1575	-1.59416	16.2685	-3.31917	0.00447658	0.0407889	-2.70398	1687.17	1687.12	1687.19	1574.88	1537.74	1609.68	32	12	4	126116	68270.3	58549.5	186368	33282.2	126647	27970.7	37684.6	148777	120309	77386.6	24457.7	120690	98911.3	155483	111969
3003@1556	-0.943438	16.437	-3.31565	0.00450958	0.0410433	-2.71119	3003.02	3003.02	3003.04	1555.5	1548.84	1562.4	15	11	4	136186	137971	83350.4	61871.6	110772	62144.7	57605.6	63406.8	116609	102862	138431	40539.2	89661.2	131027	74314.5	82407.6
510.4@241	-1.59465	16.6775	-3.3147	0.0045185	0.0410688	-2.71313	510.437	510.409	510.509	240.6	196.44	283.26	21	9	4	287612	107296	186249	138218	118713	204345	97104.7	39176.1	149694	99594.3	164263	94146.3	26322.2	47498.1	234898	47712.8
1545.1@1708	-1.14055	15.9785	-3.31408	0.00452437	0.0410688	-2.7144	1545.06	1545.02	1545.07	1707.96	1698.42	1746.48	23	12	3	118074	131206	71661	32354.6	83957.5	79117.6	46004.2	54338.3	55786.2	102911	86374.4	33814.1	38056.3	106519	54257.9	42840.5
670.3@338	1.02638	17.1918	3.31362	0.00452869	0.0410688	-2.71534	670.332	670.33	670.334	338.34	337.08	342	16	12	4	215266	95138.2	170770	222889	78829.3	138529	212017	271132	80111.4	64515.8	149717	230760	360059	64918.4	130758	138102
2870.9@1726	-0.992707	15.5284	-3.31319	0.00453271	0.0410688	-2.71621	2870.86	2870.85	2870.87	1725.54	1719.42	1733.94	3	0	3	86522.8	82983	49712.8	42992.2	57776.8	44984.3	40754.4	41550.7	47378.6	64785.3	50069.6	17443.6	49292.1	55194.3	38285.7	39981.6
677.5@534	3.34841	15.5659	3.3111	0.00455249	0.0412018	-2.72048	677.459	677.458	677.463	533.91	533.1	534.78	4	0	4	14794.9	9939.57	149899	176273	92004.4	160425	232627	278123	9708.96	3903.91	8487.91	520056	197251	4541.69	14300.9	80590.2
2688.2@225	-2.66211	11.8701	-3.30924	0.00457015	0.0412757	-2.72428	2688.23	2688.22	2688.23	225.24	224.34	226.2	4	2	2	6997.15	5007.58	10141.1	6232.56	5624.51	17153.8	6078.56	7418.01	4932.44	5412.62	4350	8381.35	7062.99	4732.16	4019.43	8989.73
590.3@508	-1.57836	17.0061	-3.30917	0.00457086	0.0412757	-2.72443	590.349	590.342	590.519	508.26	451.14	515.82	11	6	3	276703	168810	157793	260284	126497	242544	176188	49055.5	93424.7	104270	235684	25849.5	86813.7	247397	59804.5	208659
1505.1@875	1.48444	18.0463	3.30729	0.00458875	0.0413909	-2.72826	1505.13	1505.13	1505.13	875.1	830.58	887.22	11	6	4	144633	76981.3	141705	384171	143927	181063	693149	581711	392604	96240.3	431099	606351	503748	106053	305437	520737
1467.5@172	0.576731	19.6488	3.30626	0.00459868	0.0414291	-2.73039	1467.51	1467.51	1467.53	172.5	170.28	174.3	17	12	4	944335	1.02932e+06	541878	644099	947336	578518	1.22195e+06	1.10209e+06	713468	720325	836663	1.165e+06	946006	762959	746759	558162
1461.5@168	1.79155	16.7213	3.30578	0.00460323	0.0414291	-2.73136	1461.47	1461.47	1461.49	168.45	166.5	174.42	16	12	4	49711.9	28096.2	125951	196537	212345	21165.2	351289	342535	125234	27565.1	136166	295901	176559	36951.6	87071.4	107567
1267.8@339	-4.27535	15.5254	-3.3047	0.00461364	0.0414766	-2.73357	1267.81	1267.81	1267.82	339.3	329.16	340.98	15	12	2	75327.6	81938.2	87005.6	118664	133543	118015	93543.1	3097.97	74589.2	54860.4	182628	1850.56	133836	55804.4	118259	93782.8
1302.9@1373	1.571	16.828	3.30288	0.00463118	0.041588	-2.73729	1302.92	1302.84	1302.93	1372.56	1369.8	1451.88	23	12	4	33271.5	27624.7	130896	125411	121741	36708.5	237943	300509	145730	45524.7	160827	251403	294396	57193.2	150817	171519
1451.3@359	-2.75916	11.8389	-3.3015	0.00464446	0.041661	-2.7401	1451.27	1451.27	1451.28	358.74	358.2	360.48	6	4	2	11285.2	8883.43	6133.8	5729.02	4276.33	3638.29	7720.91	4561.31	7981.85	6149.73	6772.79	5968.4	9069.89	13076.1	2633.37	5936.79
1173.8@1440	-1.28379	15.824	-3.30028	0.00465627	0.0416802	-2.7426	1173.8	1173.79	1173.81	1439.55	1401.9	1444.92	8	6	2	127007	127479	45470	41016.7	34914.6	86896.4	40282.6	29998.9	65698.3	93548.3	78276	26300.2	56475.1	105068	58581.6	42174.5
476.3@236	-1.14511	20.4317	-3.30021	0.00465692	0.0416802	-2.74273	476.325	476.311	476.427	235.89	205.2	347.58	22	12	4	1.60711e+06	1.87483e+06	1.62387e+06	2.24199e+06	1.87758e+06	2.9123e+06	1.94634e+06	431120	1.29326e+06	1.4494e+06	1.43264e+06	361244	1.28788e+06	1.6577e+06	1.48205e+06	1.58728e+06
988.6@1606	-1.16869	17.9894	-3.29797	0.00467875	0.0417566	-2.74732	988.634	988.62	988.635	1606.38	1603.62	1626.66	17	12	4	465615	664549	223894	175907	244515	402878	131345	130971	175281	502208	232151	173123	157807	545822	244882	234155
1416.5@170	-0.460991	21.1571	-3.29781	0.00468027	0.0417566	-2.74764	1416.47	1416.47	1416.48	170.31	168.54	174.3	16	12	4	3.02982e+06	2.34031e+06	2.28335e+06	2.567e+06	2.27942e+06	2.40539e+06	2.08178e+06	1.78975e+06	2.56913e+06	2.49492e+06	2.74031e+06	1.88367e+06	1.64248e+06	2.61192e+06	2.40283e+06	2.56259e+06
781.2@2016	-0.794476	18.9196	-3.29774	0.00468096	0.0417566	-2.74778	781.153	781.153	781.154	2015.97	2008.26	2026.14	16	12	4	754521	663957	477698	432403	384228	441881	286309	373455	422586	904203	750141	381843	310040	668593	583318	443873
1298.1@199	1.63889	15.8705	3.29359	0.00472157	0.0420578	-2.75625	1298.12	1298.08	1298.32	199.26	180.48	234.6	23	12	4	21329.7	37360.4	43392.1	36452.9	115641	48715.7	191495	219933	24169.3	31790.1	24566.6	181410	63879.4	46677.1	159973	42435
616.5@389	-5.88797	16.7036	-3.29323	0.00472513	0.0420578	-2.75699	616.519	616.518	616.52	389.1	386.22	391.44	14	12	2	345681	425667	176787	163656	220251	265490	183965	2168.44	291390	371777	667759	0	531112	312789	490786	114996
1266.8@338	-5.07669	16.5049	-3.29034	0.00475373	0.0422658	-2.76291	1266.8	1266.8	1266.82	338.34	326.34	340.98	15	12	2	174304	207994	206138	274816	271376	267721	229669	930.54	193820	119289	400839	0	294201	135199	249441	203916
1506.1@1546	-0.848444	18.2075	-3.28764	0.00478046	0.0424228	-2.76841	1506.11	1506.1	1506.11	1546.5	1535.88	1618.44	19	12	2	267763	265020	482040	379894	269091	389139	126461	292600	306849	332123	363832	164810	258212	198545	528971	398081
955.8@217	-4.1711	16.9013	-3.2875	0.00478188	0.0424228	-2.7687	955.835	955.832	955.938	216.6	189.42	220.14	15	12	2	188635	199466	277287	283127	341786	488342	293176	2522.88	130872	166826	233960	9795.59	171863	223323	230253	296169
1511.2@225	-4.44825	14.3907	-3.28633	0.00479353	0.042444	-2.77108	1511.15	1511.14	1511.16	224.64	222.42	226.74	11	9	2	39712.6	31381.6	49024.3	71788.1	49811.7	89250.9	67195.4	0	35846.3	41266.9	41161.5	767.336	42299	41369.7	26896.8	45372
938.6@544	-1.46499	19.4927	-3.28621	0.00479478	0.042444	-2.77134	938.62	938.593	938.698	544.26	505.02	600.6	41	12	4	956335	1.31826e+06	667574	1.00293e+06	899968	849366	530136	238203	677418	495208	1.67124e+06	109775	1.08535e+06	928839	1.75357e+06	815627
2171.4@1702	-1.09604	15.6848	-3.28469	0.00480991	0.0425314	-2.77443	2171.39	2171.39	2171.41	1701.72	1700.1	1726.14	11	9	2	82098.2	76710.3	67460.5	62477.1	97507.7	30426.8	39351.3	36622.4	61981.6	68199	94142.8	23370.5	52629.7	60579.5	44548.2	24069.8
1462@1488	-2.03553	17.3485	-3.28347	0.0048222	0.0425934	-2.77693	1462	1461.99	1462.02	1487.79	1452.96	1511.22	8	6	2	236496	226881	275538	247391	191218	316640	566576	40591.5	183384	251814	189178	51015.7	21502.1	194958	160143	298460
1286.9@180	-1.52865	14.0505	-3.28254	0.00483148	0.0426289	-2.77882	1286.86	1286.86	1286.86	180.48	176.52	184.38	11	10	1	34211.1	30204.6	17561.3	19635.8	34137.9	13488.6	11785.2	17818.2	16921.9	22361.9	25298.3	21096.2	12521.1	17454.2	8481.44	36743.9
2269.5@1717	-0.720175	16.0583	-3.28132	0.00484379	0.0426909	-2.78131	2269.49	2269.49	2269.49	1716.54	1707.54	1718.46	3	1	2	97372.5	109440	60108.6	56055.9	72560.4	93186.7	59789.2	54115.4	51771.9	71381.1	66554.9	49263.6	51448.4	98461	61436.6	68808.3
2571.2@1559	-0.664006	17.5861	-3.28007	0.00485643	0.0427556	-2.78387	2571.24	2571.23	2571.29	1558.86	1531.38	1564.38	17	12	4	252023	281951	172129	157667	203443	188780	142836	145678	230620	246912	263165	125672	169144	264346	183760	158940
1186.8@350	1.72315	13.7745	3.27904	0.00486687	0.0428009	-2.78597	1186.82	1186.81	1186.82	349.59	348.84	350.34	2	0	2	8236.22	5776.63	8761.98	30007.2	22111.2	20228.1	30471.2	41460.7	4913.44	8949.11	8090.22	45551.4	50232.2	3941.2	8696.91	16577.3
372.2@236	-1.68192	18.1237	-3.27792	0.00487821	0.042854	-2.78825	372.243	372.102	372.247	235.59	228.6	245.58	16	12	2	377557	439850	379998	524028	451105	703012	456978	73429.1	255974	269721	280118	32630.5	242441	377691	287858	287993
188.1@1946	-3.84569	16.6413	-3.27657	0.00489199	0.0429284	-2.79102	188.092	188.09	188.094	1945.86	1942.2	1961.22	13	11	1	163316	190465	168075	200505	169583	428029	195639	5096.36	112602	198091	214595	10200.3	162222	258521	128617	183821
434.3@258	-4.72706	16.1158	-3.27448	0.00491328	0.0430472	-2.79527	434.279	434.278	434.28	257.88	256.38	261.12	14	12	2	182775	142527	139340	163453	155920	220546	204121	2571.52	132627	100106	239661	0	182109	117221	184154	119927
630.4@525	0.989445	18.672	3.27403	0.00491785	0.0430472	-2.79618	630.403	630.401	630.406	524.61	522	531.9	16	12	4	304991	332983	379668	439204	473289	268858	581303	662635	241353	113194	616506	573586	1.0997e+06	395226	453738	331268
2445.1@298	-0.540965	14.1463	-3.27368	0.00492151	0.0430472	-2.79691	2445.11	2445.1	2445.13	298.32	293.52	305.04	15	11	4	23928.8	11075.9	17699.3	18242.2	21544.9	14883.8	13797.8	20921.8	22809.5	14062.6	23512.5	22789	22466.9	20738.8	21690.6	18994.1
188.1@1644	-2.66911	19.9955	-3.27167	0.00494213	0.0431809	-2.80101	188.093	188.091	188.093	1644.24	1639.08	1651.02	16	12	3	1.5133e+06	1.55169e+06	1.98832e+06	2.36452e+06	1.47757e+06	2.61824e+06	1.74321e+06	42647.4	1.37972e+06	1.55878e+06	1.76064e+06	50771.2	1.73785e+06	1.31516e+06	1.12622e+06	1.66021e+06
592.5@419	-4.75018	14.1269	-3.26987	0.00496064	0.0432958	-2.80467	592.541	592.524	592.544	418.92	415.08	421.38	6	6	0	41748.3	198292	8444.28	8378.76	127138	63883.6	4543.11	9739.66	65472.5	220250	36492.6	14359.1	6356.23	84042.6	189907	0
725.7@204	-1.03741	16.8015	-3.26891	0.00497056	0.0433356	-2.80663	725.682	725.601	725.7	203.64	193.62	249.48	25	11	4	102514	116967	148645	122733	154165	222581	97690.2	96214.6	137426	170512	114368	59250.6	52195.4	53784.4	245891	93579.6
2097.8@168	0.790193	15.3648	3.26542	0.00500684	0.0436048	-2.81375	2097.84	2097.84	2097.87	168.12	166.38	172.32	15	11	4	26199.6	36371.8	47559.4	38676	55165.1	23419.2	65662.1	79352.6	35681.8	31594.7	38887.9	70989.7	65058.3	31086.2	19715	49379.7
605.1@1650	-0.726082	16.5779	-3.264	0.00502171	0.0436872	-2.81666	605.063	605.063	605.065	1649.7	1646.16	1652.28	16	12	4	143062	134904	113701	85076.3	102878	148845	78397.6	68841.2	83547.4	136627	93764	84563.4	63921	94997.6	66454.8	98982.2
1288.9@181	-3.08451	12.951	-3.2628	0.00503419	0.0437171	-2.81909	1288.86	1288.85	1289.05	181.44	179.28	240.48	7	5	2	12978.8	36644.6	8622.65	28713.8	13426.6	16131.9	44696.3	5436.82	7814.92	7344.51	10873.7	6680	8568.86	6845.18	14427.2	10888.5
876.7@295	-0.773576	17.3515	-3.26263	0.00503595	0.0437171	-2.81943	876.659	876.597	876.698	295.32	215.64	323.28	19	12	4	186070	124976	178204	177897	212419	194187	106086	102722	95075.9	245882	378435	142751	123924	174531	203140	154302
1164@232	-1.45573	15.2613	-3.26167	0.00504611	0.0437582	-2.82141	1163.96	1163.95	1164.14	232.38	189.48	239.52	13	10	1	76026.8	62870.1	29816.3	26580.6	31999.2	31708.8	11842.7	53632.1	65224.3	60015.8	89969.2	30516.9	19495.4	36237.1	90068.9	29984.6
2565.2@1558	-1.03626	16.9658	-3.25635	0.00510224	0.0441975	-2.83224	2565.25	2565.23	2565.28	1558.5	1536.42	1570.8	15	10	4	140851	234529	157271	113097	160592	177088	65708.9	105166	144513	210287	195029	55996.7	109409	135110	57421.4	127128
1800.3@1707	-3.28935	13.4372	-3.25271	0.00514104	0.0444254	-2.83966	1800.26	1800.25	1800.26	1707.36	1706.4	1711.56	7	6	1	17994.7	29633.4	26633	18894.6	33181.6	36310.5	29096	1264.5	11004.5	15109.5	9824.7	18038.2	9305.66	19864.4	11523.3	21611.2
1907.5@592	1.79235	14.726	3.2527	0.00514114	0.0444254	-2.83968	1907.54	1907.54	1907.54	592.47	578.94	614.58	8	4	3	9011.44	7163.02	25659.1	66211	11638.2	8975.26	66191.2	72589.5	33201.9	6651.68	51209.5	89328.5	74118.7	4904.01	18629.7	52370
451.3@1395	-2.93184	20.0968	-3.25222	0.00514632	0.0444254	-2.84067	451.294	451.293	451.296	1394.88	1390.86	1458	28	12	3	2.06594e+06	1.78052e+06	1.3848e+06	2.27563e+06	1.42767e+06	2.04991e+06	1.66089e+06	51509.4	1.63193e+06	1.79117e+06	2.384e+06	26067.2	2.38006e+06	2.10292e+06	1.86878e+06	1.75278e+06
1595@2028	-3.00351	19.0153	-3.25146	0.00515443	0.0444254	-2.84221	1594.99	1594.99	1594.99	2028.18	2001.24	2086.14	12	6	3	442114	682449	970514	837607	700029	1.01426e+06	378684	238189	1.06267e+06	1.25475e+06	978066	8061.81	596359	1.10234e+06	1.2171e+06	632629
396.3@264	-1.01003	16.9458	-3.25131	0.00515603	0.0444254	-2.84251	396.331	396.278	396.449	263.64	246.12	362.94	29	12	3	194807	105675	252328	102830	123026	206535	63871.6	84059.5	96731.5	124848	157664	127345	62889.3	86118.6	290267	111244
532.4@213	-1.55318	19.2236	-3.24982	0.00517209	0.0445163	-2.84556	532.39	532.389	532.431	212.67	208.62	254.46	22	12	4	717399	1.10428e+06	746297	782603	774622	1.95335e+06	894071	122800	433646	701283	775447	105930	542382	958684	650237	600290
481.3@1381	-5.4029	16.7511	-3.24829	0.00518862	0.0445945	-2.84868	481.333	481.332	481.397	1381.38	1378.86	1420.08	14	11	2	384377	373929	145424	188149	111079	178695	180570	0	338865	397561	528807	0	515284	448723	380181	182463
1678.1@1581	-0.649063	20.9413	-3.24795	0.00519221	0.0445945	-2.84936	1678.12	1678.12	1678.13	1580.94	1575.6	1672.2	18	12	4	2.54202e+06	3.20961e+06	2.02391e+06	1.98286e+06	1.91094e+06	3.00832e+06	1.36475e+06	1.547e+06	1.78986e+06	2.63084e+06	1.80862e+06	1.29199e+06	1.53717e+06	2.66056e+06	1.99302e+06	1.80669e+06
2509.2@290	-0.720407	14.8129	-3.24669	0.00520585	0.0446498	-2.85193	2509.2	2509.2	2509.21	290.43	287.4	294.24	16	12	4	44623.1	34694	27327.2	20775.6	26038.1	30105.4	28318	29590.4	26670.4	32987.9	38940.4	18481.6	31512.1	38678.2	35448.8	24832.8
1433@1506	-1.26083	18.208	-3.24634	0.0052097	0.0446498	-2.85265	1432.97	1432.95	1433.05	1505.52	1468.74	1615.44	25	11	4	571012	730224	278030	216859	212645	364174	69150.2	252349	326317	612743	415473	193758	209073	468445	346754	244008
448.1@1650	-0.637434	17.0829	-3.24379	0.00523736	0.044793	-2.85784	448.05	448.05	448.051	1650	1646.52	1653.24	16	12	4	180112	196277	157317	137180	136078	184888	115513	105368	115074	178709	126196	124933	83333.3	142765	118309	129636
845.6@1650	-1.17959	16.4381	-3.24378	0.00523749	0.044793	-2.85786	845.6	845.588	845.604	1649.7	1639.38	1653.48	12	10	2	110093	155819	89189.4	80291.4	88856.2	173470	48058.3	67514.9	40945.1	199470	75297.1	72611	38702	124679	140594	83483.1
464.3@1460	-5.2002	16.4017	-3.23889	0.00529106	0.0452033	-2.86782	464.272	464.27	464.317	1459.92	1409.52	1494.6	26	12	2	79534.5	62414.1	732931	761606	533031	559949	418680	989.069	162945	100160	110262	0	79916.5	78538	82254.9	526837
1295.8@337	-3.51881	15.1866	-3.23465	0.00533795	0.0455558	-2.87646	1295.82	1295.81	1295.82	336.6	333.24	341.22	13	11	2	54752.5	61268.8	64101.7	74419.8	68920.3	70614.4	66884	5692.03	52282.4	45060.8	131924	4020.42	95311.8	42378.6	90345.6	60499.1
1123.7@1450	-2.1327	16.1905	-3.23358	0.00534981	0.0456088	-2.87863	1123.75	1123.73	1123.75	1449.93	1441.92	1457.94	12	8	3	231996	190925	52640	22375.7	47546.5	131518	7848.1	56088.3	120240	105320	165514	41560	51944.4	209375	146607	68906.2
2186.4@1700	-4.63822	12.9092	-3.23232	0.00536382	0.04568	-2.88119	2186.4	2186.39	2186.41	1699.68	1698.12	1703.28	7	7	0	42664.3	41236.7	36384.4	19728.7	46928.4	1970.08	2842.78	19579.2	25635.4	35824.1	48525.3	0	10156.7	19669.3	12479.5	0
1895.5@598	1.483	14.4246	3.2299	0.00539093	0.0458627	-2.88612	1895.53	1895.53	1895.54	598.5	598.02	600.96	5	3	2	10638.8	6494.59	39157.6	21989.9	42376	7162.69	57758.7	43398	19138.2	4461.67	29076.2	56479.3	61254.5	5157.86	15711.3	32834.4
954.3@191	-2.4534	11.8163	-3.22866	0.00540483	0.0458916	-2.88864	954.282	954.28	954.284	190.98	190.68	191.28	2	0	2	4516.38	5465.5	4015.03	5192.54	9336.86	8060.81	10222.4	6519.57	3736.58	2767.84	5057.96	6587.18	7562.41	5290.52	7596.97	9868.71
832.6@1286	-3.73908	16.1248	-3.22779	0.0054147	0.0458916	-2.89042	832.575	832.567	832.589	1286.37	1229.28	1291.02	10	8	1	170516	124810	26067	155571	292410	81382	134872	1618.32	130915	103609	175993	52158.9	19468.8	176469	96043.9	261759
1490.1@890	1.60163	18.7976	3.22773	0.0054153	0.0458916	-2.89053	1490.11	1490.11	1490.11	890.43	831.6	905.58	10	6	3	207774	104079	206315	534286	804862	311359	1.21326e+06	890080	594375	136132	566292	1.25743e+06	897648	159701	423660	1.00078e+06
473.3@1233	-2.18304	17.3427	-3.22758	0.00541705	0.0458916	-2.89085	473.254	473.253	473.255	1232.82	1230	1234.92	11	9	2	338223	163367	219562	368638	130432	408745	269360	22222.9	188131	250255	216976	14660.8	218079	203790	170684	286395
1198.1@1650	-0.528769	16.7357	-3.22598	0.00543507	0.0459584	-2.8941	1198.08	1198.08	1198.08	1649.67	1646.46	1651.56	16	12	4	121428	114512	137456	98797.6	117278	137471	96059.5	78881.2	94848.5	133786	108712	103911	81372.1	105902	91660.9	114966
1696.5@183	-0.749297	13.939	-3.22505	0.00544563	0.0459584	-2.896	1696.45	1696.45	1696.46	183.18	180.18	188.58	4	1	3	16923.8	18179.7	16186.6	20170.2	18871.9	14010.7	22564.9	13621.5	14595.8	11157.2	20435.3	13061.4	21519.4	11082.1	18249.4	25717.3
656.1@1650	-1.02655	15.5569	-3.22496	0.00544662	0.0459584	-2.89618	656.07	656.069	656.071	1649.58	1646.16	1652.4	16	12	4	65589.7	75342	67663.4	50670.6	57230.2	75432	49320.9	37801	42547	69978.2	52681.7	47086.6	20033	38571.6	35967.8	46062.6
2174.9@1701	-2.66459	14.1465	-3.22487	0.00544768	0.0459584	-2.89637	2174.88	2174.85	2174.9	1700.64	1699.08	1718.46	11	9	1	27567.7	24669.2	53479.9	24163.9	67487.4	12789.6	7756.28	29524.1	35402	29198	68951	2391.62	20397.9	23844.4	19638.8	4539.57
1706.7@170	0.822874	14.1939	3.22167	0.00548399	0.0461825	-2.90287	1706.71	1706.7	1706.71	169.86	167.64	172.32	8	5	3	13810.8	26731	10561.5	17028.8	21063.2	14437	45928.6	34567.1	17461.8	10160.2	16141.2	42882.8	25103.1	12328.5	17188.7	11296.1
684.6@202	-1.11605	17.1721	-3.22152	0.00548567	0.0461825	-2.90316	684.646	684.578	684.67	201.81	190.26	231.12	28	12	4	185928	172533	187994	162273	236569	417039	115362	101974	130673	140321	83967.8	118917	48472.9	109023	234440	156700
589.3@508	-1.82836	18.5549	-3.2193	0.00551108	0.0463481	-2.90768	589.34	589.336	589.399	507.84	444.12	559.14	27	11	4	833632	402932	795710	676771	447670	1.63013e+06	464246	169664	468940	446313	105018	74465.2	101112	634853	322092	598081
552.1@1650	-0.931668	15.6759	-3.21801	0.00552589	0.0464243	-2.91031	552.06	552.059	552.061	1649.61	1646.52	1652.04	16	12	4	79205.1	73644.8	72532.5	56275.9	59556.7	84956.8	48447.4	32209.6	34416.6	78836.8	51927.3	52850.9	30778.5	43648.9	37670.4	60612.2
714.1@1650	-0.747604	16.9447	-3.21643	0.00554407	0.0465133	-2.91352	714.057	714.04	714.064	1649.94	1645.5	1673.34	20	12	3	186699	175042	133961	127759	130206	176919	64040.5	102390	124361	168990	117644	106671	100603	136456	78641.8	125216
1538.6@169	0.943437	16.4706	3.21609	0.00554799	0.0465133	-2.91421	1538.58	1538.58	1538.59	169.26	165.54	172.32	16	12	4	107922	136018	36944.2	71055.3	117174	50766	181473	163190	76367.9	67788.2	85093.9	171705	112608	61488.2	81439.1	44085.4
944@173	-0.55226	16.8235	-3.21451	0.00556623	0.0466179	-2.91742	943.977	943.963	943.977	172.65	169.62	188.4	16	11	4	133939	117771	133285	137549	113915	124542	97303.9	94863.3	102055	122407	118739	95736.8	85188.3	99871.5	91295.4	186310
1688.5@191	0.523504	15.9076	3.20701	0.0056538	0.0473023	-2.93268	1688.47	1688.46	1688.48	190.56	187.8	193.2	15	11	4	56678.8	70388.2	48032.1	51046.4	69201.2	49117.3	86520.3	91721.3	52609.9	45451.1	48223.6	95597.3	76528.4	49278	45262.5	61459.5
1111.9@221	-0.883449	15.9597	-3.20053	0.00573039	0.0478935	-2.94584	1111.91	1111.87	1111.91	221.34	214.56	225.12	11	7	3	67872.2	70732.1	75106.8	66651.1	60047	121783	87817.5	26537.7	69949.3	57065.3	88786.6	44309.9	52768.3	62021.5	72890.8	53555.2
1434.4@174	0.927939	16.1005	3.19922	0.00574604	0.0479746	-2.9485	1434.41	1434.38	1434.43	173.73	167.46	211.32	18	12	4	54438.6	46125.1	77559.1	88757.7	112819	30510.5	150209	121324	65495.3	35005.7	70060.7	126315	90101.7	28347.9	49237	71046
844.6@1595	-0.677577	18.9578	-3.19715	0.00577086	0.0481322	-2.95272	844.585	844.58	844.598	1594.62	1579.26	1651.74	27	12	4	400070	793454	625670	625246	608212	811897	402987	404388	493119	444937	505061	227051	459934	561589	502375	499987
1427.5@170	0.462918	23.2285	3.19222	0.00583027	0.0485776	-2.96272	1427.48	1427.48	1427.48	170.31	168.54	173.28	16	12	4	1.10506e+07	8.74406e+06	7.27173e+06	8.35086e+06	7.97827e+06	7.56051e+06	1.49858e+07	1.31271e+07	8.8963e+06	9.14826e+06	9.81974e+06	1.38609e+07	1.21821e+07	9.51247e+06	8.35222e+06	8.32684e+06
1661.5@189	0.772642	15.3886	3.18824	0.00587863	0.04893	-2.97079	1661.46	1661.45	1661.47	188.7	187.38	193.2	15	11	4	48675.4	44309.8	25341.5	41750.1	24490.9	45490	70902	78470.2	33048.6	29139.6	48286.9	79524.2	55913.5	44266.2	37880.1	22989.2
778.6@235	2.68848	18.5666	3.18526	0.00591515	0.0491833	-2.97684	778.6	778.59	778.605	234.57	206.64	302.04	12	6	3	152936	179769	177359	461470	207784	411963	1.41042e+07	312802	136152	320408	194682	201920	7.64095e+06	126321	417981	290618
405.3@259	-1.23341	16.8523	-3.18417	0.00592865	0.049245	-2.97907	405.272	405.271	405.282	258.96	257.28	293.34	14	11	2	159174	128194	184403	182564	130528	179773	114490	51255.9	91466.5	77132.1	215963	27020.9	154882	92322.1	205946	115197
1582.7@166	0.818396	17.1713	3.18291	0.00594409	0.0492961	-2.98161	1582.65	1582.63	1582.65	165.6	162.54	177.6	17	12	4	172683	193529	86208.5	129204	193386	70459.3	275006	236835	93833.1	104032	146981	276873	163117	127301	112148	91306.5
762.6@1504	-0.759398	23.5539	-3.18268	0.005947	0.0492961	-2.98209	762.56	762.559	762.561	1503.54	1475.76	1517.7	17	12	4	1.17204e+07	1.26967e+07	9.04904e+06	8.7038e+06	1.71041e+07	1.56986e+07	1.29118e+07	7.00343e+06	1.65858e+07	9.11349e+06	1.49707e+07	8.6668e+06	7.09592e+06	1.96122e+07	1.78183e+07	1.78475e+07
1512.2@224	-3.49063	13.7047	-3.18024	0.00597726	0.0494961	-2.98705	1512.15	1512.15	1512.16	224.04	223.32	225.6	6	6	0	21292.1	13709.6	25277.3	34829.4	33747.9	45100.5	39455.1	0	17530.9	19506	23668.3	1844.35	28392.8	19232.8	15138.3	30607.4
1569.6@166	0.851979	17.1371	3.16926	0.00611509	0.0505856	-3.00931	1569.64	1569.6	1569.64	165.75	164.28	180.54	18	12	4	167493	192342	84883.3	124351	184629	65283.5	274786	253454	100521	108278	143979	266265	158659	123868	97772.3	87093.8
1920.6@570	1.37413	15.3812	3.16677	0.00614683	0.0507962	-3.01436	1920.56	1920.55	1920.56	569.64	559.14	573	9	5	4	18614.4	9560.2	68550.7	35083.6	68788.2	19115.5	92399.1	82395.8	38443.5	11352.8	62550.6	105572	95217.1	16968.8	47058.6	53207.1
571.3@292	-5.52762	17.9363	-3.16377	0.00618528	0.0510617	-3.02045	571.331	571.329	571.333	291.54	290.46	297.06	14	12	2	517854	458014	730606	1.02601e+06	716518	1.13039e+06	960575	4344.21	508746	457108	749390	0	770759	475361	517001	836044
465.3@1414	-4.93863	15.5974	-3.16205	0.00620739	0.0511631	-3.02393	465.311	465.272	465.315	1413.6	1409.76	1463.7	13	11	2	84926.4	80502.8	144422	200025	200530	217424	221487	0	66566.4	62446.2	91958.4	0	95929.5	75481.9	61495	232516
1235.2@190	-0.626263	16.0502	-3.16183	0.00621022	0.0511631	-3.02438	1235.22	1235.22	1235.23	190.47	187.26	192.18	16	12	4	78002.9	74756.8	71128.5	75453.3	73836.3	96311.2	54291.1	67668	67439.8	62298.7	73493.1	61646.6	42691.8	66388	46248.9	89653.9
690.4@253	-4.99923	15.7686	-3.16032	0.0062297	0.0512713	-3.02743	690.432	690.428	690.435	253.2	250.5	255.12	13	11	2	130308	88915.4	166974	180835	89052.5	245091	187850	0	91384.9	62839.9	161412	0	161373	107519	166569	127833
1129.7@355	-4.42744	14.1461	-3.15853	0.0062529	0.051367	-3.03106	1129.65	1129.65	1129.65	355.23	353.04	357.42	2	0	2	55693.8	28693.1	43482.8	38338.8	17669.3	40017.8	55094.3	0	46317.4	47445.7	63390.1	0	50625.8	31988.2	22730.9	34229.6
1779.2@1710	-3.75013	12.4264	-3.15844	0.00625404	0.051367	-3.03124	1779.23	1779.23	1779.24	1709.94	1707.42	1711.56	6	6	0	14586.5	19554.5	24270.2	18284.7	30069.4	30962.5	16987.2	2781.86	5221.38	11742.5	4614.72	5261.89	1255.23	11986	3030.87	14684.3
942.8@219	-2.82447	17.1811	-3.15575	0.00628913	0.0515663	-3.0367	942.835	942.829	942.924	219.3	191.4	222.6	21	12	2	207923	104554	297635	267212	290369	423778	330273	13774	180194	186107	253856	8253.82	220773	266102	199035	248399
662.1@1650	-0.645396	16.3464	-3.15527	0.00629536	0.0515663	-3.03766	662.06	662.059	662.062	1650	1646.16	1651.74	16	12	4	119437	117246	92636.2	86485.8	82787.7	115803	72501.5	58460.6	63857.8	105697	80135.9	72449.5	62673.7	80278	61671.3	80251.4
1577.4@190	0.743033	16.8092	3.15511	0.00629744	0.0515663	-3.03798	1577.42	1577.4	1577.44	189.69	186.66	203.64	18	12	4	110323	136270	93769.7	100619	101189	78655.5	156442	173537	114257	63424.4	120291	216413	156683	68276.2	58150	148588
2880.8@1704	-1.30776	14.2104	-3.15235	0.00633371	0.0518108	-3.04359	2880.84	2880.83	2880.86	1703.7	1700.4	1724.94	7	6	1	34374.9	44845.2	26997.3	14508.7	29252.8	12853.9	13769.5	30204	20869.4	28891.6	29444.4	12781.2	13845.5	28883.4	12591.7	13538
1301.9@1373	1.54779	17.1942	3.15078	0.00635435	0.0519271	-3.04676	1301.9	1301.84	1301.95	1372.59	1336.68	1454.64	32	12	4	50203.5	25119	172267	158722	157789	66399.4	293464	369986	179189	57421.5	219799	331086	380183	75235.7	189578	223665
561.3@420	-5.44382	16.4861	-3.14884	0.00637999	0.0520405	-3.05069	561.308	561.306	561.318	420.12	418.2	421.86	13	11	2	248341	392943	110725	170302	67265.4	241914	139196	0	186036	137902	526163	0	516455	391708	719212	167892
529.3@340	-5.8917	17.0405	-3.14824	0.00638788	0.0520405	-3.0519	529.282	529.28	529.287	340.5	339.3	342.96	13	11	2	316439	360025	303983	363426	412907	491152	454804	0	312188	195161	733845	0	547649	283603	465034	309992
1576.2@1525	-4.1703	15.8291	-3.14818	0.00638867	0.0520405	-3.05202	1576.18	1576.18	1576.18	1524.96	1520.76	1535.34	9	8	1	151412	156701	138765	83919.7	193416	144630	84627.8	41671.4	39103.5	145129	81555.8	0	28573.6	110426	178746	75676.8
859.1@1648	-1.15179	16.436	-3.14778	0.00639399	0.0520405	-3.05283	859.117	859.114	859.118	1648.02	1645.44	1651.74	15	12	3	99929.7	193923	51469.6	64416.6	75142.7	136640	47048.7	51611.2	87624.3	218919	79914	60143.3	62659.8	157159	141948	68873.5
2101.8@352	-2.31348	13.3601	-3.14724	0.00640121	0.0520469	-3.05393	2101.77	2101.75	2101.79	352.38	342.06	359.28	8	5	2	10226.4	17318.1	12668.7	14885.5	19039.6	7742.87	4914.37	19160.1	15474.9	16220.7	21635.5	19604.7	6864.98	8206.56	24273.5	13337.9
867.1@1649	-1.56949	15.2558	-3.14339	0.00645262	0.0523821	-3.06173	867.127	867.123	867.129	1649.4	1645.5	1652.04	10	9	1	43098.6	111673	31687.1	35514.2	36569	103211	15778.4	29553.5	17304.7	112036	35064.9	33953.6	20313.1	74737.6	73774.4	31044
939.8@199	-3.7243	15.4694	-3.14318	0.00645541	0.0523821	-3.06215	939.846	939.826	939.851	198.72	197.28	223.14	14	11	2	81153.1	91755.2	100056	103616	93782.5	107402	140587	4763.38	50478.1	52834.1	87022.8	3563.11	84819.8	88591.4	62209.8	96457.4
527.4@1433	5.80613	12.7985	3.14002	0.00649786	0.0526737	-3.06854	527.37	527.37	527.37	1433.34	1431.84	1435.56	3	0	3	2163.86	740.78	12195.6	9748.8	16367.6	17203.5	136388	151237	0	6286.59	4020.75	156429	160351	2088.64	0	26845.5
1646.2@792	-2.38528	14.272	-3.13859	0.00651718	0.0527774	-3.07144	1646.24	1646.21	1646.29	791.91	752.7	860.76	10	6	2	114134	200369	24485.7	10155.1	9754.25	30709.3	6955.55	12830	12947.5	16716.4	26547.2	24397.3	13070.9	23917	15927.3	77764.3
547.3@602	-5.32341	17.0119	-3.13716	0.0065365	0.0528809	-3.07432	547.296	547.293	547.313	601.98	596.94	649.08	14	12	2	129504	297424	281071	336684	209859	536815	274392	0	331930	187978	645447	0	699889	430830	505127	329594
479.3@1383	-2.46929	23.1877	-3.13027	0.0066307	0.0535894	-3.08827	479.326	479.294	479.392	1383.03	1379.04	1486.38	28	12	4	1.9122e+07	1.82047e+07	8.30749e+06	1.28658e+07	6.31424e+06	1.10381e+07	9.91364e+06	610564	1.68973e+07	1.77274e+07	2.27549e+07	406157	23535254	1.97628e+07	1.80222e+07	1.03238e+07
340@1650	-0.571896	17.4162	-3.12675	0.00667923	0.0539074	-3.09538	340.047	340.047	340.048	1649.91	1646.52	1651.62	16	12	4	218091	228518	198487	175511	171139	246124	146291	123459	154621	214768	160773	158951	119972	170289	139808	163143
517.3@628	-4.90732	19.7247	-3.12629	0.00668563	0.0539074	-3.09631	517.28	517.278	517.342	627.78	532.8	709.56	27	12	3	2.48692e+06	1.94141e+06	1.8557e+06	1.77974e+06	1.29116e+06	2.11869e+06	1.62347e+06	15164.4	1.50676e+06	1.87109e+06	3.18401e+06	2721.72	3.49741e+06	2.18522e+06	2.2302e+06	2.3067e+06
446.3@236	-0.964125	21.2926	-3.12597	0.00669006	0.0539074	-3.09696	446.314	446.313	446.316	235.59	234.18	238.14	16	12	4	2.67882e+06	2.98875e+06	2.79446e+06	3.90633e+06	3.58788e+06	4.934e+06	3.50001e+06	899615	2.33403e+06	2.44049e+06	2.35635e+06	868369	2.20765e+06	3.07237e+06	2.61994e+06	2.75213e+06
1510.1@225	-5.79197	13.9953	-3.12235	0.00674043	0.0542534	-3.10427	1510.15	1510.15	1510.16	224.64	223.62	225.66	11	9	2	36536.4	33604.9	51576	71086.8	53949.6	91767.6	57568.9	0	30002.4	35449.6	40492.6	0	50140.4	39440.4	20501.1	48855.8
495.3@1351	-4.12763	14.9953	-3.12174	0.00674906	0.0542534	-3.10552	495.322	495.321	495.329	1351.02	1348.92	1353.12	9	8	1	49845.7	24904	94191.5	167425	105930	139211	188489	491.353	28849.2	52046.2	34490	1938.06	33708.1	46383.9	56442.1	124812
1448.4@175	1.04673	15.6122	3.12145	0.00675315	0.0542534	-3.10611	1448.43	1448.4	1448.45	175.32	165.54	195.72	23	10	4	30017.9	19564	44425.7	68228.9	87892.8	14375.9	100837	113219	43647.8	37032.4	46539.9	102418	64684.9	28592.4	48514.5	48203.8
2417.1@299	-0.746755	14.3157	-3.12079	0.00676239	0.0542546	-3.10744	2417.09	2417.07	2417.1	299.4	295.56	305.64	13	9	4	20227	25337.6	15702.8	22505.1	22153.2	15797.7	11478.9	23338.1	24103.8	13388.2	30447.6	20273.4	26785.1	37600.8	23333.6	22463.1
1524.2@845	0.850411	19.2591	3.12048	0.00676672	0.0542546	-3.10806	1524.19	1524.18	1524.19	845.13	775.56	864.6	26	12	4	527082	535470	659045	332159	370616	690221	822476	741287	829120	293863	672449	1.05999e+06	1.39683e+06	777668	532176	465792
1414.5@491	-1.27456	18.6363	-3.11905	0.00678684	0.054316	-3.11096	1414.47	1414.47	1414.47	491.25	417.18	589.26	8	6	0	665616	414483	186613	652134	1.07099e+06	1.00198e+06	166249	215255	172972	513227	771428	238246	245085	318587	359710	765228
1292.9@1404	-3.36503	16.3279	-3.11898	0.00678782	0.054316	-3.1111	1292.85	1292.84	1292.96	1403.67	1356.84	1444.62	22	10	3	51365	78966.6	424683	282732	199928	498780	209398	8728.97	79381.3	120858	61608	30711.3	22558.3	27394	254793	291031
1685.2@1550	-0.793581	18.7848	-3.11071	0.00690524	0.0552009	-3.1278	1685.18	1685.17	1685.19	1549.5	1537.86	1610.1	17	12	4	562042	366633	471805	691272	517565	743111	236464	453002	464716	423719	314199	222712	368230	555490	818110	385331
474.3@1150	-4.07669	15.1628	-3.10688	0.0069602	0.0555853	-3.13552	474.258	474.256	474.259	1149.96	1143.96	1154.04	7	6	1	83457.4	56771.6	62352.3	114804	48429.7	131647	112861	990.627	68053.5	60163.7	92176.5	783.315	87294.7	51001.3	40615.4	96756.2
1190.8@1440	-1.08902	16.4411	-3.10597	0.00697336	0.0556315	-3.13736	1190.77	1190.76	1190.8	1440.42	1407.6	1544.76	14	8	3	53477.3	72028.3	99229.5	162664	143442	98196.7	111348	49475.8	125893	45115	155764	43526.8	48162.3	105217	185033	83780.5
2403.7@182	-2.33437	11.6093	-3.10553	0.00697974	0.0556315	-3.13825	2403.7	2403.69	2403.7	181.68	181.32	184.2	3	1	2	5254.89	5925.77	4728.89	7894.9	9662.7	4792.68	8459.26	7712.25	2996.78	1235.25	6637.85	5354.8	8597.1	2106.53	5970.91	10590.2
751.6@229	-3.08723	20.5188	-3.10441	0.00699595	0.0557057	-3.14051	751.565	751.532	751.575	229.02	205.68	263.58	22	12	4	993508	7.76705e+06	7.82285e+06	1.01463e+07	383008	9158547	674673	212782	1.0277e+06	6.7457e+06	1.20312e+06	127728	471462	802618	427204	9.63071e+06
2459.1@297	-0.611272	14.1198	-3.10227	0.00702706	0.0558481	-3.14483	2459.13	2459.12	2459.15	297.42	291.3	303.12	17	12	4	26599.5	19214.4	14228.8	12619.7	19767.7	15598.6	17726.2	23828.1	19752.9	21780.9	23281.7	15356.1	19964	17310.8	24139.3	16083.5
934.7@1228	1.80321	16.3533	3.10223	0.00702765	0.0558481	-3.14491	934.748	934.733	934.758	1227.72	1223.22	1240.62	4	0	3	98871.7	29106.2	121307	96378.9	31463.1	157380	304342	143533	18951.3	50394.8	35336.6	197838	270742	101152	162865	22508.6
1446.5@170	1.07987	16.9568	3.09917	0.00707237	0.0561482	-3.15109	1446.47	1446.46	1446.5	169.68	166.62	179.4	17	12	4	86928	61830.6	126160	197247	242296	52694.1	260493	294683	129025	51348.7	138276	183933	196748	63321.7	82321.3	115866
715.3@295	0.530654	18.0802	3.09803	0.00708903	0.0562252	-3.15338	715.314	715.313	715.316	294.72	293.1	300.06	16	12	4	261553	224209	312188	297660	200156	285946	380916	387999	162146	214792	290403	323546	391699	190965	234654	285159
2248.9@300	-0.54886	15.4795	-3.09711	0.00710267	0.0562782	-3.15525	2248.93	2248.87	2248.93	300.36	297.42	344.16	24	12	4	56203.2	51053.5	45544.2	40465.3	47554.4	33429.8	28048.8	46136.9	45403.4	44468.1	56138.9	48091.5	47011.9	53606.5	50600.4	48390.6
100.1@2286	-0.746068	21.3815	-3.09605	0.00711831	0.0563469	-3.15739	100.112	100.112	100.112	2286.36	2251.8	2346.3	9	0	2	2.56423e+06	2.76276e+06	2.62708e+06	3.02346e+06	3.21057e+06	3.61065e+06	1.15963e+06	2.96689e+06	3.00211e+06	3.03972e+06	3.15115e+06	3.07856e+06	1.13049e+06	3.12744e+06	3.38727e+06	3.15745e+06
503.1@1650	-0.638978	16.238	-3.09075	0.00719687	0.0568167	-3.16808	503.051	503.05	503.052	1650.3	1646.64	1652.04	16	12	4	90959.5	108824	94780.8	80064.3	74571.5	107357	59688.6	55709	61958.6	98831.3	64824.5	82941.6	54197.9	74366.7	73434.2	73646.7
660.1@1650	-0.644084	16.951	-3.09064	0.00719857	0.0568167	-3.16831	660.063	660.062	660.064	1649.67	1646.16	1651.38	16	12	4	166466	196125	147313	119893	128567	172590	103172	88746.8	101582	161864	117739	114786	84133.5	130682	95741.5	116459
451.3@524	-2.8975	19.3354	-3.09062	0.00719875	0.0568167	-3.16833	451.275	451.274	451.276	523.56	519.06	527.7	14	12	2	1.08022e+06	1.14581e+06	1.19352e+06	1.3849e+06	967829	1.47007e+06	1.13354e+06	21203.5	907621	734142	1.55266e+06	25296.7	1.51869e+06	763132	1.15139e+06	1.02528e+06
948.7@1228	1.582	15.4176	3.08797	0.00723841	0.057074	-3.17368	948.746	948.745	948.747	1228.23	1224.84	1231.62	2	0	2	41638.3	8339.54	16902.4	32868	22296.9	22894.2	60418.3	105770	22905.4	27706	35804.7	97900.2	195190	88611.5	122566	30811.7
1108.9@382	-6.88214	12.0001	-3.08529	0.0072788	0.0573365	-3.17909	1108.95	1108.94	1108.95	382.02	380.34	383.52	7	7	0	132631	263652	468.916	0	0	881.393	0	2849.79	162372	99301.5	192027	0	0	66198.7	224120	0
425.4@253	-0.742394	16.7025	-3.08436	0.00729279	0.0573694	-3.18096	425.365	425.295	425.391	253.08	215.34	316.38	20	11	4	125249	111138	120464	125787	104977	163083	106073	60329.1	163408	95272.9	147083	101276	62725.9	102732	102291	62640.4
1300.9@1428	-1.2461	16.7908	-3.08407	0.00729718	0.0573694	-3.18154	1300.89	1300.87	1300.94	1427.76	1352.64	1444.8	21	12	4	155661	212781	96951	90392.7	93095.5	164984	108125	70735.2	105408	245569	67917.9	72949.5	36048.4	147468	283346	111206
3004@1555	-0.90136	16.4621	-3.08335	0.00730804	0.057399	-3.18299	3004.02	3004.02	3004.05	1554.99	1549.68	1561.38	16	12	4	129921	157248	77680.7	54858.5	112712	75598.9	62165.6	66943.8	117114	122714	134673	44413	83941.6	132276	75964.4	67223.9
1176.3@184	-0.857871	14.5459	-3.07978	0.00736224	0.0577202	-3.19018	1176.33	1176.32	1176.33	183.9	180.6	187.26	12	10	2	39163	20759.5	22264.8	30968.5	43559.7	24329.7	23293.6	15363.9	17383.2	12945.6	26335.9	24776.1	27861.9	25829.1	31820.7	39281.3
1515.6@174	0.719618	15.5371	3.07955	0.00736582	0.0577202	-3.19065	1515.55	1515.5	1515.57	174.3	164.52	192.42	21	11	4	76248.1	43173.7	39972.2	59048.7	47341.3	41578.2	71738	91230.4	37368.1	34583.7	32833	72453.8	67893	32302.1	30508.4	28002.4
1550.2@1531	-0.831517	18.1475	-3.07925	0.00737036	0.0577202	-3.19125	1550.16	1550.16	1550.17	1530.6	1525.86	1603.26	17	12	4	396668	407635	298973	239394	310453	386584	169844	319534	283196	398639	280514	116841	224890	293916	530811	205835
936.6@597	-1.10223	20.5832	-3.07856	0.00738093	0.057747	-3.19265	936.62	936.617	936.63	597.18	594.72	599.82	16	12	4	1.59895e+06	1.17439e+06	1.77632e+06	3.32109e+06	2.79838e+06	3.516e+06	2.39292e+06	555618	1.2605e+06	1.04991e+06	1.63252e+06	701770	738119	2.31456e+06	1.82228e+06	1.91934e+06
452.3@525	-3.62242	17.7366	-3.0779	0.00739098	0.0577697	-3.19397	452.279	452.277	452.284	525.18	521.1	557.16	15	12	2	392940	450243	498112	548940	355209	611037	385775	9267.6	329848	252705	505770	10526	634371	262433	366068	332259
1688.1@1593	-0.499658	17.5984	-3.07694	0.00740576	0.0578294	-3.19591	1688.11	1688.11	1688.18	1593.03	1551.66	1600.08	18	11	4	176748	229773	254200	239564	192161	262446	127560	194501	183715	210664	205176	143604	175781	178353	201685	178771
1773.5@544	0.713714	16.4442	3.07511	0.00743387	0.0579851	-3.1996	1773.46	1773.46	1773.46	543.63	538.26	557.28	8	8	0	90902.9	85547.4	76147.9	108018	61989.1	129109	131626	123701	58379.7	57780.2	47786.1	145162	141023	55892.2	80327.2	89889
1181.7@676	-3.34917	16.6483	-3.07471	0.00744005	0.0579851	-3.20041	1181.73	1181.73	1181.74	675.84	670.68	679.74	8	7	1	157216	234182	188741	231905	229890	141952	168221	6574.21	125855	104498	310028	20014.4	151855	141448	140812	193270
2305@295	-0.454067	15.3618	-3.07377	0.00745445	0.0580413	-3.20229	2304.99	2304.95	2304.99	295.44	290.46	332.46	25	12	4	54670.3	39994	46208.9	39721.3	40019.2	38644.4	32924.3	44017	41715.5	34944.2	50355.3	38635.8	45404.6	48936.4	51165	36445.3
1578.2@1544	-6.26302	13.6739	-3.07292	0.0074677	0.0580885	-3.20401	1578.2	1578.19	1578.21	1543.5	1518.72	1625.4	9	7	1	46906.4	53814	333557	230260	147700	100161	146981	0	2031.64	46775.4	3930.87	0	0	17919.2	64140.5	125790
1001.9@1371	0.639071	16.0427	3.07152	0.00748927	0.0582003	-3.20682	1001.91	1001.91	1001.91	1370.7	1369.8	1372.74	16	12	4	60005.9	51001	49174.9	46386.9	45313.4	74521.9	97632.5	104077	45493	65895.5	56603.2	100261	99414.6	80288.9	55158.3	75531.5
2529.7@1574	-1.62561	17.0496	-3.0706	0.00750363	0.0582559	-3.20868	2529.7	2529.7	2529.71	1574.16	1564.62	1585.44	13	11	2	93190.4	79467.2	270284	303173	191619	143213	33442.5	186672	201861	126113	231614	29470.1	100514	65045.7	414666	249474
720.4@254	-4.24638	14.6998	-3.06827	0.00753984	0.0584577	-3.21336	720.444	720.442	720.447	254.34	252.18	257.46	7	5	2	67174.2	51887.8	74290.4	78844.6	28085.7	117591	89502.4	0	61037.5	16113.5	86084.4	0	66509.8	42446.9	47318.8	40262.8
1239@205	-1.22699	16.3307	-3.068	0.0075441	0.0584577	-3.21391	1239.01	1238.99	1239.18	205.35	187.5	220.62	16	9	2	220530	151188	72383.9	166052	234863	64082.6	60623.7	30949.6	59771.6	64285.6	75742.7	52218.6	68301.1	85290.4	80774.3	49484.9
409.3@578	0.895708	16.8231	3.06693	0.0075609	0.0585318	-3.21607	409.332	409.315	409.345	577.74	525.12	588	17	7	4	51749.5	82501.6	63453.4	98813.9	109248	163163	154580	146412	60377.4	68479.3	164256	218711	262074	134872	100769	116516
3057.8@173	-2.34069	11.8258	-3.06437	0.007601	0.0587859	-3.22122	3057.79	3057.79	3057.81	172.95	171.6	174.24	4	2	2	12171.7	11377.7	4511.65	6730.52	14873.5	3163.04	8137.48	6317.38	5490.13	1978.49	6023.02	8817.93	7808.16	2253.87	4970.82	6565.78
1285.9@1429	-1.48414	17.564	-3.06309	0.00762126	0.0588862	-3.2238	1285.87	1285.85	1285.88	1428.96	1424.46	1444.8	17	12	4	260222	437390	109417	88156.2	212584	252769	86910.4	123157	259949	519440	201520	91136.7	87157.8	333103	766617	102905
2020.6@358	-1.60795	12.5972	-3.05807	0.00770077	0.0594438	-3.23389	2020.59	2020.58	2020.6	358.5	357.06	360.54	5	3	2	7030.52	9209.63	9149.83	6648.61	8476.82	11206.7	9435.37	8391.45	5524.17	6471.68	8314.53	10616.5	13036.3	8058.42	9140.53	6466.82
1183.8@1433	-1.46253	18.009	-3.05681	0.00772092	0.0594859	-3.23643	1183.81	1183.76	1183.81	1432.56	1419.78	1473.72	19	12	4	689815	578294	170672	115813	148583	351740	95411.2	145876	236679	630166	315466	146641	139143	605898	685006	223567
1523.6@171	0.827356	17.639	3.05657	0.00772473	0.0594859	-3.23691	1523.57	1523.57	1523.57	170.73	168.54	173.28	16	12	4	238069	282842	105884	150320	248014	109438	355746	341872	155376	163213	217764	356352	245634	185495	181036	97339.1
1465.1@1651	-1.18171	16.4737	-3.05603	0.00773331	0.0594859	-3.23799	1465.08	1465.08	1465.08	1651.38	1647.66	1652.76	7	4	3	177525	210127	78140.7	79216.4	79444.9	76487.1	44359.5	49049.7	127988	187956	71982.7	66239.6	67780.3	173050	101361	47478
1793.7@1710	-3.11611	12.7473	-3.05589	0.00773567	0.0594859	-3.23828	1793.75	1793.75	1793.75	1709.52	1707.06	1710.66	6	6	0	15158.1	19724.6	20084	14559.6	22915.8	28909	19623.3	1350.21	5662.62	12416.9	5611.11	10142	8456.69	11696.2	6313.5	12014.7
1085.7@1461	1.58127	15.7802	3.05449	0.00775798	0.0596008	-3.24108	1085.7	1085.68	1085.72	1461	1422.06	1464.66	15	10	4	37286	44662.1	44391	44697.1	36548.8	63567	115445	32933.6	40212.4	48934.5	24958.1	346669	294230	32115.6	28767.9	72900.4
1180.7@675	-2.33302	17.7081	-3.05238	0.00779195	0.0598049	-3.24533	1180.73	1180.73	1180.73	675	625.02	680.1	19	12	2	364516	353390	367343	234824	179889	518064	357623	14881.4	306252	133088	395583	25775.4	326540	342663	601018	237603
1192.1@1650	-0.49913	17.152	-3.05183	0.0078009	0.0598168	-3.24644	1192.09	1192.09	1192.09	1649.67	1645.5	1651.26	16	12	4	167168	168767	173787	133561	153727	178421	117737	107085	121095	178268	138710	142873	108445	145209	123583	147622
1524.6@171	0.851788	17.8263	3.04959	0.00783718	0.060038	-3.25095	1524.57	1524.57	1524.63	170.7	168.54	222.48	17	12	4	278548	310555	120041	165253	289083	124620	400680	387954	189622	191004	244451	404824	287051	211813	207954	104327
609.1@1649	-1.83974	15.3218	-3.0418	0.0079644	0.0608773	-3.26659	609.057	609.055	609.058	1649.49	1646.46	1652.28	16	12	4	69987.3	68241	61753	45941.4	49525.6	73903.9	39889.2	10275.6	36349	73916	54186.3	45815.6	36388.9	39530.8	38892.8	51700.3
2161.4@1703	-0.976344	15.3087	-3.04145	0.00797021	0.0608773	-3.2673	2161.4	2161.38	2161.41	1702.68	1700.1	1705.62	7	7	0	71548.6	83854.2	46600.7	44253.6	49483.3	36199.4	30142.5	42158.7	50764.3	64142	50099.8	25289.6	30073.3	34819.8	32680.3	19798.2
751.6@1477	-0.947674	22.5105	-3.04095	0.00797853	0.0608773	-3.26831	751.562	751.562	751.567	1476.96	1462.92	1486.92	14	11	3	1.18312e+07	4.63002e+06	3.82782e+06	4.12821e+06	6.06563e+06	8.20978e+06	3.00424e+06	3.44257e+06	6.10502e+06	6.38753e+06	1.13207e+07	6.2059e+06	3.0442e+06	7.01015e+06	6.64037e+06	1.15649e+07
1518.1@861	1.25435	18.153	3.04066	0.00798324	0.0608773	-3.26889	1518.14	1518.14	1518.14	861.18	808.62	871.32	12	7	4	132185	80750.4	436869	412910	508240	194543	552534	607709	361671	104674	224413	501276	598817	126465	298598	263505
372.2@540	-0.83902	17.3625	-3.04059	0.0079844	0.0608773	-3.26903	372.229	372.227	372.231	539.52	538.14	541.92	6	4	2	166742	155805	221716	366022	215581	280843	211281	118292	122842	140232	235011	96172.6	78728.3	123360	165931	158807
1262.9@1371	0.586452	17.8461	3.03918	0.00800765	0.060997	-3.27185	1262.93	1262.93	1262.93	1371.27	1369.8	1373.7	16	12	4	223831	218838	172161	160389	144800	229529	298754	349076	166659	239171	208183	314506	348736	285315	210214	233805
256.3@1728	1.28414	21.351	3.03798	0.00802759	0.0610913	-3.27427	256.263	256.259	256.263	1727.88	1645.5	1820.4	20	12	3	805368	1.63346e+06	2.36266e+06	2.62271e+06	1.02734e+06	2.41494e+06	6.69009e+06	4.49934e+06	4.00662e+06	2.87744e+06	1.3717e+06	3.30121e+06	8.33243e+06	2.23087e+06	3.99542e+06	2.82665e+06
2171.9@1702	-1.13001	15.7683	-3.03351	0.00810224	0.0615785	-3.28325	2171.89	2171.88	2171.9	1702.32	1699.44	1718.64	13	11	1	87405.9	79989	90120.5	43905.7	113811	34742.5	38249.9	46907.1	76511.3	80684.9	98592.3	20964.8	52417.6	60546.5	33212.4	32897.6
1995.5@373	0.400114	16.4997	3.0331	0.00810899	0.0615785	-3.28406	1995.54	1995.52	1995.55	373.32	371.04	465	17	12	4	87114.1	80088.8	87798.6	82188.1	102572	95124.3	107355	117298	57999.5	69692.2	91883.6	119321	139655	70959.1	80178.9	87521.8
1212.9@350	-1.13322	16.1364	-3.03267	0.00811622	0.0615785	-3.28493	1212.88	1212.87	1212.88	350.19	347.46	354.18	16	12	4	64283.2	64018.7	114609	100038	155117	62076.1	26216.3	32813.4	41058.7	92482.5	128615	79208.5	74548.3	82001.1	125627	47640
1220.3@200	1.11476	16.6479	3.03232	0.00812209	0.0615785	-3.28563	1220.34	1220.34	1220.37	200.4	185.46	202.68	16	11	4	71356.5	56240.6	56000.6	99879.8	140831	38930.5	474614	148360	77678.1	71431.3	65755.3	134257	137398	85107.6	104947	161819
948.5@343	-1.39064	18.0234	-3.03036	0.00815513	0.0617711	-3.28957	948.52	948.514	948.533	342.72	332.28	352.08	14	11	1	445946	404999	207887	129584	358135	542322	161492	305406	361725	272639	754615	49862.2	143893	306055	474647	156686
414.3@320	1.2698	16.8712	3.02785	0.0081975	0.0620339	-3.2946	414.298	414.285	414.324	319.5	269.4	422.1	27	8	2	88542.3	38086.7	144584	85562.4	260315	156222	352153	152664	53847.6	68636.7	103320	468665	132617	70952.4	63553.4	118776
291.1@132	0.970303	20.3884	3.02657	0.00821919	0.0621398	-3.29716	291.124	291.123	291.124	131.82	86.4	134.46	17	12	4	821113	1.17884e+06	1.89312e+06	2.46565e+06	2.2051e+06	792075	2.45658e+06	2.38618e+06	945508	666619	1.43845e+06	2.43697e+06	1.95636e+06	612571	906795	1.32744e+06
548.3@602	-4.89706	15.1513	-3.02507	0.00824471	0.0622745	-3.30017	548.302	548.3	548.314	601.98	600	615.78	8	7	1	106336	55174.5	58388.1	61673.3	52930.7	84705.5	97214	0	105554	60868.1	175092	0	172122	101791	126439	53187.4
496.4@250	-0.691624	18.1336	-3.02444	0.0082555	0.0622978	-3.30144	496.422	496.374	496.423	250.2	248.4	303.36	17	12	4	351507	273646	295289	353910	419187	347471	257210	245040	315307	267813	395337	115168	258801	160343	396662	288335
1220.8@561	3.5113	13.6663	3.02096	0.00831515	0.0626894	-3.30843	1220.82	1220.82	1220.83	560.76	551.58	566.04	3	0	3	6005.91	4830.46	33349.2	37271.1	30337.8	36946.3	75463.2	103537	4825.57	4439.17	3436.16	64411.6	110873	1678.49	2447	22022.1
1206.8@1442	-1.48625	15.4174	-3.01876	0.0083531	0.0629168	-3.31285	1206.79	1206.76	1206.79	1441.8	1430.94	1452.84	8	5	2	57855.7	13144	64207.8	35112.9	62751.6	20444.2	21741.1	23967.7	83799.8	84041.9	81798.6	36273.6	28384.1	39573.4	206546	38283.7
1671.5@193	0.878482	15.5061	3.0174	0.00837654	0.0629908	-3.31557	1671.45	1671.44	1671.46	192.72	191.34	195.54	15	11	4	45928.9	36268.5	22655.3	54503	51615.3	19949.1	124091	59230.8	34287.9	26987.4	30237.1	76604.6	74608.6	40964.9	48274.4	70773.1
1221.2@189	-0.589025	15.515	-3.01729	0.00837851	0.0629908	-3.31579	1221.2	1221.2	1221.21	189.33	186.3	191.76	14	11	3	41230.5	49499.8	48665	51796	52915.3	70189.5	31079.6	44973.2	45836	41072.9	66009	52978.3	39514.9	45940	34374.1	52338
605.4@339	-4.58547	16.2933	-3.01596	0.00840143	0.0631045	-3.31844	605.363	605.36	605.367	339.42	337.44	342	14	12	2	141121	155909	63978	209256	192412	316425	229449	1356.05	196056	116321	319412	1335.62	299353	112104	266555	158417
617.5@389	-4.97154	15.7676	-3.01392	0.00843697	0.0632774	-3.32254	617.523	617.52	617.523	388.98	386.22	391.44	13	12	1	152652	200431	73966.5	74506.1	79694.3	114733	77528	0	135544	170482	301511	5076.89	235820	140705	226648	46339.9
2167.4@1718	-1.84904	14.097	-3.01351	0.00844407	0.0632774	-3.32336	2167.38	2167.35	2167.56	1718.4	1699.08	1733.46	10	8	1	22212.7	20920.5	25988.4	27456.8	31782.8	7532.98	26812.9	27064.5	33957.9	38202	32597	4205.84	14402.3	14373.8	15523.6	21907.4
2238.6@181	-2.03021	12.918	-3.01329	0.00844795	0.0632774	-3.3238	2238.62	2238.6	2238.62	180.66	177.54	184.38	8	5	3	14523.1	14955.8	8560.42	8453.11	19383.1	5454.31	12992.5	11145.9	11871.7	7661.25	11587.7	12539.9	7371.81	6217.28	8285.82	10879.4
953.6@283	0.686817	17.2463	3.01145	0.00848012	0.0634595	-3.32749	953.554	953.551	953.569	283.41	280.38	290.64	14	9	4	141461	135346	108630	216171	135286	206881	221752	221337	110846	117108	116680	209305	264801	62683.4	132559	174569
871.6@827	-4.98493	18.3752	-3.01019	0.00850218	0.0635658	-3.33001	871.603	871.597	871.608	827.04	807.9	888.24	8	7	0	618679	451357	465727	1.43481e+06	1.91772e+06	321859	528686	0	538739	1.20854e+06	1.22466e+06	274795	82675.1	546012	2.12572e+06	577754
1204.8@705	5.00373	13.3953	3.00922	0.00851924	0.0636345	-3.33195	1204.79	1204.79	1204.88	704.94	702.36	772.98	5	1	4	2116.11	3205.15	40500.4	44977.6	31796.5	38033.7	98069.9	177237	583.85	1427.66	14004	175141	169617	0	0	25175.9
1220.2@191	-0.566899	16.7732	-3.00666	0.00856444	0.0638595	-3.33708	1220.21	1220.2	1220.21	190.56	183.06	191.76	17	12	4	135875	134128	141449	132936	117103	163797	82058.7	85389.6	76230.7	95320.6	121538	108276	84542.6	80753.8	95465.3	158439
720.6@1436	-0.906404	22.4546	-3.00631	0.00857065	0.0638595	-3.33778	720.553	720.553	720.554	1436.34	1396.98	1450.92	5	0	3	8.10939e+06	7.35259e+06	4.84604e+06	4.98854e+06	5.83961e+06	6.63893e+06	1.89512e+06	2.36758e+06	6.01362e+06	8.34013e+06	7.07752e+06	6.86478e+06	5.81549e+06	8.22427e+06	5.86497e+06	5.77739e+06
955.8@232	-4.49668	15.291	-3.00617	0.00857308	0.0638595	-3.33806	955.82	955.644	955.823	231.57	227.22	275.1	10	8	2	90794.7	81297.8	65804.3	36724	155596	182826	110472	0	66024.9	95397.4	53135.8	2776.98	124040	78057.5	95326.9	89700.4
1318.3@188	0.379403	19.1673	3.00414	0.00860917	0.0640694	-3.34213	1318.34	1318.27	1318.36	188.46	169.8	216.66	29	12	4	647577	570572	509750	499639	614996	528616	714247	740275	483412	502454	596395	787404	663214	549737	459810	536845
693.5@1447	-1.087	20.4969	-3.00319	0.00862609	0.0641362	-3.34404	693.526	693.525	693.528	1447.44	1405.08	1451.94	4	1	3	612254	2.19498e+06	1.74991e+06	1.86665e+06	1.4105e+06	2.37235e+06	415986	1.76035e+06	1.84411e+06	2.36675e+06	2.01309e+06	913868	773402	2.05392e+06	1.93345e+06	1.88019e+06
1346.9@1382	-3.31575	14.3311	-3.00263	0.00863599	0.0641508	-3.34515	1346.91	1346.88	1347.02	1381.98	1340.88	1435.56	21	11	3	27739.7	25570.7	107611	98665.7	49385.1	125632	6250.92	17241.9	24250.9	2335.76	17527.5	36316.6	4310.89	22220.3	38374.9	92402.5
2182.4@1700	-4.40664	12.6899	-3.00216	0.00864445	0.0641547	-3.3461	2182.39	2182.38	2182.42	1700.4	1698.12	1704.24	7	7	0	42844.3	42538.9	32346.9	16539.7	34713.8	1906.6	1850.68	15249.4	25499.8	30180.8	41076.9	0	3052.39	18805.2	10189.7	0
1994.7@178	-0.821125	14.1427	-2.99947	0.00869267	0.0644533	-3.35149	1994.75	1994.75	1994.75	177.78	172.68	180.54	7	6	1	23050.3	24506.3	20069.3	18998.4	23386.9	16539.2	17116.5	13183	27387.8	19857.9	19946.4	21746.2	24088.3	19336.3	12677.3	16712.3
1607.6@173	-0.79666	15.3055	-2.9988	0.00870455	0.0644823	-3.35281	1607.59	1607.58	1607.6	173.28	168.54	178.44	15	12	2	56212.1	73356.3	29207.9	52435.1	60317.7	27855.6	47426.7	24480.1	30566.2	40979.7	56752.4	35767.4	32657.1	43555.4	45896.8	31406
1296.8@337	-3.6574	14.6747	-2.99736	0.00873054	0.0646156	-3.3557	1296.82	1296.81	1296.83	337.35	333.48	339.48	14	12	2	37823	56019.2	32289.6	71365.9	50569.2	49504.3	67890.9	2420.75	42430.2	23966.7	97052.8	1277.26	78784.9	35914.7	68580.3	35307.5
1792.2@1708	-3.66798	13.14	-2.99525	0.00876869	0.0648386	-3.35993	1792.24	1792.24	1792.24	1708.47	1707.42	1710.3	8	7	1	18015.4	30084.1	21157.8	17608.7	35766	36181.5	27545.6	0	9566.57	16089.6	9665.64	13044.5	10629.7	20953.8	5998.28	16063.8
1928.6@553	-0.827507	16.2314	-2.99305	0.00880869	0.0650504	-3.36434	1928.6	1928.6	1928.61	553.02	545.04	561.78	6	3	3	112501	103842	78886.3	57333.9	101336	145599	34292.8	104180	59751.3	72661.1	88412.2	58707.6	48534.7	66341.9	79955.5	82391.9
853.6@662	-8.19206	13.3488	-2.99278	0.00881344	0.0650504	-3.36486	853.602	853.579	853.613	661.92	570.9	723	18	8	0	1.03648e+06	612260	0	0	401338	0	0	0	241980	540208	685364	0	5948.67	685022	869892	0
2127.8@350	-0.846302	15.4683	-2.99099	0.00884621	0.0652327	-3.36846	2127.78	2127.77	2127.81	350.4	325.32	357.3	19	10	4	26672.3	46752.9	63858.6	71548.2	70170	54177.3	32666.5	39034.1	33711.7	61044.1	40998.6	38285.5	34577.2	28335.8	82758.8	57862.1
1431.5@173	0.44232	19.0077	2.99017	0.00886112	0.0652831	-3.37009	1431.49	1431.46	1431.49	172.89	168.54	195.3	28	12	4	546963	457929	461105	529465	372678	400194	708598	666409	474780	495529	529240	644807	664699	551304	451976	449801
1188.1@1649	-0.844565	14.7718	-2.9886	0.00888997	0.065436	-3.37324	1188.1	1188.1	1188.1	1649.19	1645.68	1651.38	12	10	2	38527.3	34917.9	45087.9	29216.4	39105.3	36402.6	25722.3	21623	17113.6	31949.4	28442.2	35641.9	20269.2	27478.3	22758.1	35480
751.6@740	1.01656	25.4411	2.97904	0.00906695	0.066678	-3.39234	751.562	751.562	751.563	739.5	611.82	847.8	14	9	0	2.25151e+07	5.43101e+07	4.10267e+07	2.86737e+07	6.69719e+07	4.86065e+07	6.83296e+07	8.39056e+07	2.09706e+07	3.75655e+07	4.97016e+07	1.06123e+08	8.70807e+07	1.32294e+07	7.57564e+07	6.23648e+07
721.1@1650	-0.6491	16.5732	-2.97686	0.00910795	0.0669186	-3.39671	721.052	721.051	721.055	1650.24	1644.48	1652.7	16	12	4	137189	137775	110552	85902.5	90360.7	144599	63264.2	74708.3	80197.7	135868	86824.4	98626.1	70823.8	89774.9	81935.6	96513.1
919.6@1666	-1.44257	17.6643	-2.97627	0.00911891	0.0669383	-3.39787	919.565	919.556	919.568	1666.02	1654.26	1702.62	12	11	0	245977	288001	337521	331060	254761	239409	246716	127349	197776	437469	268850	168118	28723.7	202643	121321	274634
214.1@296	-2.87065	17.9836	-2.97548	0.00913391	0.0669875	-3.39946	214.109	214.109	214.11	296.49	295.14	300.06	14	12	2	393956	274114	408252	682802	442416	732036	553879	12131.7	324944	249220	492337	15363	494593	399286	317570	476312
480.3@1382	-2.50879	20.7571	-2.97426	0.00915684	0.0670948	-3.40189	480.328	480.328	480.355	1381.74	1378.92	1443.06	21	12	4	3.71681e+06	3.47434e+06	1.51275e+06	2.35099e+06	1.1464e+06	1.9709e+06	1.86324e+06	110950	3.19802e+06	3.41524e+06	4.52817e+06	65291.8	4.74405e+06	3.86401e+06	3.44273e+06	1.86476e+06
447.3@237	-1.03444	19.3253	-2.96946	0.00924794	0.067701	-3.41147	447.319	447.302	447.325	237.24	235.2	266.4	19	12	4	701325	815829	747874	1.09381e+06	982182	1.22718e+06	1.01398e+06	200268	623137	545526	591457	198228	561242	814996	740313	786193
1259.9@1387	1.78725	14.5012	2.9684	0.0092681	0.0677871	-3.41358	1259.88	1259.87	1259.9	1386.51	1381.56	1482.9	10	5	4	1893.99	2885.29	40078.4	39164.9	25272.7	8061.86	56981.3	82981.4	23809.9	9100.24	26637.2	63293.5	59477.2	5912.56	24712.3	45389.5
245.1@542	-4.37464	16.2331	-2.96697	0.00929562	0.0679269	-3.41645	245.124	245.123	245.127	541.98	539.76	543.3	9	7	2	183232	247757	69732.3	154893	101662	148208	128711	8236.4	175295	120670	400244	0	367302	226494	448736	35825.9
551.6@1216	-0.773675	14.5413	-2.96645	0.00930551	0.0679378	-3.41748	551.629	551.627	551.631	1215.51	1210.86	1217.34	10	6	4	22496.4	24581.4	25726.5	20546.6	32880	19458.7	24128.5	19285.6	20996.1	26531.1	17178.6	22887.3	24212.3	36153.5	39618.8	37673.5
1695.1@1570	-0.661235	18.6806	-2.95699	0.00948872	0.0692128	-3.43635	1695.15	1695.14	1695.15	1569.96	1564.62	1574.76	16	12	4	639019	679335	406612	373359	383374	602045	281685	320478	373016	604099	409742	293080	333026	550526	360280	328146
524.5@244	-0.96847	17.1794	-2.95641	0.00950006	0.0692331	-3.4375	524.453	524.438	524.567	243.72	196.26	269.58	25	11	3	175073	170371	138113	148859	153985	190093	38375.9	169545	112019	205063	229626	78297.5	162922	114284	203392	223343
2055.5@1358	-2.03452	12.9468	-2.95526	0.00952272	0.0693357	-3.43981	2055.53	2055.51	2055.53	1357.92	1352.76	1361.64	7	4	3	22242.2	15723.3	6831.45	4562.92	7831.65	9381.7	12011.6	10972.5	9947.22	14204.8	12067.6	12885.1	8920.51	17372.8	8598.9	9577.7
954.8@217	-1.47069	18.2745	-2.95451	0.00953749	0.0693807	-3.44131	954.831	954.758	954.835	216.72	204.06	279.42	20	12	4	357651	307500	479778	468056	640367	667893	529379	46319.7	292896	266777	351210	77768.9	333083	356316	312524	460367
2877.4@1722	-0.927787	15.3754	-2.954	0.00954745	0.0693874	-3.44232	2877.37	2877.36	2877.38	1721.58	1704.66	1730.94	3	1	2	34618	79478.2	35088.6	33750.9	49285	38398.5	28705.3	21424.4	45568	66961.3	48049.4	46359.9	44137.5	74579.4	43121.4	43406.3
1617.4@197	2.39067	13.0584	2.95359	0.00955557	0.0693874	-3.44314	1617.42	1617.39	1617.42	196.68	190.56	198.54	3	1	2	12454.1	16784.7	7570.72	5797.39	8650.47	6847.93	36812.4	40765.1	4736.61	3133.26	469.055	43812	27754.2	2712.65	9043.23	8281.14
2086.8@346	-2.20061	13.5997	-2.95081	0.00961049	0.0697235	-3.44868	2086.76	2086.74	2086.77	345.84	339.24	359.4	12	9	3	8282.84	15937.2	21866.3	20832.8	26133.1	17500	24077.4	12910.2	11459.1	21614.6	24717.1	14029.3	7864.95	7889.13	17216	21180
2170.9@1702	-0.954813	15.5762	-2.94872	0.00965194	0.0699614	-3.45285	2170.9	2170.88	2170.92	1702.44	1699.44	1720.44	12	10	2	83282.5	89416.5	55051.7	30391.9	70720.4	24608.7	39738.3	30178.8	58650.9	73498.8	83058.9	34160.7	43478.7	56921.7	45467.8	29909
1063.7@1442	2.2594	17.4913	2.9433	0.00976034	0.0706838	-3.46365	1063.67	1063.54	1063.7	1441.8	1407.06	1507.56	21	10	4	162246	16719.7	72300.1	98478.8	128345	199308	395449	218513	56189.4	549168	58828.4	1.24525e+06	1.18566e+06	478907	73315.5	270868
1136.7@1149	-1.65192	15.6828	-2.93882	0.00985077	0.0712289	-3.47256	1136.71	1136.7	1136.73	1148.88	1145.16	1235.82	6	3	2	59870.3	45282.4	89453.9	141489	77189.4	100837	82563.4	16451.5	53912.1	40633.9	70445.5	10712.3	67864.4	29864.1	53800.1	112999
856.7@394	-2.74968	15.3467	-2.9387	0.00985324	0.0712289	-3.47281	856.693	856.631	856.744	394.08	378.24	409.86	8	8	0	11022.1	396352	115547	25379.6	71331.2	121500	5955.7	26957.9	48660.2	9564.61	279669	15977.4	22922.2	8232.9	278355	94280
842.6@385	-6.98638	13.5014	-2.93747	0.0098782	0.0713455	-3.47525	842.649	842.596	842.65	385.08	331.32	387.54	11	9	1	230639	392841	0	59582.7	73574.8	2038.71	0	32382.3	251702	145218	254188	0	0	143766	298919	0
2690.2@225	-1.96557	12.5496	-2.93619	0.00990424	0.0714697	-3.4778	2690.23	2690.23	2690.24	225.24	223.44	225.66	7	3	4	7422.63	6298.6	13843.7	10647.4	8357.25	22167.1	11577.6	10974.5	6109.6	5345.98	7454.82	8246.85	9260.99	5483.82	6111.04	9932.24
2523.2@290	-0.769805	14.2859	-2.93375	0.00995409	0.0717654	-3.48265	2523.22	2523.21	2523.22	290.19	286.38	297.06	14	10	4	25334.3	27877.5	17222.4	15169.5	21282.4	24170.4	20547.5	18213.7	20530.1	22787.4	30352.7	17787.7	21673	27947.2	29595.4	10104.7
2758.7@176	-1.43466	12.6208	-2.93173	0.00999559	0.0719544	-3.48667	2758.73	2758.72	2758.73	176.22	173.58	176.7	5	3	2	11982.8	9510.69	5886.92	10139.8	14915.8	6120.55	11846.6	9848.26	7400.22	2708.22	11379	10853.6	11363.9	3230.93	6844.64	9506.87
1011.7@398	1.77962	16.5383	2.93161	0.00999812	0.0719544	-3.48691	1011.74	1011.73	1011.74	397.98	391.2	448.68	11	7	4	30789.4	18817.9	107650	126730	213294	37594.2	332785	373105	108335	14802.8	161354	179920	167548	30635.1	100798	112509
1157.8@1440	-0.82319	19.3408	-2.93091	0.0100125	0.0719936	-3.4883	1157.79	1157.79	1157.83	1439.7	1367.82	1453.8	19	12	4	1.13652e+06	1.00225e+06	606130	393613	550942	757317	358026	469175	707394	1.09135e+06	889673	495784	443771	1.04239e+06	867066	470496
1177.8@1433	-0.799738	17.9609	-2.92511	0.0101327	0.0727932	-3.49983	1177.76	1177.66	1177.82	1432.95	1394.82	1488.24	30	12	4	201857	199387	323662	285585	313773	152564	114413	140797	355462	266488	395169	245088	230197	275504	386090	363480
1065.7@1439	1.49046	16.1089	2.92364	0.0101634	0.0729488	-3.50275	1065.69	1065.67	1065.7	1438.86	1408.98	1443.54	5	1	3	50968.5	17706.9	35033.7	93416.3	62821.9	67244.8	143590	50530.3	31825.7	57057.6	58396.2	341735	276794	50791.6	38387.4	154958
2572.2@1556	-0.673728	17.3598	-2.9224	0.0101895	0.0730076	-3.50523	2572.25	2572.24	2572.27	1556.04	1547.58	1563.66	16	12	4	225545	217706	169176	148884	198050	196364	106288	144671	86348.5	231076	245159	110385	143648	212633	190069	132014
1205.8@704	4.57171	11.9532	2.92211	0.0101954	0.0730076	-3.50579	1205.79	1205.79	1205.8	703.86	697.38	707.58	3	0	3	0	2362.5	19901.6	23015.9	16706	16707.4	48843.9	37761.4	806.296	573.901	859.72	53598.4	60920.3	0	0	8129.86
567.5@369	-4.88862	14.4952	-2.92196	0.0101987	0.0730076	-3.5061	567.505	567.503	567.506	369.42	368.22	372.96	9	7	2	36277.9	32437	93138.4	92724.8	91581.8	164145	145671	0	27556.8	29757.5	51378.8	0	46793	14647.9	45714.8	83481
361.4@1290	-0.861659	15.9965	-2.91993	0.0102413	0.0732483	-3.51013	361.364	361.362	361.365	1289.85	1286.94	1295.52	14	10	4	60210.1	70339	62385.8	90917.1	39333.3	69523.2	30479.1	47129.2	112804	62636.4	74776	77696.6	50554.5	67421.9	75598.8	110478
1769.2@1525	-0.751661	17.5507	-2.91944	0.0102517	0.0732578	-3.51111	1769.21	1769.21	1769.27	1525.17	1516.44	1537.68	18	12	4	262346	232594	160141	176014	242855	187371	87443.8	253579	259080	243336	261041	97285	160955	159073	186298	195775
940.8@220	-1.44103	21.1084	-2.9186	0.0102693	0.0733187	-3.51277	940.829	940.782	940.858	219.9	201.48	285.42	34	12	4	2.44074e+06	2.60788e+06	3.2416e+06	3.1487e+06	3.27595e+06	4.24776e+06	3.94552e+06	396161	2.34082e+06	2.19875e+06	2.83865e+06	323091	2.64961e+06	2.95391e+06	2.69322e+06	2.99648e+06
2515.2@294	-2.21267	12.5466	-2.91801	0.0102819	0.0733436	-3.51395	2515.18	2515.17	2515.18	293.94	291.3	297.12	5	2	3	12645.8	10314	5709	2731.7	14338.8	600.426	9899.56	10606.3	10597	9370.57	17122.3	9673.39	6438.06	16681.3	11346.9	4232.21
1579.5@185	1.17325	15.3986	2.91726	0.0102977	0.0733919	-3.51544	1579.49	1579.41	1579.57	184.86	171.54	193.5	18	10	4	36529.7	50628.4	31614.6	50350.7	33942.7	12073.6	84824.6	70941	33028.5	40488.5	36955.7	109532	81785.9	38445.9	11373.4	71614.9
468.3@1517	-1.82496	16.4965	-2.91567	0.0103315	0.0735067	-3.51859	468.312	468.31	468.318	1516.74	1500.66	1522.2	10	7	3	140756	225394	51596	70765	68931.7	127589	8111.63	81638.2	161311	220447	143327	105855	50920.3	177300	158130	72321.3
443.2@675	-4.86286	17.0028	-2.91564	0.0103321	0.0735067	-3.51865	443.206	443.206	443.214	674.58	596.7	680.82	19	11	2	454375	425700	291538	193472	141636	215530	373835	6455.12	259952	118531	652392	0	597365	516897	1.00202e+06	128393
1100.9@490	-5.16411	13.0831	-2.91412	0.0103646	0.0736731	-3.52168	1100.86	1100.86	1100.86	489.78	485.88	497.94	6	6	0	118419	151791	2866.76	0	2675.37	1642.25	0	5756.45	127555	139730	183104	13474	4996.62	16899.2	209014	2075.59
464.2@1784	-1.03447	16.1232	-2.91344	0.010379	0.0737109	-3.52302	464.198	464.197	464.2	1784.37	1780.32	1789.08	14	11	3	162618	154893	66758.8	54619.3	91692.2	66858.7	40316.5	57947.5	66344.4	121297	106671	62993.2	37003.2	69028.9	65874.1	34584.2
907.6@280	0.813607	17.601	2.91143	0.0104219	0.0739506	-3.52701	907.623	907.589	907.661	280.08	219.36	312.18	22	10	4	133170	157738	233546	213919	161712	294089	422078	188247	175857	99043.5	107183	426992	270419	110947	217429	176247
1211@206	-1.16603	16.0693	-2.91077	0.0104362	0.073987	-3.52833	1210.98	1210.97	1211.14	205.95	195.18	218.16	16	9	3	167515	106811	57365.3	102681	151391	131321	68651.9	30280.2	46584	63218.1	54154.9	41685.6	47730.8	25535.9	76840.5	105080
1253.9@1732	-0.488603	23.8074	-2.90966	0.0104599	0.0740796	-3.53052	1253.86	1253.86	1253.86	1732.5	1721.4	1747.38	16	12	4	1.83841e+07	2.1501e+07	1.58519e+07	1.25029e+07	1.9249e+07	1.75702e+07	1.25129e+07	1.32959e+07	1.18029e+07	1.59807e+07	1.47733e+07	1.26331e+07	1.11434e+07	1.49203e+07	1.38845e+07	1.24954e+07
707.1@1650	-0.485005	17.4497	-2.90909	0.0104723	0.0740796	-3.53167	707.076	707.075	707.077	1649.64	1646.16	1687.62	17	12	4	231370	223094	196102	174241	182867	226130	145137	137997	150314	203498	156171	167381	131329	177974	156503	173905
377.3@260	-1.30845	16.6298	-2.90888	0.0104767	0.0740796	-3.53208	377.327	377.213	377.345	259.56	244.5	278.1	24	12	2	159930	83058.4	347289	70560.6	108406	195019	67213.3	107500	39556.9	75363.9	148990	43855.2	37583.6	123118	157766	163237
1711.2@1557	-0.845753	18.4737	-2.908	0.0104957	0.074149	-3.53382	1711.18	1711.14	1711.2	1556.76	1531.62	1626.66	31	12	4	648886	657511	336413	314690	380252	445189	304292	117186	394277	392449	279750	306150	316513	553094	395547	309721
1690.5@190	0.539219	15.9658	2.90731	0.0105106	0.0741891	-3.53519	1690.48	1690.47	1690.48	189.9	188.28	194.16	16	12	4	45270.6	64907	64322.2	67143.1	61279.7	48157.5	91981.4	90590.6	45964.2	56640.5	56497.2	99409.9	83494.5	50221.2	39409.8	72954.6
1615.2@545	4.43259	11.3004	2.90629	0.0105327	0.0742458	-3.53722	1615.17	1615.17	1615.17	545.43	544.08	546.78	2	0	2	6101.24	5564.99	0	0	1148.25	0	56596.5	29802.4	8285.2	2075.17	13398.1	92404.6	13739.7	3259.52	663.778	0
325.2@283	-2.13058	19.3333	-2.90609	0.010537	0.0742458	-3.53761	325.229	325.228	325.3	282.6	227.64	299.52	16	12	2	1.05658e+06	1.31783e+06	726089	697931	551157	815501	633667	56974.3	1.02511e+06	974808	1.76703e+06	44893.1	1.79548e+06	990346	1.28937e+06	665797
338.1@1650	-0.564712	17.6275	-2.90555	0.0105487	0.0742637	-3.53868	338.051	338.05	338.051	1649.7	1645.5	1651.26	16	12	4	286116	297154	231438	191612	216416	260745	166905	143577	160928	216346	195651	190602	134434	202503	152418	202359
1162.7@1449	-0.916238	17.5332	-2.90416	0.0105789	0.0744111	-3.54144	1162.74	1162.73	1162.74	1448.94	1436.76	1462.92	16	12	4	168806	124197	233971	245852	230510	173619	48408.4	167484	236254	198044	331777	191113	152126	175357	262068	265897
960.6@283	-4.01786	16.9041	-2.90325	0.0105987	0.0744856	-3.54324	960.581	960.571	960.611	283.47	269.28	294.66	18	11	2	327670	156316	224278	166028	154136	395549	337560	10972.8	231535	255784	294312	0	367929	241615	269370	239679
1310.3@188	1.85042	14.3865	2.90194	0.0106272	0.0746215	-3.54584	1310.25	1310.25	1310.27	187.56	187.2	191.7	5	2	3	18220.8	1979.49	41136.8	47575.6	29303	4941.1	69325	87782.6	25294.6	2369.18	42009.1	49523.2	51289	8836.69	10185.6	14205.5
440.4@266	-0.887577	17.5767	-2.90009	0.0106678	0.0748411	-3.54951	440.361	440.327	440.412	265.86	225.42	331.02	34	12	4	238322	234349	284698	241572	240458	287362	56913.6	134960	168817	206178	342009	228888	158505	142941	218011	121875
444.1@1650	-0.49114	17.6332	-2.88999	0.0108916	0.0763091	-3.56955	444.057	444.056	444.057	1650	1646.46	1651.26	16	12	4	246499	266253	223277	187554	210084	262478	165271	154577	186677	243991	196659	189258	148764	199105	167476	179809
391.1@1649	-0.703209	16.1758	-2.88979	0.0108959	0.0763091	-3.56993	391.053	391.053	391.054	1649.46	1646.16	1652.4	15	12	3	102103	110198	93467.4	67919	77384.8	98421.1	70486.6	57211.5	62720.2	104342	68932.2	67943.1	42685.8	69819.2	53762.6	69333.3
1007@188	-2.05627	14.5589	-2.88367	0.0110338	0.0771935	-3.58205	1006.99	1006.98	1007.01	188.46	187.08	191.22	7	6	1	15285.4	32658.3	32385.6	29813.9	33694.1	236842	10062.6	25676.5	18105.5	19015.4	17656.5	9511.14	17557.5	15258.9	260569	21753.4
1309.3@191	2.05719	15.4881	2.88298	0.0110494	0.0771935	-3.58341	1309.25	1309.25	1309.27	190.92	187.68	194.16	10	6	4	22947.4	9670.56	63116.4	91761.7	144117	8386.23	156252	170050	56505.7	4188.93	78385.7	159793	90904.2	7158.17	30018	40547.5
1477@1695	-1.69766	17.0578	-2.88215	0.0110683	0.0771935	-3.58506	1476.99	1476.95	1477	1695.36	1677.12	1703.16	23	12	4	362212	371347	175539	112934	200376	226809	166816	116875	149012	295561	142295	35001.6	28794.2	291010	82249.4	47286.8
1406.9@1753	-1.70044	19.0509	-2.88202	0.0110713	0.0771935	-3.58532	1406.93	1406.93	1407.01	1753.02	1714.56	1761.3	11	7	3	742357	1.03122e+06	994792	753394	856941	1.2071e+06	84056.2	937670	668435	667542	810869	468789	81199.8	158111	698778	802220
2859.8@1732	-0.7512	16.3041	-2.88153	0.0110823	0.0771935	-3.58628	2859.84	2859.84	2859.85	1732.14	1728.6	1747.38	3	1	2	84757.2	129575	88073.2	78382.7	87574.5	89598.1	81119.8	76045	78787	96322.6	86575.1	29774	78210.4	90506	76462.7	75823.7
764.6@753	1.21815	26.071	2.88143	0.0110847	0.0771935	-3.58649	764.575	764.574	764.576	752.67	639.6	845.82	28	12	4	5.62652e+07	1.31006e+08	7.31348e+07	2.35845e+07	9.21907e+07	2.18294e+07	1.52754e+08	1.31111e+08	5.33016e+07	4.09796e+07	1.07022e+08	2.29431e+08	2.01477e+08	5.46973e+07	9.54704e+07	2.74865e+07
1196.1@1650	-0.489554	17.2476	-2.88124	0.011089	0.0771935	-3.58687	1196.09	1196.08	1196.09	1649.7	1646.16	1651.38	16	12	4	184200	187674	182014	141834	167626	192273	133191	112826	125147	185943	152240	150011	112969	161257	124664	156306
1319.3@189	0.399584	18.1356	2.87768	0.0111704	0.0776927	-3.59391	1319.33	1319.32	1319.36	188.67	172.44	192.18	20	12	4	301075	255808	249637	247887	326870	226157	382924	359502	251194	228304	286942	384897	324003	252356	217558	283990
2329@322	0.994926	14.2433	2.8761	0.0112066	0.0778343	-3.59703	2328.97	2328.95	2328.99	322.23	297.48	333.06	10	7	2	13013.9	6661.11	33393.7	40744.4	19093.6	12744	38049.6	36243.9	12381.6	11306.3	28367	42841.6	40834.9	8601.18	11035.6	9849.2
1680.1@1579	-0.639102	19.8555	-2.87596	0.01121	0.0778343	-3.59732	1680.13	1680.13	1680.13	1578.99	1572.3	1585.74	16	12	4	1.32364e+06	1.66645e+06	959456	885323	830321	1.42589e+06	698570	630988	857979	1.31363e+06	882420	701027	738468	1.35191e+06	824510	832388
518.3@631	-6.13247	17.404	-2.87442	0.0112454	0.0780099	-3.60036	518.286	518.284	518.293	630.84	621.78	678.06	17	11	2	718140	475477	311848	417449	231565	627551	465350	6105.9	479274	242396	1.00968e+06	0	1.78971e+06	684523	737497	502012
2165.9@1717	-1.14054	15.5324	-2.87353	0.0112658	0.0780099	-3.60211	2165.87	2165.86	2165.88	1716.6	1703.7	1726.92	8	6	1	65634.6	90834.9	78999	21595.6	82814.7	56632.4	31662.4	37509.4	60795.4	78096.6	36024.8	23275.6	42324.7	85170.8	33895.3	33487.9
1094.8@1290	2.41106	14.3808	2.87328	0.0112718	0.0780099	-3.60262	1094.81	1094.79	1094.81	1289.76	1283.52	1356.66	3	0	2	14692.9	30611.3	12244.3	926.096	10342.3	87094.4	66571.8	248381	14208	12952.6	19756.8	23475.7	126834	21563.3	10151.5	7838.98
829.6@1595	-0.802721	18.0404	-2.87293	0.0112799	0.0780099	-3.60331	829.563	829.562	829.564	1595.25	1587.78	1605.48	14	11	3	277975	444750	440753	437035	275659	427574	197287	286561	195470	287694	202552	119726	170709	247409	247225	240602
729.6@258	-1.30644	16.6945	-2.87277	0.0112835	0.0780099	-3.60362	729.592	729.586	729.724	258.33	190.56	265.08	22	12	3	211343	72845	114242	110926	146386	75422.7	44254	68274.3	84381.4	233019	303132	26840.6	164907	95438.5	163570	81565.2
941.8@219	-1.61752	19.5165	-2.87222	0.0112963	0.0780314	-3.60471	941.833	941.796	941.928	219.42	187.38	286.08	31	12	3	837694	898939	1.12699e+06	1.10624e+06	1.15106e+06	1.46194e+06	1.37055e+06	59093.8	802533	754452	994525	178854	885526	1.01775e+06	954800	943535
2389@307	-0.6261	14.7554	-2.87168	0.0113087	0.0780505	-3.60577	2389.05	2389.04	2389.09	306.75	285.66	317.1	14	8	4	40119.3	36190.7	15930.3	24844.6	39666.7	24072.3	21729.5	32501.9	31097.3	34263.1	28365.3	24046.7	29670.4	30155.9	30696.6	25551.9
1075.3@208	1.09135	16.015	2.87045	0.0113373	0.0781807	-3.6082	1075.31	1075.3	1075.31	207.63	203.46	213.36	16	11	4	44542.3	30049	30496.2	55708.4	86682.2	27873.5	305234	94889	58723.1	59966.2	44536.3	89169.5	91228.5	49278.8	74909.2	110759
925.8@205	-1.62846	17.5179	-2.8694	0.0113619	0.0782377	-3.61029	925.838	925.836	925.846	205.32	199.5	208.5	15	12	2	192586	227781	300698	217727	267853	385173	342492	28949	216046	194061	243373	30509.7	248791	228819	149645	309216
601.3@294	-3.854	16.6744	-2.86927	0.0113649	0.0782377	-3.61055	601.343	601.339	601.352	294.42	289.32	310.38	14	10	2	126897	182885	207641	284271	259124	364292	298014	13650.4	195290	69777.1	206087	0	188046	204446	221084	184193
753.6@518	-6.14497	16.4618	-2.86853	0.0113823	0.0782905	-3.61202	753.551	753.537	753.569	517.98	480.78	535.8	12	7	2	408943	144399	563584	792589	1.08968e+06	26041.7	393323	0	331511	135382	450034	522215	0	64071.1	167648	306176
484.4@274	-0.661535	17.8991	-2.86774	0.0114005	0.0783493	-3.61356	484.388	484.361	484.536	273.54	196.44	308.04	25	12	4	242796	281829	329037	307835	332087	325561	134058	117375	229784	213920	355374	294951	219119	163632	251609	209624
2205.7@905	0.992346	16.7268	2.86606	0.0114401	0.0785039	-3.6169	2205.7	2205.66	2205.7	905.31	893.46	939.72	10	8	0	118024	47482.5	168596	120355	55015.4	131619	209861	165268	114656	62520.7	67269	206342	177231	86629.7	43655.7	123067
2083.8@169	0.572229	15.2121	2.86578	0.0114466	0.0785039	-3.61745	2083.84	2083.83	2083.86	168.72	167.28	169.8	15	11	4	36398.6	33366.1	37587	36034.9	42746.9	19052	63630	70724	35018.1	27279.7	44884.6	57506	42836.6	22106.9	27197.3	39611.1
212.1@541	-1.25487	17.8234	-2.86554	0.0114521	0.0785039	-3.61791	212.093	212.093	212.149	540.9	535.98	546.3	16	12	3	219063	406106	189883	295836	262433	256745	238999	58262	213412	195466	531912	57629.1	352556	190545	562064	249648
3072.8@175	-2.47229	11.345	-2.86439	0.0114792	0.0786229	-3.62019	3072.81	3072.8	3072.82	174.75	171.66	180.6	4	2	2	6645.89	9545.27	2738.77	6899.65	13396.4	6452	2544.37	7124.81	1865.45	1774.73	5219.39	6864.29	9977.25	1975.48	3751.46	9758.47
1194.1@1650	-0.504512	17.3971	-2.86351	0.0114999	0.0786978	-3.62192	1194.09	1194.09	1194.09	1649.7	1645.5	1651.62	16	12	4	205638	211883	200028	158215	175649	218110	149947	123431	137091	224320	160450	158443	127034	177636	140498	175071
918.5@322	-5.51914	16.2751	-2.86225	0.0115296	0.0788346	-3.62441	918.526	918.524	918.528	322.08	319.26	326.34	13	11	2	222121	238780	183741	236375	26005.6	351714	320732	0	244082	117326	505989	0	384319	208963	265404	211630
289.2@1486	-0.900887	18.7393	-2.86075	0.0115653	0.0790119	-3.62739	289.21	289.209	289.21	1485.96	1478.76	1516.74	17	12	3	468823	262097	271711	238732	560317	552896	338367	311314	640298	616453	709960	266967	219828	756798	666540	740239
318.2@382	-0.987277	18.4902	-2.8595	0.0115948	0.0791119	-3.62984	318.193	318.192	318.214	382.2	332.34	386.46	22	12	3	308886	407081	463833	494937	499727	602062	422930	89024.8	310676	281692	596036	153310	454014	437033	363423	453058
1131.8@1413	3.55753	11.9335	2.85931	0.0115996	0.0791119	-3.63023	1131.76	1131.76	1131.77	1412.58	1380.42	1442.94	3	1	2	726.296	1095.23	4318.9	3939.31	2794.6	5453.03	4292.96	27606.2	2207.99	19937	4174.48	161866	71729.6	0	2718.65	4352.14
1237@210	-0.725753	16.7868	-2.85792	0.0116326	0.0792703	-3.63297	1236.98	1236.98	1236.99	210.48	206.7	213.36	13	11	2	118088	133181	134900	186238	200607	165957	119746	54513.9	85834.7	92499.3	85401.4	72541	107445	102576	93397.2	132950
1101.3@189	-0.730987	14.6787	-2.85732	0.011647	0.0793015	-3.63416	1101.32	1101.31	1101.32	189.48	183.66	197.46	14	11	3	41851.6	25981.4	25063.3	18642.3	32573.3	38306.8	24692.4	33568.5	30782.9	19705.5	24982.2	24524.1	19146.8	20529.7	37512.3	36621.7
770.6@810	1.48739	19.0592	2.85661	0.0116639	0.0793496	-3.63555	770.566	770.557	770.567	809.82	790.68	838.44	13	9	4	190147	200808	367872	1.12557e+06	571793	118030	996309	1.181e+06	953695	266917	999954	1.55308e+06	1.03504e+06	230414	838993	403878
2331@325	0.771364	14.1397	2.85458	0.0117126	0.0796142	-3.63957	2330.97	2330.95	2330.99	325.38	302.34	328.98	11	7	3	13535.7	10592.3	18382.2	14646.9	28667.4	14160.8	29465.3	34467.1	13612.9	5508.28	35275.4	33771.5	37829	7413.61	17011.7	13898.7
1074.3@208	0.995505	16.7337	2.84824	0.0118657	0.0805576	-3.65207	1074.31	1074.31	1074.31	207.51	205.44	210.18	16	12	4	63062.3	57543	59782.2	95795.3	149792	63133	459165	140757	82229.5	93133.3	72527.2	130579	152458	81645.7	127646	166466
2908.8@176	-1.2423	12.8861	-2.84801	0.0118713	0.0805576	-3.65253	2908.77	2908.76	2908.77	175.68	172.32	178.2	5	2	3	9576.43	15580.8	8538.89	12400	15335.7	7219.57	11421	11359.6	7656.9	6350.14	13014.9	10375.4	12037.5	4210.78	5158.03	10915.7
1570.6@165	0.686147	15.7614	2.84689	0.0118986	0.0806747	-3.65473	1570.64	1570.63	1570.64	165.24	163.5	166.74	11	7	4	60020.3	75407.4	36924.7	51843.2	68054.6	29270.2	114508	90422.6	36777.2	40362.9	56064	97355.7	55633.9	43303.3	42117	38699.8
1187.8@350	0.998267	14.1956	2.84601	0.0119202	0.0807376	-3.65648	1187.82	1187.82	1187.93	350.34	348.06	368.22	3	1	2	9626.99	9740.44	15706.2	26014	19406.5	19791.3	30013.2	41005.7	10039.4	6933.78	12212.9	48763.3	36083.5	35604	14186.3	14940
817.8@1283	2.75033	15.2596	2.84569	0.0119278	0.0807376	-3.65709	817.757	817.757	817.758	1283.16	1277.58	1288.74	2	0	2	67533.6	67942.8	5256.36	5691.08	2057.59	93244.5	96254	506039	40761.6	35877.6	54789.5	74367.8	236229	67988	21756.3	6570.74
2576.2@1557	-0.653424	17.4095	-2.84511	0.0119422	0.0807672	-3.65825	2576.24	2576.23	2576.31	1556.52	1531.38	1566.18	17	12	4	218043	242371	153296	143674	223470	145563	133679	76437.2	224695	181028	245874	143695	190079	171628	167957	163897
2203@167	-1.71316	13.3736	-2.84452	0.0119565	0.0807966	-3.65941	2202.96	2202.96	2202.97	167.22	164.64	169.2	6	6	0	29741.9	27438.7	3640.36	6983.61	25713	7173.54	9953.81	10303.3	15320	17288.9	19822.8	11394.2	14372.8	22053.4	23435.4	2122.67
1002@168	0.668546	14.63	2.84384	0.0119731	0.0808412	-3.66074	1002.05	1002.04	1002.05	168.3	166.5	181.08	15	11	4	23966.2	27792.5	14390.7	17701.9	22577.3	13456.7	51765.2	34783.6	18828.8	25079.9	25560.4	44812.6	42895.4	34538.7	20419.3	22647.6
1181.8@1430	-1.10531	17.5326	-2.84319	0.0119892	0.0808763	-3.66203	1181.8	1181.76	1181.83	1429.68	1389	1479.72	33	12	4	378747	290408	142250	163480	134448	105937	57481.5	166520	172903	317759	261546	126181	132559	327087	426541	190663
809.6@1463	-0.680188	18.2852	-2.84244	0.0120075	0.0808763	-3.6635	809.605	809.603	809.606	1462.95	1455.9	1499.64	10	5	4	469559	361959	256862	294946	316002	442488	207108	214385	417874	474036	246289	287758	221166	200934	429946	378245
1674.5@191	0.460998	15.5616	2.84241	0.0120084	0.0808763	-3.66357	1674.45	1674.45	1674.46	191.31	186.66	193.2	14	10	4	51117.7	54551.9	40614	44429.6	49457.8	43010.7	70308.4	64003.6	34436.4	40869	41979.6	78180.2	59853	41303.8	36320.5	37514.6
1679.1@1579	-0.661069	20.7413	-2.84048	0.0120559	0.0811291	-3.66737	1679.12	1679.12	1679.12	1578.54	1573.26	1583.76	16	12	4	2.38932e+06	3.05543e+06	1.76706e+06	1.61631e+06	1.564e+06	2.83836e+06	1.21184e+06	1.22903e+06	1.49183e+06	2.3946e+06	1.62979e+06	1.18727e+06	1.33362e+06	2.5246e+06	1.49996e+06	1.51292e+06
956.8@221	-1.06345	17.8163	-2.83969	0.0120755	0.0811719	-3.66893	956.844	956.723	956.94	221.49	187.38	305.04	20	12	4	243506	264237	348188	284735	329067	438134	342900	57447.8	210485	125793	275741	88637.1	228563	262104	247864	272088
1308.3@190	1.89615	15.7234	2.83941	0.0120824	0.0811719	-3.66948	1308.25	1308.25	1308.26	190.32	188.46	193.2	10	6	4	26082.7	14431	69654.2	97602.2	174942	8687.4	176259	186781	67181.7	7677.38	70620.6	151902	105275	8585.17	35330	66908
2254@300	-0.906191	15.5734	-2.83892	0.0120946	0.0811865	-3.67045	2253.95	2253.95	2253.95	300.3	296.94	301.38	3	1	2	63664.8	69793.5	62400.4	58395.4	53192	54136.9	48308.8	23111.7	55604.5	47442.4	56853.8	24584.3	76039.2	23086	66306.5	55816.1
3003.5@1555	-0.778071	16.5255	-2.83764	0.0121264	0.0812769	-3.67298	3003.53	3003.51	3003.54	1555.2	1550.58	1560.66	14	11	3	130153	145126	84759.9	62492.9	118981	68081	60799.5	69746.4	115166	112853	132728	52672	99767.4	149869	86065.2	71840.1
2333@292	-0.577985	15.1171	-2.83756	0.0121282	0.0812769	-3.67312	2333.02	2332.97	2333.03	291.9	288.12	333.54	23	12	4	56741.1	28100.8	34739.3	39523.3	38285.1	22656.7	33565.3	38903.5	42554.3	33721.4	42257.4	34554.1	27199	46894.7	34490.3	35396.9
1636.5@346	-2.58485	12.3777	-2.83678	0.0121478	0.0813283	-3.67467	1636.46	1636.46	1636.47	345.87	343.38	349.44	6	6	0	14820.2	14851.8	8343.06	12319.6	12486.3	8354.05	4842.21	11123.2	13049.5	12054.5	10213.9	8171.83	5568.67	6503.89	1933.26	3977.88
923.8@206	-1.63246	19.8793	-2.83645	0.012156	0.0813283	-3.67532	923.83	923.773	923.914	205.89	186.3	271.08	24	12	4	1.05868e+06	1.15527e+06	1.47606e+06	1.67393e+06	1.49092e+06	1.9109e+06	1.80391e+06	118391	1.02625e+06	933139	1.18183e+06	117604	1.30005e+06	1.18489e+06	967528	1.58633e+06
1190.1@1650	-0.554808	16.4019	-2.83415	0.0122132	0.0816435	-3.67984	1190.1	1190.09	1190.1	1650	1645.5	1651.38	16	12	4	100828	101251	110389	76045.1	92279.1	109517	77701.8	63158.8	75379.4	108836	82688	94169.3	58108.7	86906.6	69473.3	86748.5
232.1@1052	-1.47025	18.0011	-2.83371	0.0122243	0.0816499	-3.68071	232.119	232.119	232.122	1052.46	1048.08	1100.16	15	11	2	391999	336205	286765	472639	218408	496123	379070	45406.1	238811	229255	349005	46689.4	395247	281294	405379	357488
983.5@1529	4.58579	11.1152	2.83185	0.0122709	0.0818935	-3.68437	983.54	983.537	983.543	1529.13	1527.84	1530.42	2	0	2	0	0	2417.88	2538.1	20308.8	0	44610.9	18017.4	11220.5	0	9051.83	37336.2	33300.6	0	0	16637.8
1213.9@349	-1.15335	15.5606	-2.82971	0.0123247	0.0821688	-3.68858	1213.88	1213.88	1213.89	349.44	348.36	352.98	15	12	3	31315.9	38692.8	77839.8	59844.3	100627	62879.5	21045.5	20984.3	29535.5	63444.3	109085	50219.6	57425.8	62951	76401.9	27485.7
1254.9@1732	-0.466402	23.3762	-2.82941	0.0123324	0.0821688	-3.68918	1254.87	1254.87	1254.87	1731.87	1724.4	1747.38	16	12	4	1.35441e+07	1.59699e+07	1.18255e+07	9.3774e+06	1.445e+07	1.27739e+07	9.17666e+06	9.16739e+06	8.65965e+06	1.14917e+07	1.09511e+07	9.33785e+06	7.62834e+06	1.07454e+07	1.02695e+07	9.22729e+06
2468.2@300	-0.908672	13.2433	-2.82748	0.0123813	0.0824261	-3.69298	2468.15	2468.14	2468.16	299.58	294.42	303.06	7	5	2	15909	9169.36	12034	8096.37	5559.36	12818.4	14419.7	13250.8	9161.82	11445.4	11240.5	11429.1	13139.6	9718.11	13920.9	9662.87
706.5@1445	-1.14036	21.0443	-2.82631	0.012411	0.0825562	-3.69529	706.537	706.537	706.539	1444.92	1359.12	1489.92	8	2	4	541142	3.40917e+06	2.86367e+06	3.00397e+06	2.8869e+06	3.60648e+06	1.01027e+06	1.72263e+06	3.05723e+06	1.83526e+06	3.16433e+06	1.47845e+06	758636	3.34304e+06	3.00959e+06	3.20093e+06
1179.7@675	-2.18214	17.9875	-2.8254	0.0124341	0.0826415	-3.69707	1179.73	1179.73	1179.73	674.94	625.74	679.74	19	12	2	345566	698511	236633	313617	243758	422550	239818	21694.8	225501	173462	865413	25629	745520	430740	739143	310763
1403.4@173	-0.802354	18.4456	-2.82393	0.0124716	0.0828228	-3.69997	1403.44	1403.42	1403.46	173.4	168.24	184.68	17	12	4	401558	428368	338913	591862	147428	509471	234787	217973	458577	373822	412954	224888	293472	383250	403322	544613
878.6@1580	1.28964	19.3496	2.82126	0.01254	0.0831725	-3.70522	878.571	878.57	878.573	1579.62	1541.34	1593.36	11	7	4	409737	419911	1.24439e+06	452914	328372	629635	1.28581e+06	1.3122e+06	887869	588699	351605	1.23945e+06	1.34777e+06	640509	141514	1.17527e+06
1261.9@1371	0.5878	18.1715	2.82107	0.0125448	0.0831725	-3.70559	1261.93	1261.91	1261.93	1371.39	1369.8	1395.6	18	12	4	291220	281261	204574	206316	161411	277496	365645	445558	218347	305515	269713	380765	439652	350998	271393	298541
1113.7@1450	-1.26682	16.3283	-2.81993	0.0125741	0.083274	-3.70783	1113.74	1113.72	1113.78	1450.47	1381.92	1455.9	16	11	3	142688	133365	114378	37216.5	45545.9	198997	21067.3	54467.9	76235.8	140253	115981	56087.9	89042.6	117041	103459	70096.3
449.1@1534	0.930033	17.1309	2.81967	0.0125807	0.083274	-3.70834	449.149	449.149	449.15	1534.5	1531.32	1537.2	15	11	4	165442	112881	174627	212176	60769.9	173725	255006	188863	89412	109079	117986	324608	209936	49048.6	92253.9	153334
532.4@711	-2.83473	15.9476	-2.81908	0.0125959	0.0833063	-3.7095	532.362	532.357	532.365	711.36	702.72	714.06	7	6	1	115370	173413	133984	86457	7255.95	161932	5583.5	127233	170692	92050.1	203258	6389.26	75014.6	128391	98740.9	73928.4
1581.6@166	1.06626	16.7497	2.81559	0.0126863	0.0838353	-3.71637	1581.65	1581.62	1581.65	165.72	162.54	190.56	19	9	4	132686	149990	70325.3	111123	153677	55128.5	256243	207021	24371.6	89086.6	109057	215521	135003	95767.3	80788.9	80201.5
1138.7@1455	-0.923831	17.138	-2.81396	0.0127285	0.0839859	-3.71956	1138.75	1138.74	1138.77	1454.64	1431.72	1464.9	17	12	3	181659	195044	178101	56069.7	145254	278956	82370.2	86393.4	109148	238670	182059	111935	103163	238504	134407	150955
1265.8@339	-3.87701	17.0476	-2.81388	0.0127305	0.0839859	-3.71971	1265.8	1265.8	1265.87	339.36	337.26	349.32	15	12	3	208953	235861	225560	307142	327316	315974	266224	0	231460	164982	485189	15844.4	353955	159145	303244	229675
1205.8@1431	-1.27845	16.133	-2.81351	0.0127403	0.0839859	-3.72045	1205.78	1205.76	1205.84	1431.06	1386.84	1457.82	19	9	4	140669	98287.3	118544	83330.2	57381.1	62588.6	26142.6	50503.1	85267.6	49172.4	68328	45814.9	60400.6	113266	321185	28265.9
446.2@2012	-2.19408	17.5946	-2.81086	0.0128094	0.0843667	-3.72565	446.188	446.187	446.189	2011.56	2008.92	2017.86	14	11	3	601995	738150	115571	126153	297018	54360.6	96308.2	18015.9	78838	702535	426519	182113	98648.1	783669	294015	397664
782.6@224	-1.23067	16.8055	-2.8105	0.0128189	0.0843667	-3.72636	782.647	782.575	782.754	224.37	191.04	294.48	30	12	4	100460	185137	36798.1	163834	158134	264916	54914.1	32241.2	156345	150050	176381	139139	90064.5	140707	115870	124756
2684.7@178	-1.31672	13.2067	-2.80657	0.0129223	0.0849779	-3.73407	2684.71	2684.7	2684.72	177.6	173.52	179.76	12	9	3	14891	17002.1	9373.06	11869.3	20841.4	10212.8	15051.2	9615.57	8960.38	8202.08	15233.7	12495.3	14196.7	5435.51	6922.18	14504.5
1350.1@228	-0.601439	15.6744	-2.80461	0.0129743	0.0851339	-3.73793	1350.11	1350.1	1350.12	228.42	203.7	232.62	11	7	4	66972.8	68817.5	49609.8	42337.7	79510.4	82816.3	39651.8	57114	45363.7	53300.4	47618.6	36916.5	47441.2	54101.8	51945.4	39520
944.6@1475	-1.71801	15.382	-2.80454	0.0129761	0.0851339	-3.73807	944.598	944.593	944.609	1474.62	1469.52	1479.78	7	6	1	33050.4	22512.7	116803	142681	93544.3	199637	46422.7	17403.4	21963.4	30861.2	31538	21667.3	21058.8	31497.3	40103.2	148386
1578.4@190	1.09314	15.9682	2.80448	0.0129776	0.0851339	-3.73817	1578.42	1578.39	1578.56	190.14	171.42	206.52	24	11	4	18753.8	72065.6	58929.9	71891.4	57809.6	51358.3	117419	111468	72379.3	14383.5	71859.9	147050	104412	39263.6	49159.2	93025.8
2562.7@1557	-0.70124	18.9083	-2.80346	0.0130047	0.0852427	-3.74018	2562.74	2562.74	2562.79	1557.24	1532.4	1567.38	18	12	4	812398	858246	427389	352953	471133	666794	336888	354316	463636	692387	438013	317372	390011	751951	454545	385760
1179.8@1437	-0.603472	17.8251	-2.80133	0.0130616	0.0854621	-3.74437	1179.77	1179.77	1179.81	1437.18	1407.6	1469.58	18	11	4	197441	155443	295056	243883	266611	177355	142476	177240	199991	284294	360728	198941	185762	248486	380012	279623
1690.1@1584	-0.539929	18.9694	-2.80115	0.0130664	0.0854621	-3.74472	1690.13	1690.12	1690.14	1584.36	1535.64	1590.12	18	12	4	539593	690049	536320	463970	588080	452394	300115	570637	579134	639492	529554	340403	415092	458904	773912	468389
2095.9@169	0.466061	16.331	2.80065	0.0130797	0.0854621	-3.7457	2095.87	2095.86	2095.88	168.69	165.6	170.58	16	12	4	89425.2	70705.2	59744.6	73279.1	75033.8	55643.9	93677.3	128011	82775.5	79307.8	73129.9	116363	110735	77280.5	70700.7	62856.6
488.3@528	0.835163	20.7261	2.80062	0.0130805	0.0854621	-3.74576	488.302	488.301	488.314	528.27	523.98	580.26	20	12	4	1.40566e+06	1.68592e+06	1.29654e+06	1.4425e+06	2.04543e+06	1.07289e+06	1.71643e+06	3.62089e+06	1.06962e+06	777690	3.09954e+06	2.61126e+06	3.32626e+06	1.93479e+06	2.52237e+06	1.03654e+06
682.6@203	2.85184	15.5762	2.80012	0.0130938	0.0854797	-3.74673	682.647	682.576	682.66	203.04	192.48	255.6	13	4	3	29154	11476.9	107697	124840	34271.4	126325	824823	102081	5530.34	9584.07	9754.53	307305	97174.7	17189	15821.1	237345
1583.7@165	0.992993	16.2722	2.79917	0.0131194	0.0855777	-3.74861	1583.65	1583.63	1583.66	165.33	163.5	169.56	14	10	4	102726	116105	52331.2	20476.7	100246	42263.1	174658	150388	57680.5	59116.6	71617.6	145713	98458.6	74707	65534.3	57220.2
1592.4@194	1.02973	17.4295	2.79631	0.0131962	0.0860095	-3.75421	1592.44	1592.41	1592.45	193.77	191.34	213.66	18	12	4	165501	101155	82569.1	229903	223273	86561.9	622114	214675	99800.1	95858.9	113592	230049	280669	129195	179135	335904
1593.4@194	1.02669	17.2455	2.79494	0.0132332	0.0861814	-3.7569	1593.44	1593.42	1593.45	193.62	191.58	205.68	17	12	4	136053	69273.1	88868.2	202444	206957	71524.4	553001	197361	93388.7	85914.8	103492	201766	232533	120720	156258	293711
1935.6@566	1.40986	14.972	2.7941	0.0132561	0.0862604	-3.75855	1935.57	1935.57	1935.57	566.16	559.98	573.66	9	6	3	10553.9	4466.29	53933.6	53640.9	32618.2	11211.6	65715	74252.2	31645	8031.57	50397.6	84288.4	69334.3	10665.5	38590.4	44113.6
932.8@752	1.61696	23.1709	2.79123	0.013334	0.0866979	-3.76418	932.762	932.761	932.762	751.71	685.56	877.32	30	12	3	4.08609e+06	6.27175e+06	4.62334e+06	2.3346e+07	1.21331e+07	1.01062e+06	3.61141e+07	1.66498e+07	1.13565e+07	4.22579e+06	8.136e+06	2.24021e+07	2.23875e+07	1.24529e+07	1.15728e+07	5.7786e+06
2085.7@345	-0.577106	14.5688	-2.79019	0.0133622	0.086811	-3.7662	2085.75	2085.72	2085.77	345.36	333.48	361.44	19	11	4	24872.4	19670.6	21483.1	28705.7	46107.7	31918	19576.8	27672.2	24482.5	23595.1	25966.4	25389.3	26172.2	13603.5	34570.9	23920.9
1433.4@171	1.5505	16.5499	2.78857	0.0134065	0.0870294	-3.76938	1433.44	1433.42	1433.45	171.06	166.68	186.42	15	10	4	40653.6	19285.7	121403	161495	211759	31301.4	267776	263306	98767.8	18042.5	143622	209864	163625	41732.8	84988.7	108007
570.4@1456	4.20347	12.3553	2.78802	0.0134217	0.087058	-3.77047	570.361	570.357	570.364	1455.78	1451.94	1463.94	3	0	2	971.196	1627.99	18034.7	18417.4	4378.31	31187.5	58878.2	41067.7	2247.14	0	0	94612.1	38311.9	0	12861.2	11677.3
1067.7@342	0.69267	14.6846	2.78477	0.0135109	0.0875661	-3.77682	1067.69	1067.68	1067.7	342.48	341.04	344.58	7	3	4	30321.4	27685.7	15684	27901.1	21520.4	11597.7	44728.3	32958.3	19292.9	20415.7	43650.7	57287.7	47869.7	14817.7	29860.1	17780.7
2193@168	-0.813867	14.5582	-2.78177	0.013594	0.0879901	-3.7827	2192.95	2192.95	2192.96	167.7	165.3	171.72	14	10	4	47279.1	36035.5	18244.6	20110.6	38783.2	18729.2	19729.6	17650.1	28217.5	27321.5	30397.4	25157.1	28528.5	31987.3	28177.4	12148.1
856.6@773	-1.49648	19.855	-2.78159	0.0135991	0.0879901	-3.78306	856.604	856.603	856.608	772.62	764.7	780.6	11	10	1	1.25188e+06	1.14248e+06	726220	1.31448e+06	2.37281e+06	1.10639e+06	1.12408e+06	74249.8	568018	1.63433e+06	1.38586e+06	982857	469003	1.32063e+06	1.9848e+06	970203
1077.8@1708	-2.25851	14.4349	-2.78123	0.013609	0.0879901	-3.78376	1077.78	1077.78	1077.79	1707.6	1705.38	1711.62	9	8	1	34305.4	55817.3	45256.6	38505.4	82019.6	96463.1	37069.9	8524.81	22173.3	20590	12533	16997.6	18038	28775.6	13967.1	19076.4
2185.4@1701	-3.4117	13.5521	-2.78021	0.0136374	0.0881032	-3.78576	2185.4	2185.39	2185.42	1700.58	1697.52	1703.94	9	8	1	51000.6	32246.4	44903.8	19918.9	61173.2	0	5597.51	27027.3	35878.2	37033.5	61836.1	0	13266.5	30733.6	9054.8	2384.63
342@1649	-0.628272	15.7811	-2.7788	0.0136767	0.0882475	-3.78852	342.044	342.044	342.045	1649.04	1646.46	1652.64	14	11	3	66594.2	78356.7	65329.5	62535.8	62082	85806.4	49607.7	49142.7	49708.7	64952.2	57682.8	57493.9	36242.9	41044.6	38507.4	62580
1153.8@1434	-0.670419	18.0949	-2.77863	0.0136815	0.0882475	-3.78886	1153.77	1153.74	1153.8	1433.76	1401.84	1495.62	33	12	4	444848	411240	240444	225384	237283	276509	155737	223744	265097	397100	334131	230744	209946	415877	309028	219984
1372.4@1233	-1.4518	16.0754	-2.77666	0.0137365	0.0885047	-3.7927	1372.42	1372.42	1372.42	1232.94	1192.32	1313.82	9	6	3	83195.2	22250.4	143921	216280	60681.1	145864	25928.6	25766.7	39166.8	60060.9	55047.3	64215.6	58565.3	151732	168454	90902.1
2069.8@170	0.675445	14.864	2.77642	0.0137433	0.0885047	-3.79318	2069.83	2069.8	2069.85	170.46	167.82	191.52	15	11	4	18089.9	25201.9	22468.9	13843.1	45275	20950.9	48434.7	49827.7	27181.4	26288.5	32792.1	48169.5	49736.6	25387.1	20338.4	36727.7
1073.3@207	0.961487	16.7747	2.77268	0.0138484	0.0890872	-3.80048	1073.31	1073.31	1073.31	207.3	205.32	209.16	16	12	4	76608.7	59771.4	54951.4	101418	132554	75766.7	483268	140545	85444.8	89704.6	76636.9	127507	154572	75403	141876	177639
1144.8@1443	-1.43973	15.8938	-2.77242	0.0138558	0.0890872	-3.80099	1144.78	1144.78	1144.8	1442.82	1420.38	1463.58	10	7	1	161705	107778	35797.8	38030.7	39781.6	69169.1	12951.9	36215.2	54348.6	135556	61266.7	69914.3	47657	149601	121072	55306.4
1217@398	5.32955	11.5138	2.77158	0.0138796	0.0891691	-3.80264	1216.99	1216.98	1216.99	397.98	396.9	399.3	3	1	2	0	0	20248.9	23068	32682.8	52718.1	34095.2	40394.2	0	0	0	74953.2	78993.9	0	0	9865.13
1446@1683	-3.2959	15.039	-2.77116	0.0138915	0.089175	-3.80346	1445.98	1445.96	1446.06	1683.48	1619.22	1702.62	9	7	0	540129	604750	42463.3	29597.2	22607	33754.6	22815	17127.2	199586	40043.8	25261.7	8670.4	12356.2	411609	8832.04	6112.33
1295.1@198	-1.04889	17.4237	-2.76992	0.0139266	0.0892653	-3.80588	1295.06	1295	1295.07	198.42	195.3	233.52	25	12	4	250383	215343	198591	293912	252907	243396	274404	42044.8	117238	138671	196561	74391	181900	172159	168508	236608
1014.8@381	-0.955076	16.5167	-2.76989	0.0139277	0.0892653	-3.80595	1014.79	1014.71	1014.92	381.42	292.14	416.88	34	12	4	99185.1	143113	138314	58364.7	113458	249722	80359.5	91683.1	94804.2	82159.5	121925	53609.7	42664.8	96171.3	130023	47468.8
473.3@1152	-2.38328	17.7986	-2.76841	0.0139698	0.0894641	-3.80884	473.253	473.252	473.254	1151.76	1146.24	1156.2	14	12	2	434430	223979	276375	510459	236140	592718	460299	14363.6	282216	248919	349962	17060	476413	334691	270624	434002
716.3@296	0.770268	16.3659	2.76531	0.0140584	0.0899602	-3.8149	716.319	716.231	716.321	295.56	215.22	297.6	15	11	3	92705.6	67915	90656.6	91026.3	59790	99083.2	136557	136077	24879.7	63948.1	90996.6	118537	138391	55397.1	81600.9	75601.2
1434.9@1734	-0.452902	24.5143	-2.76486	0.0140711	0.0899704	-3.81577	1434.95	1434.95	1434.95	1734.24	1724.4	1825.38	17	12	4	3.18331e+07	3.62326e+07	2.73955e+07	1.84663e+07	30826850	2.80719e+07	2.05201e+07	2.17693e+07	2.06953e+07	2.41462e+07	2.39364e+07	2.04377e+07	1.94778e+07	2.3894e+07	2.11483e+07	1.98718e+07
1150.3@204	1.22806	15.4069	2.76336	0.0141142	0.0901571	-3.8187	1150.32	1150.3	1150.33	203.7	201.78	221.52	15	10	4	31476	20856.2	12738.7	43182.8	62321.8	14422.9	223142	71129.8	38845.8	40872.8	24208.8	64208	65091.7	31392.7	50727.5	78720.8
1433.9@1733	-0.40513	25.6226	-2.76307	0.0141226	0.0901571	-3.81927	1433.95	1433.95	1433.95	1732.74	1724.4	1747.38	16	12	4	6.98655e+07	7.88255e+07	5.91359e+07	4.71703e+07	6.65136e+07	6.21473e+07	4.45981e+07	4.83544e+07	5.02548e+07	5.26882e+07	5.25387e+07	4.46732e+07	3.8574e+07	5.10189e+07	4.58806e+07	4.40029e+07
474.3@343	0.587802	16.8749	2.7624	0.014142	0.0902099	-3.82059	474.305	474.302	474.309	343.38	341.58	348.48	12	8	4	107342	82479.6	119237	155648	147348	124641	172599	134609	73212.4	61917.6	113462	175757	198910	63904.3	101536	142500
1708.5@189	0.542535	14.3139	2.75888	0.0142437	0.0907867	-3.82745	1708.47	1708.47	1708.48	188.91	187.68	191.58	6	3	3	11295.7	15616.2	19367.9	27672.8	26391.8	13935.1	34882.1	39000.5	19210.7	13534.7	17403.4	33670.1	29290.5	12887.6	17798.4	19120.4
1799.8@1709	-2.31421	13.7654	-2.75804	0.0142681	0.0908709	-3.82909	1799.75	1799.75	1799.75	1709.28	1706.1	1711.56	9	7	2	20384	27451.8	26549.4	19673.8	45048.5	45880.7	27282.6	4940.8	12706.7	18808.7	10371.2	16918.2	13981.1	18847.5	10030	20544.2
894.6@1053	-1.48467	17.1201	-2.75593	0.0143296	0.0911906	-3.83321	894.567	894.566	894.568	1052.52	1048.08	1061.46	11	9	2	199920	130447	188335	314831	184505	270792	215008	33916.4	122112	88966.1	159627	22933.4	210244	115317	211132	253405
619.5@221	1.12133	18.8108	2.75212	0.0144414	0.0917146	-3.84065	619.542	619.514	619.567	220.62	203.64	267.06	23	11	4	243343	182806	488360	496722	984568	382471	779700	743945	397552	283067	438106	1.93092e+06	406367	165054	342045	516850
1308.9@1548	-1.31652	17.1617	-2.7521	0.0144419	0.0917146	-3.84068	1308.87	1308.87	1308.87	1547.64	1541.58	1580.52	10	6	3	240460	238574	155477	130101	114808	189281	17644.7	125764	213192	190072	233160	176844	112307	159257	206334	115065
1419@1568	-1.62405	17.102	-2.7517	0.0144539	0.0917146	-3.84147	1419.02	1419.01	1419.04	1568.28	1542.6	1581.42	7	6	1	356881	80819.5	343162	271060	179302	427086	190943	36814.9	46075.6	172345	102200	104862	34925.5	305370	125332	160360
2617.7@181	-0.931027	12.9955	-2.75158	0.0144574	0.0917146	-3.84171	2617.66	2617.66	2617.67	181.44	179.28	181.74	5	2	3	12212.8	14560	7148.53	9945.61	14416.3	8567.09	11280.9	11015.7	8108.81	4284.8	10590.2	11308.4	14337.4	5838.03	6993.34	12946.5
981.3@194	0.842746	16.8138	2.7507	0.0144832	0.0918065	-3.84342	981.281	981.28	981.284	193.65	193.26	196.2	16	12	4	113988	48659.6	143132	57086.7	74782.3	119729	258654	276688	125972	94587	90854.8	135046	125659	94959.4	103391	118218
989.5@342	-4.80962	14.4449	-2.7498	0.01451	0.0918629	-3.84518	989.546	989.544	989.55	341.94	341.04	342.6	4	2	2	74239.3	61924.7	50191.7	72196	24747.7	39513.1	103486	0	37695.5	36575.5	124527	0	99683.5	33868.5	50957.3	34476.7
1793.2@1709	-2.32538	13.6474	-2.74927	0.0145254	0.0918629	-3.8462	1793.25	1793.24	1793.25	1708.92	1707.06	1711.62	10	9	1	23014.7	26649.9	25151.3	23745.9	36765.8	50576.3	30667.6	8568.75	11094.3	15341.7	10703.6	16804.6	11361.4	19582.7	6016.06	20852.1
655.3@1229	1.77726	14.4919	2.74925	0.0145262	0.0918629	-3.84625	655.337	655.336	655.338	1229.22	1226.82	1231.62	2	0	2	12895.7	3901.22	35364.2	26173.3	7330.51	28736.4	39909.3	55134	5996.25	11085.9	19967.7	69288.3	110990	41761.2	61289.6	7610.68
1140.8@351	-0.921274	15.6336	-2.74847	0.0145493	0.0919367	-3.84777	1140.82	1140.79	1140.93	351.36	211.44	427.92	25	11	3	28208.2	45117.4	59689.1	53669.5	95650.7	62859.5	31265.1	20031.8	45976.7	55419.2	87090.5	54332.1	66602	52438	64659.5	57076.5
796.6@1514	-1.63407	18.8221	-2.74608	0.0146203	0.0923135	-3.85243	796.594	796.592	796.598	1514.22	1505.46	1527.72	12	9	3	533906	450066	548774	487136	784069	709422	429640	488268	766479	580732	629956	396581	28613.9	645890	478509	748645
2555.7@1572	-0.593826	17.4738	-2.74472	0.0146606	0.0924959	-3.85507	2555.71	2555.71	2555.75	1571.67	1562.28	1577.46	16	12	4	241883	220481	191057	151334	141938	173643	99143.2	186759	170805	221135	181733	121659	167256	182424	252830	223369
1415.9@1735	-0.442188	21.818	-2.74332	0.0147026	0.0926886	-3.85781	1415.92	1415.91	1415.92	1735.26	1728.54	1824.42	17	12	4	4.98163e+06	5.36387e+06	4.07293e+06	3.58155e+06	3.99529e+06	4.26782e+06	3.05242e+06	3.10658e+06	3.1769e+06	3.63961e+06	3.72648e+06	3.03963e+06	2.66992e+06	3.54994e+06	3.62306e+06	2.96766e+06
1221.3@200	1.05694	16.8637	2.74106	0.0147703	0.0930423	-3.8622	1221.35	1221.34	1221.37	200.49	184.5	202.38	18	12	4	86841.7	76407.8	49151.4	127105	162785	55214.7	551051	155786	70381.8	85036.1	81622.2	149764	156913	94380	134425	204034
206.1@127	-2.32546	19.2104	-2.73963	0.0148135	0.0931347	-3.865	206.09	206.09	206.09	126.84	65.7	156.72	15	9	4	1.31327e+06	1.46845e+06	892203	537361	1.59646e+06	910804	1.06419e+06	35067.3	1.22133e+06	1.12681e+06	518217	38100.5	1.13143e+06	479697	1.51032e+06	329659
984.3@196	1.05957	15.9357	2.73956	0.0148157	0.0931347	-3.86514	984.27	984.26	984.276	195.78	192.24	206.64	17	11	4	59596.4	40935.9	78665.2	21034.5	48246.2	74846.5	154960	197127	38683.3	48474.8	51122.4	108735	56178	44199.2	38348.3	100152
2109.8@333	-0.516242	15.8367	-2.73943	0.0148195	0.0931347	-3.86538	2109.78	2109.77	2109.81	332.52	300.48	336.6	17	12	4	61750.6	60578.8	65632.9	72761.6	71412.8	65165.1	56176.7	33397.3	49454.3	53709.7	62523	68205.4	58329.2	42606.3	73113.1	59662.5
1065.8@186	-2.513	12.8347	-2.73271	0.0150235	0.0943431	-3.87846	1065.81	1065.8	1065.85	186.18	181.44	224.16	7	4	2	11831.6	9578.46	10016.3	12922.2	14899.5	11143.8	66959.8	6626.72	6606.85	4914.6	11323.6	5191.27	10566.7	4928.43	15820.7	22989
467.2@1534	1.11785	16.1821	2.73177	0.0150523	0.0944509	-3.88029	467.181	467.179	467.182	1534.44	1532.64	1536.54	13	9	4	96057.5	45954.2	89688.4	131518	25636.3	96690.2	142228	101257	46585.8	55463.4	60903.4	196389	130601	21482.6	41434.4	86194.8
1231.2@187	-1.05404	15.9767	-2.72942	0.0151245	0.0947796	-3.88487	1231.24	1231.21	1231.26	186.72	173.58	193.56	22	12	4	95533.1	84210.9	73817.2	87403	32222.4	129943	41883.8	36931	81367.2	73837.9	57890.7	57847.3	42748.5	77636.2	32308.3	148095
399.2@1152	-3.5701	15.7434	-2.72898	0.0151379	0.0947796	-3.88571	399.181	399.18	399.183	1152.18	1143.96	1159.02	13	11	2	161714	40188.4	106096	68122.8	114781	210792	174864	5008.74	98944.5	66373.3	97391.9	3580.16	182687	67038.8	92786	144091
388.3@283	-0.701196	16.8457	-2.72892	0.0151399	0.0947796	-3.88584	388.275	388.255	388.279	282.78	279.66	345.96	10	6	3	87576	146235	149076	140053	69261.9	170700	71713.1	115145	111094	118972	174300	87714.8	83020.1	108755	208046	113970
381.1@1375	-0.715206	17.2991	-2.72718	0.0151937	0.0949862	-3.88923	381.142	381.141	381.142	1375.02	1374.9	1382.4	3	1	2	258812	184590	108248	163727	153765	153778	149186	109261	177169	148657	174394	65456.9	178932	239992	222752	165518
280.2@2570	-0.87278	19.531	-2.72709	0.0151964	0.0949862	-3.8894	280.163	280.163	280.163	2570.4	2522.04	2637.9	10	2	2	986996	539126	732216	883457	878772	1.07923e+06	1.03012e+06	267705	916655	892934	1.0576e+06	880925	237633	866321	901382	859061
1146.3@203	1.06235	16.4968	2.72655	0.0152131	0.0950171	-3.89045	1146.33	1146.33	1146.37	202.62	186.66	206.46	27	12	4	67479.9	49839.5	49998.1	83326.2	131482	38408.4	417493	133309	74553.4	68462.1	54516.9	105660	139238	53712.6	116960	172689
2590.7@1552	-0.55082	16.921	-2.72396	0.0152935	0.0954455	-3.89549	2590.74	2590.71	2590.78	1551.78	1538.4	1581.12	21	12	4	169389	143446	113997	128285	107539	119184	103830	67614.6	137386	113520	163237	113338	122945	171233	102068	113381
1532@1367	-2.56534	14.2083	-2.72308	0.0153209	0.0955426	-3.8972	1532.03	1531.97	1532.09	1367.1	1339.62	1425.78	20	10	2	7308.77	34154.9	68028	44063.4	35559.4	22298.8	32922.6	15228.4	15986.3	42056.7	16883.6	20550.9	4534.17	28394.7	30883.8	31848.4
982.8@487	-6.38121	10.2521	-2.72167	0.0153647	0.0957421	-3.89993	982.761	982.747	982.766	486.84	483.36	491.34	7	6	0	28808	59575.8	0	0	0	0	0	0	71579.8	45933	74236.4	0	0	1800.18	111908	0
1184.8@1439	-1.32484	17.741	-2.71983	0.0154222	0.0959792	-3.9035	1184.81	1184.79	1184.82	1438.74	1408.5	1464.3	20	12	4	559734	478390	147642	107015	145516	208991	53820.8	124312	198280	449301	314472	146436	184249	487780	500995	156238
3004.5@1556	-0.920142	16.2618	-2.7197	0.0154265	0.0959792	-3.90377	3004.52	3004.52	3004.55	1555.5	1548.84	1561.14	14	11	3	123613	134666	70957.5	36047.7	103929	62284.5	50410.6	57283.8	89095.2	106586	128902	44215.4	72744.7	145725	59099.3	65136.5
1491.1@888	1.38895	18.646	2.71854	0.0154628	0.0961311	-3.90602	1491.11	1491.11	1491.12	888.48	830.58	895.32	9	7	1	213876	107511	267870	1.20529e+06	383839	282958	1.05537e+06	860172	510564	126916	288608	1.11614e+06	507866	145983	416885	899242
980.3@194	0.829809	16.8948	2.71718	0.0155056	0.0963229	-3.90866	980.281	980.28	980.284	194.31	192.48	196.2	16	12	4	120223	55780.6	155921	60570.3	77898.6	126505	278069	291517	134061	96546.3	96478.3	140203	128312	98351.5	110872	121359
2004.6@362	-0.955901	13.6956	-2.71675	0.0155193	0.0963341	-3.9095	2004.57	2004.56	2004.57	361.83	360.24	365.94	6	4	2	17611.4	15810.7	12241.8	10116.4	18803.7	14925	15750.9	11024.1	9719.12	14146.4	17602.2	18715.3	18251.2	17659.1	17439.5	14957.8
1737.2@1561	-1.06612	18.1413	-2.71447	0.0155912	0.0967063	-3.91392	1737.17	1737.12	1737.19	1560.93	1523.88	1606.32	38	12	4	417370	442153	100540	297772	305614	425216	76809.8	261886	374224	372350	391450	132232	336418	454783	346393	343994
2148.4@1743	-0.826754	17.7963	-2.71277	0.0156453	0.0969674	-3.91723	2148.4	2148.4	2148.4	1742.64	1726.56	1753.38	14	10	4	423334	194188	242906	153533	349111	201205	107332	226021	291605	348742	258622	248539	95081.6	217154	250428	237087
902.7@271	1.48401	16.4749	2.71006	0.0157317	0.0974279	-3.92249	902.686	902.63	902.767	271.14	206.52	377.94	23	9	4	54742.9	44494.5	52376	141184	63395.9	88340.2	211220	457063	78061.5	163077	82229.2	394543	52186.1	65689.5	43217	27113.5
446.1@1650	-0.456672	17.8329	-2.70871	0.0157748	0.0976203	-3.9251	446.054	446.053	446.055	1649.76	1646.16	1690.56	17	12	4	288070	296431	257995	220255	238168	308170	196581	176745	212090	277815	220730	213621	175708	235877	186961	210501
1785.2@1530	-0.821549	16.276	-2.70547	0.0158789	0.0981568	-3.93138	1785.25	1785.21	1785.29	1530.42	1515.42	1536.72	17	12	4	141227	130865	57321.2	69971.7	72711.4	113636	62398.8	63731.8	71122.2	125595	59473.3	44167.9	65146.6	80928.7	140337	51342
1245.3@188	-2.90645	16.1308	-2.70526	0.0158858	0.0981568	-3.9318	1245.26	1245.22	1245.27	188.4	175.5	192.6	21	12	3	76407.7	107381	173661	117297	95491.4	218930	80453.8	61709.7	90442.4	92932.6	99988.2	74122.4	6650.46	103582	92916.3	159526
551.3@1785	-1.73772	14.198	-2.70254	0.0159738	0.0986252	-3.93707	551.3	551.299	551.4	1784.82	1708.44	1787.82	6	4	2	51654	52572.8	27411.2	20663.3	31776.6	19928.7	17359.1	16981	20541.7	34664.2	33735.3	29585.5	11070.4	12965.8	16824.1	7097.85
871.6@1558	-0.463047	24.7941	-2.69916	0.0160837	0.0992279	-3.94362	871.61	871.61	871.611	1558.05	1549.86	1564.38	16	12	4	3.88242e+07	4.18064e+07	2.74179e+07	2.52197e+07	2.90279e+07	3.42436e+07	2.41775e+07	2.33731e+07	2.85412e+07	3.51087e+07	2.97056e+07	2.37071e+07	2.49941e+07	3.7665e+07	2.51002e+07	2.3465e+07
1669.5@193	0.926991	16.4377	2.69824	0.0161139	0.0993001	-3.94541	1669.46	1669.45	1669.46	192.69	191.58	195.18	16	12	4	86236.2	51317.7	35319.9	116099	119786	49944.4	275186	111989	53968.9	47842.9	65491.8	121813	140160	67067.5	92679.8	163636
2370@311	-0.880378	14.3217	-2.69764	0.0161333	0.0993001	-3.94656	2370.05	2370.03	2370.06	310.77	291.9	312.6	6	4	2	17837.8	20586.9	31569.2	31500.7	39405.9	24253.9	11059.4	14929.3	27720.1	14856.4	30510.1	28817.7	29913.4	17662.1	14209.2	15877.8
922.6@667	-0.828057	17.5387	-2.69731	0.0161442	0.0993001	-3.9472	922.606	922.603	922.611	666.84	663.6	669.54	13	11	2	157133	129600	158343	208559	327512	327171	190310	85491.1	196794	89914.2	287638	150021	118301	351225	244877	246736
2570.2@1558	-0.575987	17.5897	-2.6973	0.0161446	0.0993001	-3.94722	2570.24	2570.23	2570.29	1558.32	1534.38	1563.66	17	12	4	222305	285503	189331	140048	209953	195528	141896	161715	218071	248260	249630	130984	176349	293908	169116	159816
761.5@234	-4.30961	18.8402	-2.69543	0.0162059	0.0995725	-3.95084	761.49	761.486	761.575	234.36	230.46	347.34	23	12	3	1.01686e+06	1.02773e+06	1.14966e+06	1.26844e+06	860810	2.11017e+06	1.18013e+06	0	682531	914634	854454	81317.3	735202	951238	726991	817048
156.1@1459	-0.502222	19.9297	-2.6952	0.0162135	0.0995725	-3.95129	156.136	156.135	156.138	1459.41	1442.94	1467.9	22	8	4	1.38406e+06	1.36548e+06	1.25488e+06	795666	976153	1.36051e+06	784728	700483	1.14145e+06	868606	1.1273e+06	807916	807666	724996	1.01611e+06	1.18382e+06
1311.9@1417	-1.0222	17.9013	-2.694	0.016253	0.0997329	-3.95361	1311.89	1311.87	1311.93	1417.38	1347.06	1473.96	30	12	4	223384	275872	423291	609286	243964	572712	94542.7	152378	126093	296010	160355	244060	145487	288446	180866	318645
1823.4@427	-2.06383	14.4848	-2.69366	0.0162643	0.0997329	-3.95427	1823.37	1823.36	1823.37	427.17	420.96	429.48	10	9	1	29429	26802.8	119450	83401.4	21257.2	116149	19113.9	12025.6	9306.8	15111.4	21806	8833.95	27836.6	23790.5	8885.85	106112
603.4@338	-1.77542	20.8574	-2.69326	0.0162776	0.0997388	-3.95505	603.352	603.352	603.448	338.37	301.38	342	18	12	4	2.10021e+06	2.35205e+06	2.25853e+06	3.06606e+06	3.17942e+06	3.58738e+06	3.18676e+06	174942	2.32292e+06	1.56869e+06	4.4247e+06	170107	3.68864e+06	1.83324e+06	2.90784e+06	2.38198e+06
352.3@586	1.8055	16.3896	2.69259	0.0162996	0.0997981	-3.95634	352.259	352.258	352.262	585.72	584.04	587.82	5	1	4	31226.6	14490	38355.5	72713.3	183404	8183.29	255648	300357	263418	30719.1	125581	207417	163502	72378.9	91228.7	101993
1241@240	-0.756497	16.7431	-2.69217	0.0163134	0.099807	-3.95715	1241.01	1241.01	1241.08	240.42	203.58	255.48	22	12	4	118610	112483	179953	170369	104612	189989	89475.7	105624	76545.7	99361.3	85878.7	46266.1	96249.3	87858.9	100647	167066
822.6@385	-2.48379	17.7315	-2.69042	0.0163714	0.100086	-3.96053	822.616	822.595	822.635	385.2	317.28	445.02	39	8	3	717096	1.28561e+06	94343.4	73787.8	140196	53856.5	31077.2	156693	878026	530588	1.44034e+06	47068.6	85596.5	558705	1.07572e+06	74911.9
726.5@492	-1.98839	17.5726	-2.68976	0.0163935	0.100145	-3.96182	726.504	726.503	726.568	492.18	422.16	494.22	10	9	1	554925	794062	119464	82255.9	293590	41822.4	45016.7	103864	532417	387814	646933	75179	89193.4	358759	854164	61772.5
721.5@339	-1.13627	16.343	-2.68735	0.0164736	0.100559	-3.96647	721.516	721.508	721.562	339.18	283.44	344.46	9	7	2	129145	92946.7	51945.9	54904.5	292518	56654.8	52045.1	35765.4	134243	87286.9	119708	68767.5	63704.1	73604.9	218163	43328.1
1763.2@1531	-0.716724	17.06	-2.68561	0.0165321	0.10084	-3.96985	1763.2	1763.18	1763.21	1531.32	1515.72	1537.68	17	12	4	233299	174958	108338	88495.8	105604	145972	88071.5	100414	146662	174150	143982	90153.6	126336	236851	172852	120270
2145.9@1732	-0.613992	16.6287	-2.68502	0.0165517	0.100883	-3.97098	2145.87	2145.86	2145.88	1731.72	1725.3	1745.4	12	8	4	99470.7	108971	164262	103962	158098	52774.6	74219.3	87306.2	118176	103849	130652	75732.2	81104.5	89590.9	94980.4	97060.6
810.1@200	-0.935545	14.1891	-2.68446	0.0165705	0.100887	-3.97207	810.119	810.118	810.121	200.43	197.52	200.76	6	6	0	21032.9	42037.3	13371.4	14991.6	15738.6	32710.3	9386.22	18512.3	14385	19184.1	22042.4	17424.7	28069.6	28709.3	19383	24740.1
854.6@656	-8.40575	12.3056	-2.68388	0.01659	0.100887	-3.97319	854.614	854.591	854.616	656.04	570.9	663.12	9	7	0	709498	436323	0	0	232520	0	0	0	142165	356806	454629	0	0	425469	655851	0
2597.7@1553	0.891008	16.5631	2.68378	0.0165933	0.100887	-3.97338	2597.73	2597.7	2597.75	1553.46	1540.86	1581.12	18	11	4	35405.7	58621.1	118289	71517.7	80785.6	50481	154303	138980	118937	46383.1	130354	180791	166645	105862	72785.3	132819
1217.8@1398	1.2563	15.174	2.68352	0.0166024	0.100887	-3.9739	1217.83	1217.8	1217.83	1397.82	1395.96	1434.54	10	5	4	6594.29	10782.3	54083	47020.8	35176	17320.8	63631.5	87472.3	46420	22786	49204.6	85206.8	75320.5	8829.6	40505	54421.3
1573.1@1567	-0.92259	17.138	-2.68243	0.0166391	0.101035	-3.976	1573.13	1573.12	1573.13	1566.72	1545.6	1609.44	14	8	1	175830	390697	182692	127163	177574	186861	62751	107817	92128.8	296988	103732	97481.8	124679	133085	140001	111669
1372.1@231	0.728874	17.1969	2.68137	0.0166748	0.101176	-3.97805	1372.13	1372.12	1372.15	230.76	213.36	235.32	17	12	4	90170.1	96061.3	150754	216825	247935	102085	220668	259807	120826	71667.8	130431	217173	208149	76114.4	130795	194559
2267@302	-0.860951	16.269	-2.67924	0.016747	0.101538	-3.98217	2266.96	2266.95	2266.96	301.8	295.44	303.42	6	3	3	117467	48979	54647.7	63382.2	94942.6	83970.4	52444.7	103440	100393	96600.8	101278	28788.7	69812	99687	110620	104299
697.7@206	-1.14478	16.6844	-2.6776	0.0168028	0.101799	-3.98534	697.652	697.585	697.682	206.04	190.68	269.4	35	12	4	67381.1	85073	148556	121094	111888	456937	37716.9	103572	116241	113878	56748.1	72192.2	60617	101398	179089	162330
941.7@1553	-0.571587	20.6689	-2.6763	0.016847	0.101991	-3.98784	941.687	941.676	941.688	1552.71	1547.88	1620.42	18	12	4	2.45669e+06	2.436e+06	1.46135e+06	1.2155e+06	1.77083e+06	1.76529e+06	1.06606e+06	1.25522e+06	1.74361e+06	2.00562e+06	2.04305e+06	1.16569e+06	1.48633e+06	2.46534e+06	1.94305e+06	1.28283e+06
675.5@417	-0.70042	16.4673	-2.67582	0.0168634	0.102013	-3.98877	675.493	675.49	675.498	417	414.36	419.88	12	10	2	89073.5	92284.3	98608.5	156769	163945	153767	58748	79551.2	69282.2	56957.1	127547	76913.6	62917.5	47491	118591	74449.3
1296.9@1697	-1.04229	16.9925	-2.67393	0.0169282	0.102296	-3.99243	1296.91	1296.91	1296.91	1696.68	1689.42	1711.44	15	12	3	232400	230415	98176.3	90772.5	163495	173121	118418	129059	142609	241816	108144	44379.6	70957.3	163712	230204	63579.5
1470.9@1701	-0.872227	16.1571	-2.67371	0.0169355	0.102296	-3.99284	1470.93	1470.92	1470.94	1701.21	1694.58	1704.54	16	11	4	70116.4	98119.4	119620	108154	112737	50404.3	61805.3	83504	105697	61556.7	121422	28580.2	54692.3	61226.6	65657.8	42561.5
818.8@1286	3.04795	15.1205	2.67256	0.016975	0.102459	-3.99506	818.76	818.76	818.76	1285.68	1280.58	1290.78	2	0	2	49998.6	70810.2	4791.77	2139.46	458.95	81694.1	86674.8	312033	43777.4	43495.1	53151.4	82031.5	476534	70125.3	20770.7	10390.9
1330.9@1362	1.40406	15.266	2.67199	0.0169947	0.102501	-3.99616	1330.93	1330.86	1330.96	1362.45	1356.78	1434.9	20	10	4	8730.82	7654.19	29196.4	17415.7	157007	29150.1	74260.6	102783	39643.9	17807.9	48664.5	85350.7	90573.1	19134.2	39349.3	52829.3
844.6@483	0.673701	18.6081	2.66978	0.0170711	0.102885	-4.00044	844.631	844.612	844.635	482.94	478.86	499.2	17	12	4	465462	387971	264666	310345	385513	208542	357445	762211	344616	241632	454048	557877	723866	406287	512749	295143
881.6@1271	-2.88562	16.0637	-2.66913	0.0170934	0.102943	-4.00168	881.582	881.579	881.583	1270.8	1269.24	1273.86	7	6	1	98914.8	105647	98321	172439	165501	122053	129594	57524.5	75997.1	81733.6	107779	0	51021.9	93111	96858.5	106317
745.6@278	-1.015	16.2954	-2.66734	0.0171554	0.103239	-4.00513	745.582	745.51	745.59	277.89	267.48	343.98	26	11	4	135207	49420.3	126103	152776	78660.4	122310	66422.5	33132.7	51481.3	123782	200612	61589.6	67440.4	69113.7	70859.8	42077.3
888.6@202	-1.08043	19.0749	-2.66697	0.0171683	0.10324	-4.00585	888.634	888.627	888.696	202.47	153.54	261.66	32	12	4	425989	637176	656136	780777	1.39146e+06	1.12649e+06	837973	179158	377786	481013	547238	318602	219747	441221	460608	1.38249e+06
1507.3@216	2.97131	10.5876	2.66652	0.017184	0.103257	-4.00672	1507.29	1507.28	1507.31	215.58	210.54	220.62	2	0	2	0	774.459	2131.59	1185.5	1498.87	3593.01	14095.5	23503.1	2158.94	0	2325.34	22726.5	10934.9	0	7130.71	1819.87
1160.8@1456	1.74696	16.057	2.66502	0.0172362	0.1034	-4.00961	1160.76	1160.65	1160.8	1455.9	1363.44	1487.46	9	3	4	92713.7	13760.4	21633	29715.5	47679.5	77798.8	315555	27333.3	54936.9	61215.8	64330.3	357574	397173	71963.8	47191.4	61865.7
1182.9@238	-1.00856	16.787	-2.6649	0.0172405	0.1034	-4.00984	1182.94	1182.88	1182.94	238.2	209.16	298.02	16	12	3	146983	108740	118696	129172	150728	220156	122525	44172.6	79182.9	111170	137037	33296.8	178512	117754	90476	182331
1894.5@595	1.30147	15.6822	2.66474	0.0172462	0.1034	-4.01016	1894.53	1894.53	1894.54	595.14	590.94	603.24	10	6	4	8940.11	13644.4	72784.1	83468	61371.7	30815.8	91491	113178	47182.8	18313.3	68942.6	127726	108657	25766.8	57673.2	82202.3
1147.3@203	1.02005	16.6735	2.6633	0.0172964	0.103625	-4.01293	1147.33	1147.33	1147.36	203.43	187.26	206.04	18	12	4	68641.7	52418.7	52866.2	98118.8	144499	50084	502577	115363	78310.9	78339.4	71648.6	136118	146991	80343.2	121780	176321
1689.5@190	0.510589	16.2751	2.66239	0.0173284	0.103739	-4.01469	1689.47	1689.47	1689.48	190.38	189.3	193.2	16	12	4	82331.4	87589.7	71576.2	75350.3	76425.9	59020.3	115336	110099	63056.4	64387.4	76263.6	112090	101616	65443.4	39773.2	82070.3
494.3@1352	-3.41678	16.8511	-2.65917	0.0174415	0.104339	-4.02089	494.318	494.31	494.319	1351.74	1350.06	1495.86	18	12	2	144297	77178.1	350516	684039	348312	509839	541148	7669.94	78397.7	177154	112392	12850.8	114371	108923	141982	436061
2460.1@299	-0.599176	14.6133	-2.6573	0.0175078	0.104659	-4.0245	2460.13	2460.12	2460.14	298.53	294.42	302.22	14	10	4	37301.1	27542.4	20031.5	20345.9	33231.7	23965	26096.8	20387.9	21400.4	24857.5	36988.6	25468.2	29774.2	34992.1	33117.9	16142.1
1346.1@233	1.0865	15.0178	2.65658	0.0175333	0.104733	-4.02588	1346.09	1346.08	1346.09	233.01	231	236.46	6	3	3	15426.3	14069.3	40973.5	60817.1	52359.1	19929.3	81201.2	80051.4	43497.1	8020.49	35792.4	52479.4	52187.2	10717.1	30511.2	26728.1
1505.5@167	1.08804	13.8814	2.65458	0.0176044	0.104973	-4.02973	1505.51	1505.5	1505.51	167.4	165.54	169.32	8	4	4	11916.2	11664	15349.5	22483.9	27554.8	8298.41	33305.4	44405.6	17162.5	3620.78	17609.5	37084.3	23563.4	4366.84	7003.77	14317.6
1225.3@200	1.2178	14.783	2.65436	0.0176123	0.104973	-4.03016	1225.34	1225.33	1225.35	200.16	198.54	202.26	8	5	3	17012.5	16560	8241.49	23068.2	50113.3	9760.89	155412	48696.8	19450.1	23337	17425.7	41127.8	45424.6	19152.7	35178.9	58364.8
3006.5@1554	-1.05341	15.5799	-2.65436	0.0176123	0.104973	-4.03017	3006.53	3006.51	3006.55	1553.88	1549.68	1562.4	9	8	1	75679.1	89539.2	50643	19887.5	74480.1	31230.8	37886.7	39276.6	56073.1	75942.7	96661.2	21262.7	46965.1	85016.9	35223	39664.3
2289.9@330	-0.987194	13.7582	-2.65296	0.0176623	0.105193	-4.03286	2289.93	2289.92	2289.96	329.91	318.48	335.58	12	8	4	20948.1	8019.06	27006.7	16648.5	29473.5	11978.6	9747.56	20967.9	14129.9	10177.9	8895.18	14367.9	14524	16593.4	16568.2	22821.9
1381.9@1448	-2.7157	14.8366	-2.6505	0.0177502	0.105638	-4.03759	1381.93	1381.91	1381.95	1447.5	1414.5	1469.88	8	7	0	37677.2	24632.7	44428.4	55935.8	113169	67121.6	83733.3	3536.03	18905.9	55848.8	21015	13888.3	25926	33533.3	127346	44452.7
552.5@1596	-1.29123	17.6529	-2.64865	0.0178169	0.105912	-4.04115	552.506	552.503	552.507	1596.3	1587.84	1618.68	15	11	4	318749	365340	338472	336957	93740.4	401594	36011.9	202876	221864	389825	114303	117153	182630	221437	269041	183000
2151@1557	-0.944282	16.0684	-2.6485	0.0178223	0.105912	-4.04145	2150.95	2150.94	2150.97	1557.18	1552.2	1571.58	8	5	3	77124.9	93153.2	105560	62850.7	130558	22761.4	59292.8	40909.9	120659	37644.5	139857	37743.8	63151.8	58592	86552.3	70571.2
1076.7@109	0.996332	18.2661	2.64516	0.0179429	0.106545	-4.04786	1076.72	1076.72	1076.72	108.9	36.78	130.86	10	5	3	198989	173442	235854	665281	745453	215708	589330	602432	208001	152377	140260	408901	553864	195134	449959	217810
1016.8@366	-0.389505	17.9725	-2.64463	0.0179621	0.106545	-4.04888	1016.8	1016.79	1016.8	366.21	364.26	367.92	16	12	4	266674	286136	222101	261296	433749	284641	218823	200957	209569	229709	269737	221024	221854	258702	283392	222898
852.3@218	0.889765	16.9978	2.6442	0.0179777	0.106545	-4.04971	852.251	852.25	852.252	217.59	216.36	220.38	16	12	4	89194.9	62035.2	71127.1	99559.8	173641	73919.2	454776	159154	95191.4	116971	97190.4	148385	191152	99373.5	182641	203629
3005.5@1555	-0.96353	15.9421	-2.64394	0.0179874	0.106545	-4.05022	3005.53	3005.52	3005.55	1554.9	1549.86	1560.78	11	10	1	109025	110856	45432	32532.4	86549.6	56884.4	52722.2	37468.1	73864.5	89792	112411	37929	57061.5	121127	42384.2	43337.8
752.6@758	1.0144	23.1417	2.64373	0.0179949	0.106545	-4.05061	752.565	752.565	752.565	758.28	686.82	830.46	18	10	0	6.25604e+06	1.49965e+07	2.19682e+06	5.68434e+06	1.19551e+07	8.01959e+06	1.36601e+07	1.66686e+07	6.18385e+06	5.12955e+06	7.63016e+06	2.09326e+07	1.73004e+07	6.17623e+06	1.51953e+07	1.24622e+07
1284.3@187	-2.12651	15.1401	-2.64136	0.0180812	0.106978	-4.05517	1284.3	1284.08	1284.31	186.66	184.44	208.38	13	10	1	43957.6	52752.5	55646.9	52571.5	192042	20802.6	118523	21935.8	49169.1	36107	50919.2	19106.5	10872.2	29359.7	47535.4	50094.4
2084.8@168	0.608168	15.0574	2.63959	0.0181462	0.107284	-4.05858	2084.82	2084.82	2084.85	167.76	166.56	172.62	10	7	3	29632.2	20702.6	44431.7	42798.3	45224.7	17908.8	59611	53911.7	37233.9	20901.4	32446.8	57186.8	44608	17020.3	29284	27477.4
763.5@338	-1.10753	17.97	-2.63736	0.0182282	0.107674	-4.06287	763.548	763.54	763.549	338.34	300.12	350.34	5	2	2	251444	194043	349977	259760	735785	364795	387766	125009	227779	228480	348447	220597	52529.2	203685	298864	374981
1704.5@190	0.448602	15.9711	2.63707	0.0182387	0.107674	-4.06341	1704.49	1704.49	1704.5	189.51	188.28	192.18	16	12	4	70564.6	63694.5	56097.9	59384	64817.8	50997.2	77631.5	94039	53197.7	51598.5	66770.5	91869	85270.4	55396.5	35642.1	56376.7
946@172	-1.14353	14.2785	-2.6367	0.0182523	0.107675	-4.06412	945.983	945.966	945.984	172.44	168.3	188.4	15	11	3	29520	21493.1	28467.4	35588.5	17803.6	35453.1	28754.1	15429.4	12667.4	25182.8	20882.3	21662.4	13925.4	21849.5	11620	40158.5
2143.8@355	-0.566835	14.7594	-2.63421	0.0183443	0.108139	-4.06891	2143.8	2143.79	2143.81	355.44	352.44	359.52	13	9	4	17680.5	24935.1	43264.4	37601.5	31276.7	29965.3	26899.9	25741.4	27368.5	21554	28966.2	25798.7	31698.3	20543.8	37105.3	39423.4
501.1@1785	-0.900377	15.2818	-2.63291	0.0183927	0.1083	-4.07141	501.15	501.148	501.151	1785.18	1780.98	1786.86	11	9	2	82712.1	62351.9	32889.2	26136.6	40251.3	40785.4	20747.5	37382.3	33405.2	80067.5	58733.4	50008	26985.4	39233.7	33759.8	37960.3
1756.2@1540	1.32159	18.4594	2.63267	0.0184015	0.1083	-4.07186	1756.2	1756.16	1756.26	1540.11	1513.38	1597.32	32	12	4	107407	76909.8	443433	528003	502947	155900	697044	690605	520472	150353	504990	792529	732133	170352	323183	570377
492.4@480	0.487319	20.5247	2.63239	0.0184119	0.1083	-4.0724	492.405	492.405	492.406	479.88	475.32	485.16	11	8	3	1.30775e+06	1.52775e+06	862282	1.75079e+06	1.95552e+06	1.47172e+06	1.99262e+06	1.71816e+06	1.41307e+06	1.06622e+06	1.85254e+06	2.45416e+06	1.72843e+06	1.02531e+06	1.72322e+06	1.09752e+06
2291@296	-0.416629	15.3503	-2.62902	0.0185377	0.108961	-4.07887	2290.97	2290.95	2290.98	296.46	291.42	320.4	16	11	4	48585.5	33940	52292.9	38755.2	43911.2	36750.8	44917.7	46413.8	38772.2	38497.5	45220.4	37861.2	35045.3	41605	52469.4	43740.1
1465@1701	-1.20075	17.9135	-2.62699	0.0186137	0.109328	-4.08276	1464.97	1464.96	1465.01	1701.3	1697.34	1722.6	17	11	4	559303	520018	252648	271322	469204	323198	136250	215379	212968	447258	376367	71679.6	173920	386166	115076	89179.5
1102.3@185	-0.603197	14.4014	-2.62463	0.0187026	0.109771	-4.08729	1102.31	1102.31	1102.32	184.74	181.68	188.22	13	12	1	28361	20222.1	18619.9	28016.6	37569.5	18343.2	15745.1	26520.6	20520.9	12637.2	17831.8	20028.4	27001.5	18661.5	35500	28669.8
100.1@2175	-0.432499	21.7259	-2.62387	0.0187313	0.10986	-4.08875	100.112	100.112	100.112	2175.24	2148.96	2204.46	4	0	2	3.15199e+06	3.11135e+06	3.36109e+06	3.51849e+06	4.34314e+06	4.45745e+06	2.91995e+06	3.40063e+06	3.20457e+06	3.58292e+06	3.6086e+06	3.39009e+06	1.87381e+06	3.51122e+06	4.00621e+06	3.73679e+06
1017.6@229	-1.06084	16.8595	-2.62289	0.0187684	0.109948	-4.09063	1017.64	1017.6	1017.65	229.32	225.42	258.96	21	12	4	102871	144519	165157	149103	115780	322789	151015	61749.7	78321.3	152184	130509	28176.3	129873	152511	105308	120527
560.3@472	-2.74719	18.5897	-2.62275	0.0187736	0.109948	-4.09089	560.336	560.33	560.571	472.26	422.94	499.86	27	12	3	721999	435806	629212	626236	445002	872548	669928	49825.5	546251	564446	878703	7098.16	1.10554e+06	750408	476900	705524
2390.1@285	-0.618196	15.5705	-2.62236	0.0187887	0.109957	-4.09165	2390.09	2390.04	2390.09	285.48	279.48	317.46	22	11	4	55192.5	68647.4	50799.1	31171.9	69440.9	39455.1	51857.6	40826.5	42361.1	62848.2	63438	30975.9	49199.2	58525.1	55886.7	35728.7
1645.4@194	0.619279	14.6404	2.62182	0.0188093	0.109997	-4.09269	1645.44	1645.43	1645.45	193.89	189.3	196.68	8	4	4	33783.8	26567.1	25058.3	24509	19966.4	14650.5	36246.1	47933	16097.7	19400.9	21371.1	57282.3	32409.9	23113.9	20478.2	22988.4
1452.5@175	0.49358	16.319	2.62073	0.0188503	0.110158	-4.09476	1452.48	1452.48	1452.48	174.69	172.5	177.36	14	11	3	81622.5	101093	47742.1	61100.6	74440.3	78899.4	119670	108337	69580.9	69993.1	84261.1	116912	103449	70285.5	86360.4	47347.5
466.5@422	-0.847592	15.4971	-2.6203	0.0188668	0.110174	-4.09559	466.533	466.529	466.534	422.1	418.98	430.92	10	7	3	59346.3	42950	30322.1	27237.7	62862.6	60505.7	31613	39489.5	35340.8	39204.7	81887.9	31386.2	44285.4	118275	44208.7	66204.9
565.5@1587	-0.460423	22.0532	-2.61905	0.0189146	0.110374	-4.098	565.519	565.519	565.519	1586.58	1579.62	1591.32	16	12	4	4.31992e+06	5.84612e+06	4.45886e+06	4.12291e+06	4.29886e+06	6.36201e+06	3.17121e+06	3.49073e+06	3.84338e+06	4.95101e+06	3.88067e+06	3.2554e+06	4.03594e+06	5.14871e+06	4.1471e+06	3.73493e+06
1819.5@191	0.966765	14.8662	2.6129	0.0191506	0.111539	-4.10977	1819.5	1819.49	1819.51	190.68	188.4	193.2	13	9	4	34469.4	13690.9	18155.9	36912.8	49210.6	17188.8	85855	45089.3	19038.5	17070.5	21283.5	47483.9	56704.4	24249.2	13202.2	58489
1311.1@211	-1.00841	17.9428	-2.61274	0.0191569	0.111539	-4.11009	1311.06	1311.04	1311.07	211.38	209.52	215.34	14	11	3	305409	263633	351714	383191	327581	531204	366156	67196.9	163571	243679	209771	94386	262928	234738	224201	378092
1224.3@201	1.01158	15.824	2.61264	0.0191608	0.111539	-4.11028	1224.34	1224.33	1224.35	200.58	197.46	215.64	17	12	4	34749.6	33650.3	25498.1	58969.8	85159.8	26418.8	256545	80891.2	45762.5	43059.3	35120.1	77216.7	78599.3	42900.8	65092.3	108699
765.6@769	1.54936	25.1469	2.61241	0.0191695	0.111539	-4.11071	765.578	765.577	765.578	768.6	668.82	852.66	31	12	4	3.01981e+07	6.95346e+07	1.02754e+07	1.6016e+07	4.96952e+07	1.17621e+07	8.11814e+07	1.09978e+08	7.8375e+07	11051066	2.01259e+07	7.86207e+07	1.08878e+08	2.93928e+07	1.1024e+08	1.57431e+07
1630.4@197	1.92328	11.8129	2.61155	0.0192027	0.111652	-4.11235	1630.44	1630.44	1630.44	197.31	196.56	198.06	2	0	2	7142.17	1191.94	2466.35	1176.94	2744.86	3106.3	21078.8	20786.1	3052.39	3969.35	3725.46	23612.3	12466.1	1817.27	2832.95	7017.83
1273.9@1385	1.33744	16.8548	2.61101	0.0192235	0.111693	-4.11338	1273.88	1273.83	1273.9	1384.92	1361.04	1407.72	19	11	4	31810.6	20855.8	121821	152799	123502	165178	224000	263019	133357	40366.3	154566	237334	253449	43944.8	167642	161833
2522.2@288	-0.564107	15.4949	-2.60963	0.0192771	0.111904	-4.11602	2522.22	2522.21	2522.22	287.52	284.64	296.04	16	12	4	66462.9	66424.8	42071.5	38748	38455.9	60183.6	33965.4	42342.6	47711.5	50386.7	60097.8	38944.6	50416.9	52020.1	43614	30876.7
501.1@1650	-0.505836	17.5743	-2.60936	0.0192876	0.111904	-4.11654	501.054	501.054	501.054	1650	1646.16	1651.62	16	12	4	245453	262577	208920	181946	185278	245398	155753	147231	160937	288487	176607	171775	150327	202293	169178	165998
2516.2@293	-1.50686	13.1379	-2.60895	0.0193037	0.111917	-4.11734	2516.19	2516.19	2516.19	292.62	291.3	296.52	9	7	2	20246.6	17991.2	6530.76	2574.35	13586.7	4984.38	13164.5	10412.3	11800.7	12576.1	20268.1	12167.9	12200.2	22970.4	16201.1	4158.28
1421.2@416	4.95069	9.33997	2.60816	0.0193346	0.112016	-4.11885	1421.19	1421.19	1421.19	415.98	412.14	416.76	3	1	2	8775.78	0	0	0	0	0	0	27430.9	0	0	4166.57	26059.5	72181.4	22953.6	0	0
1481.9@1698	-1.48698	18.7369	-2.60763	0.0193552	0.112055	-4.11986	1481.91	1481.9	1481.95	1697.7	1683.18	1711.44	21	12	4	1.38494e+06	1.10743e+06	423559	220975	391288	462367	260270	400857	510611	1.05754e+06	526845	49670.4	385290	953582	335995	330849
567.5@1587	-0.55349	18.4398	-2.60647	0.0194004	0.112236	-4.12208	567.526	567.525	567.535	1586.7	1579.74	1659.66	18	12	4	409353	541631	365430	294945	317153	452190	274913	235449	314333	478396	317986	281286	308561	512457	305339	337760
604.4@339	-4.17049	18.7981	-2.60346	0.0195185	0.112839	-4.12784	604.357	604.355	604.426	339.06	304.26	342	17	12	3	731130	861619	832539	1.07721e+06	1.10864e+06	1.28541e+06	1.16162e+06	43823.8	859945	596652	1.66345e+06	0	1.40608e+06	693153	1.02714e+06	890133
1218.8@709	3.7666	12.9942	2.59966	0.0196685	0.113516	-4.1351	1218.8	1218.79	1218.8	708.96	706.86	709.56	3	0	3	3404.29	1891.81	27458.3	25138.3	34344.6	19835.4	283084	15380.1	1823.63	1332.55	3393.33	247953	29578.4	1532.75	0	21851.3
654.5@493	-2.62569	16.9363	-2.59953	0.0196735	0.113516	-4.13534	654.461	654.453	654.462	492.57	491.34	497.76	8	8	0	411583	598866	61567	71324.5	153239	144745	79236.5	53991	482124	297631	575842	27886.6	21701.9	312002	773246	4843.33
1257.9@1728	-0.8046	18.2912	-2.59914	0.0196892	0.113516	-4.1361	1257.87	1257.87	1257.87	1728.36	1724.46	1735.62	9	6	3	152153	429867	428048	331051	442036	480914	220312	272526	383622	345792	348806	105845	367184	346861	364582	358005
2912@1353	-1.63412	14.7635	-2.59907	0.0196918	0.113516	-4.13622	2912.03	2912.01	2912.07	1352.88	1312.92	1362.06	7	2	3	20368.9	25209.4	67032.9	82793.7	48664	38710	54408	11295.5	42991.9	16319.7	36705.5	11359.9	31853.6	8273.65	34044.9	70159.6
508.5@233	-1.40731	16.7746	-2.59855	0.0197126	0.113553	-4.13722	508.452	508.357	508.495	233.1	198.24	348.96	24	11	3	162108	199218	200490	31986.1	150812	95374.1	103064	86042.1	59387.5	307525	227387	69349.1	25738.2	139640	195353	119313
471.1@1534	4.60532	13.26	2.5982	0.0197263	0.113553	-4.13789	471.132	471.132	471.133	1533.6	1532.64	1536.18	7	3	4	0	0	63437.6	86840.2	5537.12	2559.43	124390	86466.9	18855.9	0	31818.6	144003	106482	0	12218.4	47975.3
904.7@217	0.86242	17.967	2.59771	0.0197459	0.113585	-4.13883	904.71	904.704	904.852	216.54	191.28	218.76	17	11	4	280112	289841	104086	164258	176369	182732	229279	516689	236177	276510	371109	361169	667697	274975	223872	134677
1392@1720	-1.18847	15.1773	-2.59715	0.0197682	0.113632	-4.1399	1391.99	1391.91	1391.99	1719.78	1714.08	1771.2	12	8	3	112926	22245.7	45512.4	47064.7	24032.7	72805.1	29637.4	21303.1	61349.3	32096.2	15416.1	23616.6	34707.5	45906.5	49857	73311.7
499.4@672	-1.88392	16.4823	-2.59586	0.0198195	0.113788	-4.14235	499.365	499.364	499.366	671.64	665.94	673.02	8	8	0	407505	292327	35276.9	60916.1	278395	34581.6	26478.1	46637	144572	111396	256200	64903.3	37024.1	229539	217678	18531.3
872.6@1557	-0.463409	23.0762	-2.59567	0.0198269	0.113788	-4.14271	872.613	872.612	872.627	1556.55	1521.72	1564.38	18	12	4	1.15837e+07	1.25e+07	8.3372e+06	7.5934e+06	8.74849e+06	1.03519e+07	7.34247e+06	7.05659e+06	8.53417e+06	1.05066e+07	8.86315e+06	7.19664e+06	7.6704e+06	1.12736e+07	7.52007e+06	7.11603e+06
947.7@1225	1.23958	17.3598	2.59531	0.0198416	0.113788	-4.14341	947.744	947.739	947.744	1224.84	1221.84	1231.62	5	2	3	152539	45565.3	76600.4	145191	43427.1	198202	236117	240817	152447	149672	223324	434040	466510	329109	225598	99595.2
2215.9@330	-1.61049	13.7938	-2.59484	0.0198601	0.113788	-4.14429	2215.88	2215.86	2215.89	330.06	309.42	340.56	5	3	2	10212.5	11707.8	28829.2	17055.7	29244.5	14906.1	29227.9	29308.3	23346	10078.3	23332.4	7185.04	11134	9868.67	16316.8	27643.3
2269@302	-1.10473	15.2963	-2.59468	0.0198667	0.113788	-4.14461	2268.96	2268.96	2268.97	302.1	300.42	310.32	7	4	3	76792	27932.6	72458.4	67803.2	56500.9	25149.8	23929	67791.7	65148.8	22096	54733	16986.6	26791.7	16809.7	62490.9	60213.1
1148.3@204	0.980543	16.7636	2.59396	0.0198956	0.113788	-4.14599	1148.33	1148.33	1148.35	203.52	190.56	205.74	17	12	4	78773.4	61317.8	56874.4	108677	154719	51919.3	503514	151110	77277.5	88732.2	72500.1	126508	142092	79020.4	134951	189502
1016.6@228	-3.39909	17.1117	-2.59384	0.0199002	0.113788	-4.14621	1016.64	1016.64	1016.73	228.48	226.44	290.4	15	12	3	226512	226638	290214	303846	236964	518833	283905	0	181258	199631	218887	50413.7	211484	236887	156288	273126
198.1@1650	-1.86318	18.6823	-2.59355	0.0199119	0.113788	-4.14677	198.099	198.097	198.104	1649.61	1641.72	1680.48	16	11	3	1.68285e+06	628216	1.47283e+06	202446	324272	902148	24894.7	244053	172137	493858	639985	444850	320004	702822	408490	779180
1921.6@572	1.39114	15.6192	2.5933	0.019922	0.113788	-4.14725	1921.56	1921.56	1921.56	571.98	564.54	575.64	9	5	4	18525.2	11542.6	77320.2	64536.6	85460.6	22139.5	106549	98448.8	48803.9	6615.87	78102.1	124402	111014	19913.3	62004.5	67102.8
1001.3@212	1.13781	15.8326	2.59217	0.0199671	0.113965	-4.14939	1001.29	1001.28	1001.29	211.62	209.46	221.76	17	12	4	31106.4	26060.4	25297.5	42786.3	95401.3	25498.1	282656	82024.5	45973.4	51523.2	31786.6	75246.4	92334.2	47236.8	82362.7	112094
1298@1371	0.580251	17.9462	2.59148	0.0199951	0.114044	-4.15072	1297.97	1297.95	1297.97	1371.27	1369.8	1373.7	16	12	4	280688	289940	179982	158357	140619	254227	322312	362083	172970	268775	227307	342994	372430	295011	208585	235514
2477.7@180	-2.4259	11.2527	-2.59007	0.0200517	0.114286	-4.1534	2477.71	2477.71	2477.72	180	179.7	180.3	2	0	2	6163.88	7493.66	6075.49	8867.73	9444.51	3717.3	6544.41	5799.74	2861.74	425.696	3521.68	3979.85	8052.22	2935.35	4137.5	7660.02
1670.5@193	0.865303	15.8022	2.58972	0.020066	0.114287	-4.15407	1670.45	1670.45	1670.46	192.66	190.38	195.18	15	11	4	54853.6	36639.5	28419.1	76166.6	81618.9	27581.9	176629	77044.1	33590	28791.5	45202.6	75804.3	83579.4	38644.2	59383.1	104948
1675.5@191	0.826096	15.8392	2.58891	0.0200987	0.114339	-4.15562	1675.46	1675.46	1675.47	191.28	189.48	194.4	16	12	4	66919.7	70313.3	61713.1	61023.9	33402.7	36644.3	90005.6	103009	19236.5	51460.6	45700.4	106974	86943.3	59323.7	44480.7	70327.3
1591.4@194	0.935058	17.1347	2.5885	0.0201152	0.114339	-4.1564	1591.44	1591.42	1591.45	193.56	192.36	204.54	17	12	4	138024	88935.6	70480.8	196734	190299	74991.9	514401	180248	83412	73230.9	93596	162089	215087	113575	128556	268071
956.7@493	-6.24018	11.5653	-2.58839	0.0201196	0.114339	-4.1566	956.743	956.741	956.745	492.9	492.18	495.24	6	6	0	117809	238982	0	0	0	0	0	3086.16	151226	123308	182227	0	886.405	18246.4	262322	0
594.6@771	-0.611187	17.9887	-2.58809	0.0201317	0.114339	-4.15718	594.553	594.553	594.554	770.76	763.8	775.38	15	12	3	396031	388527	259150	248917	295512	243567	241584	136758	181320	234834	357565	194119	225031	417074	192159	253780
1768.4@668	1.65174	15.144	2.58671	0.0201879	0.114571	-4.15982	1768.4	1768.39	1768.4	668.1	662.04	674.4	3	1	2	9533.94	10614.7	95985.6	85787.5	42843.7	36130.8	61019.2	102922	15372.4	6732.25	16538.5	104873	105843	9676.53	28526.6	91655.4
866.1@1649	-0.739819	17.9397	-2.58639	0.0202009	0.114571	-4.16043	866.126	866.126	866.127	1648.56	1646.46	1686.18	17	12	4	249170	452456	177315	182253	221669	405380	145387	199760	246593	470750	221632	176999	187005	343350	328021	200742
1706.2@1559	-0.632851	24.0378	-2.5859	0.0202206	0.114602	-4.16135	1706.15	1706.15	1706.15	1558.56	1550.88	1561.38	16	12	4	2.4264e+07	2.85139e+07	1.45736e+07	1.28296e+07	1.71508e+07	2.2272e+07	1.39598e+07	1.20055e+07	1.60321e+07	2.42127e+07	1.83005e+07	1.32097e+07	1.47931e+07	2.81576e+07	1.28857e+07	1.43868e+07
2096.9@168	0.478106	15.946	2.58554	0.0202353	0.114605	-4.16204	2096.86	2096.85	2096.88	168.27	165.54	170.22	14	10	4	69657.5	59022.5	41977.3	71185.5	59814.1	30809	86313.1	98794.9	56681	60972.4	68830.9	79764.2	84667.9	47720.7	49432.6	54378.1
1743.5@192	0.576913	17.11	2.5845	0.0202779	0.114766	-4.16403	1743.49	1743.48	1743.51	191.52	180.78	194.16	17	12	4	138482	130661	86580.4	150698	174623	81947.1	295563	168120	105789	95564.2	106834	171710	176358	115725	122853	193479
2160.9@1705	-0.779026	15.6646	-2.58369	0.020311	0.114873	-4.16558	2160.88	2160.87	2160.89	1704.6	1701.12	1731.54	11	8	2	35934.1	78439.2	61244.1	45736.6	95379.7	45315.2	24262	52239.7	36752.5	50747.5	72049.8	38865.7	58949.8	67447	86653.6	37049.2
1491@1688	-1.71853	17.5267	-2.58291	0.0203426	0.114971	-4.16705	1491.01	1490.99	1491.01	1687.56	1678.62	1698.3	17	12	3	691752	545196	212032	179734	196454	383324	38899.5	113563	84678.1	566975	340983	265593	45220.4	427733	69395.1	91965.6
2561.7@1558	-0.682182	19.3909	-2.58213	0.0203746	0.115072	-4.16854	2561.73	2561.73	2561.79	1557.54	1533.42	1564.14	18	12	4	1.09246e+06	1.17727e+06	593892	494074	671141	860353	512560	416589	634249	1.04722e+06	758873	479471	544812	1.16589e+06	540754	543101
1492.5@170	0.573036	14.0541	2.5806	0.0204376	0.115138	-4.17147	1492.48	1492.48	1492.64	170.46	169.08	222.48	4	1	3	16212.6	17061.3	14656.9	18234.7	21029.7	5982.58	36921.6	31243	16967.8	9288.69	17086.9	31799.5	22186.8	10666.6	13334.5	17380.2
227.2@262	0.69814	17.6016	2.58052	0.0204405	0.115138	-4.1716	227.167	227.165	227.196	262.08	234.18	334.08	20	11	4	154026	97159.4	241171	388734	135444	143874	349300	315762	158491	171118	173331	253852	262590	108560	210076	178816
2026.8@172	0.518091	14.6578	2.5805	0.0204415	0.115138	-4.17165	2026.8	2026.78	2026.81	171.57	168.54	180.78	14	12	2	30829.9	23632.2	16838.4	28471.4	21663.2	25617.2	35676.1	47618.3	23622.9	18906.3	21438.1	37234.3	42537.8	26299.4	22503.6	16143.8
690.4@511	-3.39418	14.9996	-2.58046	0.0204433	0.115138	-4.17173	690.42	690.353	690.487	510.87	490.32	527.34	16	8	1	148791	140022	11544.5	12286.4	184574	19872.4	8050.47	8443.77	111804	36621	207744	6588.08	182071	172840	131265	2525.56
2634.2@225	-2.2474	12.0439	-2.57988	0.0204668	0.11519	-4.17282	2634.18	2634.18	2634.18	225	223.44	226.38	5	2	3	4795.37	5177.48	15621	12907.6	5336.17	21265.9	8878.36	8745.69	4355.96	6712.02	4146.27	8322.22	7469.13	1796.93	5177.65	11935.9
1706.5@190	0.54523	14.9607	2.57656	0.0206042	0.115882	-4.17916	1706.49	1706.48	1706.5	190.26	187.38	192.18	13	9	4	32803.3	12352.5	24528.5	34681.4	33464.8	21881.1	51957.1	54512	23922.1	29018.3	37446.2	49535.2	41599	23831.6	27876.6	37610.6
1210.9@1394	-1.17175	15.7365	-2.57574	0.0206379	0.115991	-4.18071	1210.85	1210.83	1210.87	1393.86	1346.1	1398.36	11	6	4	62690.9	40272	40605.5	64804.5	43231.7	123956	18004.1	45052.6	71997.3	116538	29261.9	70164	32589.7	108282	87998.6	64964.6
1449.4@171	0.617261	14.9925	2.5733	0.0207396	0.116482	-4.18536	1449.44	1449.4	1449.44	170.55	165.54	193.68	12	6	4	32028.5	25136.6	32716.8	25249.2	51191.7	15423.7	46941.3	65109.4	31044.4	20229.2	30183.2	61169.9	38171.1	23034.9	21839.3	37534.9
838.6@405	-1.19951	16.399	-2.57142	0.020818	0.116841	-4.18894	838.632	838.616	838.717	405.3	373.44	429.18	15	8	4	189808	264054	62236.9	47955.3	79855.4	47861.9	39229.9	63709.2	163087	107565	155287	55118.7	54681.6	86650.5	186922	38870.3
1464@1808	-1.05121	20.7061	-2.5692	0.0209109	0.117281	-4.19315	1463.97	1463.97	1463.98	1808.22	1785.06	1838.76	9	5	2	947381	2.65051e+06	3.21169e+06	2.22394e+06	3.5754e+06	1.90308e+06	2.00311e+06	616428	2.91926e+06	2.13484e+06	2.68281e+06	1.27238e+06	633925	1.72799e+06	776765	1.8176e+06
1994.5@374	0.320227	17.2451	2.56835	0.0209467	0.1174	-4.19477	1994.54	1994.54	1994.56	373.8	363.48	377.94	17	12	4	139408	137372	158024	132910	158543	171589	177190	172490	105693	125894	158249	199477	209102	126038	136330	143081
1002.9@1371	0.652878	15.427	2.56714	0.0209979	0.117606	-4.19708	1002.91	1002.91	1002.91	1370.7	1368.54	1372.44	14	10	4	43570.2	40408.9	34091.2	28065	25502.3	50769	67021.5	73496.5	26966.3	35045	33913.3	65806.1	66205.5	55375.5	39329.8	55729.6
905.6@1675	-1.34815	16.1403	-2.56516	0.0210813	0.117991	-4.20083	905.554	905.552	905.573	1675.44	1666.56	1699.32	7	6	0	190271	64511.1	121738	87463.4	73462.8	103744	135966	25292.3	31397.4	112329	67941.4	48896.4	24666.2	131430	45724.8	134967
926.3@215	0.922991	16.8534	2.56462	0.0211042	0.118037	-4.20186	926.269	926.268	926.271	214.98	213.48	217.14	16	12	4	81556.2	49098.7	60291.7	89584.5	160920	82313.2	460841	147452	90250.7	113341	83148.2	132560	168528	82357.1	153301	187454
3006@1556	-1.00023	15.7801	-2.5628	0.0211816	0.118307	-4.20533	3006.03	3006.01	3006.04	1555.62	1549.56	1559.46	13	10	3	95604.9	99841.6	57850	30840.5	80965.7	43289	44268.1	41901.1	77854.6	83697.9	89186.4	30292.9	47026.7	114370	27519.4	37789.1
689.5@492	-2.65977	17.1327	-2.56258	0.021191	0.118307	-4.20575	689.479	689.477	689.494	491.76	413.28	517.92	12	8	1	595666	860090	41406.9	40091.2	267696	50326.5	27892.2	104961	586358	411263	762344	30152.1	39708.5	418352	1.0137e+06	16930.3
466.2@1535	0.810544	18.7058	2.56152	0.0212361	0.118307	-4.20776	466.176	466.175	466.177	1534.56	1532.34	1537.2	16	12	4	499915	360927	532412	685297	203394	546412	663822	519341	273781	316386	344608	890421	618062	167222	281577	453212
1209@213	-1.05938	16.8818	-2.56136	0.0212428	0.118307	-4.20806	1208.98	1208.89	1208.98	213.36	206.52	294.42	19	12	4	109497	146806	184172	243515	151256	238512	177274	33274.4	104183	119576	110526	48859.8	134588	89288.6	82846.5	178853
1597@2025	-1.79458	17.9921	-2.56125	0.0212476	0.118307	-4.20827	1597	1597	1597	2024.58	1988.1	2033.7	10	9	1	888395	57124.4	458499	419251	303490	526533	93365.6	376205	475448	134884	305364	23165.5	199104	565062	623016	270604
897.6@599	-2.3326	16.6191	-2.56114	0.0212521	0.118307	-4.20847	897.582	897.577	897.587	598.62	592.2	600.24	6	4	2	146797	136599	152245	139970	538218	75280.2	124666	155620	117461	116856	152396	4275.04	54323.6	102663	133900	150052
716.6@281	-0.574017	18.4335	-2.56108	0.0212548	0.118307	-4.20859	716.555	716.509	716.572	280.62	222.54	346.56	43	12	4	328405	280789	403914	535979	630761	419240	330915	256865	433098	256872	432617	256502	241485	199649	522568	310835
855.6@1559	-0.438458	22.983	-2.56023	0.0212913	0.118428	-4.21021	855.586	855.586	855.587	1558.56	1549.86	1564.38	16	12	4	9.12145e+06	1.13731e+07	7.54016e+06	7.12248e+06	8.4045e+06	9.686e+06	6.80365e+06	6.75289e+06	8.02706e+06	1.00216e+07	8.35795e+06	6.84494e+06	7.27277e+06	1.08096e+07	7.36751e+06	6.96845e+06
339.3@213	-0.720518	17.3171	-2.55623	0.0214629	0.1193	-4.21781	339.296	339.292	339.312	212.76	207.6	226.62	21	12	4	183586	204917	231629	163567	237227	247814	162815	92137.2	181170	181134	173590	123014	106302	237078	101865	81703.8
1454.9@1716	-1.69666	19.6729	-2.55572	0.0214846	0.119339	-4.21877	1454.88	1454.87	1454.92	1716.36	1693.08	1735.44	21	12	4	2.04145e+06	1.64546e+06	723584	532946	942752	1.25379e+06	499895	743496	1.30306e+06	1.98262e+06	993717	43221	1.03131e+06	1.84996e+06	1.04711e+06	471689
1707.2@1558	-0.629482	23.999	-2.55423	0.0215489	0.119614	-4.22159	1707.16	1707.16	1707.16	1557.54	1550.88	1563.18	16	12	4	23874172	2.77118e+07	1.41236e+07	1.2532e+07	1.6658e+07	2.18342e+07	1.36246e+07	1.17376e+07	1.5645e+07	2.3843e+07	1.78887e+07	1.26959e+07	1.44118e+07	2.77527e+07	1.26108e+07	1.40386e+07
803.6@346	-1.15573	17.9302	-2.55311	0.0215976	0.119802	-4.22373	803.611	803.583	803.623	346.44	271.98	442.92	35	11	4	198189	445284	192014	419295	276645	151312	170422	41829.6	448340	381524	428444	325175	201095	281839	336784	218387
948.6@1584	-1.00475	17.1115	-2.55121	0.0216798	0.120176	-4.22732	948.645	948.639	948.647	1584.21	1574.46	1592.46	14	11	3	215321	314601	126475	139564	88633	120273	92302.2	134814	171311	172495	192958	48997.7	111198	319854	184515	70641.9
2908.7@974	-2.02554	13.9317	-2.55042	0.0217143	0.120284	-4.22882	2908.69	2908.67	2908.7	974.46	960	989.52	3	1	2	32249.3	15516.6	21726.5	37999	26958.6	39195.5	24878.3	5459.27	18998.3	14954.5	22431.3	15318.2	24333.2	16871.7	13637.1	14204.6
2553.7@1571	-0.542205	17.6196	-2.54941	0.0217584	0.120446	-4.23074	2553.74	2553.7	2553.77	1571.04	1545.84	1587.72	26	12	4	224372	327773	247468	206855	180224	192797	138794	183540	221151	172563	275793	114796	209443	215552	166761	172444
1385@356	1.70562	11.2776	2.54905	0.0217738	0.120449	-4.23141	1385.03	1385.03	1385.04	355.95	355.86	356.04	2	0	2	3553.2	1159.23	3243.33	2198.14	1563.79	479.295	6318.22	24112.7	3273.97	1804.1	3910.85	5055.32	26320.4	1746.73	2590.05	1190.91
1864.5@625	1.68765	14.6438	2.54589	0.0219126	0.121134	-4.23742	1864.49	1864.49	1864.49	625.11	615.9	628.98	8	4	4	3211.25	4818.99	43110.6	51210	46564.9	16742.2	68508.2	73506.4	11701.9	4670.19	41250.2	56606.4	73140.8	3730.39	28676.2	55493.7
1686.5@190	-0.583424	14.4412	-2.54528	0.0219394	0.121199	-4.23857	1686.45	1686.45	1686.46	190.08	187.08	191.64	8	5	3	24817.6	29823.9	19399.2	23798.1	27804	15471.4	23460.7	23386	24226.4	25765	25688.7	32463.1	17699.2	25539.5	21488.6	21641.4
1351.4@190	0.597497	17.4783	2.54487	0.0219575	0.121216	-4.23935	1351.37	1351.35	1351.38	189.72	188.7	192.18	16	12	4	150029	209156	150330	167260	172593	145381	299322	262824	204844	154220	181548	314535	174804	90799.3	102162	204693
633.5@218	1.15623	18.1508	2.54436	0.0219797	0.121256	-4.24031	633.542	633.529	633.552	218.07	202.38	231.12	26	10	4	156969	93070.8	197776	257026	774289	106985	371720	980305	436886	150477	404923	644057	355075	171719	256978	278805
1000.3@212	0.94534	16.7306	2.5436	0.0220131	0.121327	-4.24174	1000.29	1000.29	1000.29	211.71	210.24	214.14	16	12	4	70902.1	60008.7	50278.8	88568.9	150164	55366.5	458062	134115	82202.7	99337.1	71451.1	124084	152368	88469.6	136171	175809
1510.6@172	0.576497	18.1313	2.54339	0.0220226	0.121327	-4.24215	1510.56	1510.55	1510.56	171.6	169.5	174.3	16	12	4	332771	401295	174625	222643	365389	194455	452131	414913	224380	238714	306866	410814	308093	261617	241312	168433
2159.9@1705	-0.640338	15.5141	-2.54208	0.0220806	0.121563	-4.24464	2159.88	2159.87	2159.89	1704.51	1701.12	1726.14	8	6	2	59157.4	35903.3	52890.5	58056	68810.1	32140.6	41388.4	59980.4	71324	41738.5	65734.1	25427.2	41353	45289.9	46166.4	32489
1521.1@1537	-0.662436	19.4026	-2.54097	0.0221295	0.121745	-4.24673	1521.13	1521.12	1521.13	1537.35	1532.7	1545.78	16	12	4	918408	813058	680232	642805	582795	793061	484336	681389	705495	953138	674442	303148	602579	696423	1.48781e+06	544288
1931.9@256	6.06144	11.074	2.54065	0.0221436	0.121745	-4.24733	1931.89	1931.88	1931.89	255.6	255.18	256.5	7	3	4	0	0	90966.2	152534	9466.66	0	105201	50859.8	0	0	0	47806.6	43874.4	0	0	73142.1
2036.5@1370	1.46501	12.0261	2.5393	0.0222039	0.121928	-4.2499	2036.48	2036.48	2036.48	1369.62	1368.9	1370.4	3	0	3	2499.14	1217.96	3669.73	2425.55	6626.1	1991.09	11058	19012.7	7084	641.124	8745.18	16344.9	15060.9	849.221	4040.21	10689.5
1161.7@1447	-0.55694	18.1797	-2.53922	0.0222072	0.121928	-4.25004	1161.73	1161.73	1161.78	1446.6	1363.68	1457.52	19	12	4	247764	187732	417339	364546	316496	227100	210472	252090	346344	264485	468962	234289	220805	276790	406474	388618
932.8@600	-0.894372	24.9554	-2.538	0.0222615	0.122144	-4.25235	932.762	932.762	932.763	599.7	551.1	666.12	23	12	4	5.65727e+07	2.55827e+07	4.26665e+07	4.47392e+07	6.12973e+07	6.776e+07	2.13667e+07	2.31686e+07	3.50051e+07	1.4394e+07	5.65621e+07	2.4981e+07	1.77069e+07	3.15536e+07	1.71293e+07	3.65181e+07
2025.7@345	-1.27505	14.1218	-2.53599	0.0223516	0.122529	-4.25616	2025.68	2025.67	2025.71	345.48	320.28	352.08	13	8	3	34062	15996.5	9633.98	23886.8	19668.6	31156.2	17615.6	16366.3	29542.2	17706.8	20387.4	31213.5	12369.9	7039.87	30167.1	33517.8
2161.9@1703	-0.666606	15.8613	-2.53575	0.0223621	0.122529	-4.25661	2161.9	2161.89	2161.91	1703.04	1701.12	1732.5	10	10	0	87471.3	88245.8	42587.8	56029.6	58107	93971.7	50622.5	55302.6	71596.8	67159.8	45370.5	46281.3	44067.7	33639	82736.9	73069
1603.2@426	-5.19772	10.1256	-2.53527	0.0223835	0.122563	-4.25751	1603.21	1603.21	1603.21	425.85	424.92	427.44	6	6	0	43483.2	44177.9	0	0	0	0	0	0	7422.46	17384.2	31359.5	0	0	20267.8	50623.8	0
1299@1371	0.578242	16.8426	2.53484	0.0224028	0.122586	-4.25832	1298.97	1298.95	1298.97	1371.09	1369.8	1373.04	16	12	4	119340	128241	91602.2	74529.6	62188.5	122549	154380	165799	84927.3	128835	96350.6	164392	171389	132309	101581	99678.3
795.6@1515	-0.446451	20.8651	-2.53419	0.022432	0.122663	-4.25956	795.588	795.588	795.588	1514.58	1506.9	1525.8	15	11	4	2.33692e+06	1.50668e+06	1.32546e+06	2.36713e+06	1.99569e+06	2.32826e+06	1.85702e+06	1.25548e+06	2.23749e+06	1.92971e+06	1.96736e+06	1.57051e+06	1.46293e+06	2.29142e+06	2.48399e+06	2.22672e+06
1516.8@1723	-1.11254	15.9556	-2.53116	0.0225685	0.123173	-4.26528	1516.81	1516.81	1516.83	1723.41	1718.34	1748.22	8	8	0	197603	165452	44170	72358.8	71632.6	131299	39301.3	51599.5	36780.4	110940	43193.5	33122.1	46773.9	72161.3	59149.5	36760.5
1679.7@171	0.742345	14.2624	2.53111	0.0225707	0.123173	-4.26538	1679.68	1679.46	1679.69	170.58	168.6	189.3	15	9	3	22411.3	23938.5	12382.4	15605.7	18055.7	17801	50013.5	37128.5	11874.8	13525.9	17138.5	39880	24061.2	17524.2	10787.5	22440.6
2171.6@962	-0.929867	20.1761	-2.53111	0.0225711	0.123173	-4.26539	2171.63	2171.63	2171.63	962.34	907.62	1013.52	10	6	4	2.1642e+06	1.4053e+06	1.22454e+06	1.52475e+06	1.74225e+06	1.35836e+06	1.20786e+06	1.1601e+06	1.26891e+06	928809	1.07355e+06	206896	994734	1.82546e+06	1.11297e+06	1.41682e+06
1309.9@301	-1.66806	15.1184	-2.52977	0.0226315	0.12338	-4.26792	1309.86	1309.86	1309.87	300.69	295.5	307.62	10	8	2	35096.5	42054	43046	53665.3	66458.7	83172.8	74352.9	13772.5	40105.2	37068.5	39375.4	6516.78	63876.5	45923.5	32474.4	47081.5
855.6@773	-1.06363	21.0136	-2.52959	0.0226394	0.12338	-4.26825	855.599	855.597	855.601	772.86	761.88	776.4	11	9	2	4.4451e+06	2.3805e+06	1.49974e+06	2.09741e+06	4.02857e+06	1.502e+06	1.3331e+06	600157	1.59895e+06	2.49003e+06	3.27562e+06	1.77707e+06	1.58201e+06	2.44942e+06	7.17492e+06	1.23917e+06
1646.4@188	0.445369	16.5262	2.52883	0.0226741	0.123485	-4.26969	1646.45	1646.44	1646.46	188.13	186.66	190.2	16	12	4	105116	113322	74242	91866.2	92473.8	70047.6	124507	119508	74700.9	68357.1	91553.7	154426	106357	71241.8	60628	94894.7
1393.4@174	-0.691324	15.0342	-2.52821	0.0227021	0.12354	-4.27086	1393.39	1393.38	1393.39	174.39	170.58	182.7	10	7	3	27284.6	28363.1	48508.4	70457.1	47380	27965.5	34558.8	23380.7	25344	18976.9	46369.5	32171.5	32982.2	26325.2	37252.7	55003.6
1207.3@193	1.33603	15.5519	2.52794	0.0227148	0.12354	-4.27138	1207.32	1207.19	1207.32	192.51	186.18	194.58	8	4	3	60976.4	27750	39801	19231.6	13385.9	38681.7	158818	163227	89290.5	46133.9	22714.5	107821	43759.7	31421.2	34206.5	81823.5
489.3@527	0.807493	19.1368	2.52342	0.0229209	0.124577	-4.27991	489.305	489.304	489.31	527.04	523.98	559.08	17	12	4	441097	549971	503953	554759	733690	292246	603665	1.15222e+06	305728	210344	1.01449e+06	799328	1.06108e+06	624559	790189	381244
1225@227	-1.229	17.9055	-2.52296	0.0229422	0.124591	-4.28079	1224.98	1224.95	1224.98	226.56	216.66	229.38	16	12	3	362245	240564	370109	532945	335582	627666	439189	65515.9	222430	276667	226005	54726.8	227444	146766	163493	295207
940.7@1553	-0.554259	21.5543	-2.52238	0.0229684	0.124591	-4.28187	940.684	940.672	940.685	1553.04	1546.68	1670.4	18	12	4	4.40897e+06	3.96687e+06	2.68571e+06	2.21714e+06	2.9142e+06	3.13723e+06	2.10637e+06	2.32003e+06	3.22643e+06	4.27871e+06	3.75115e+06	2.10827e+06	2.72248e+06	4.1513e+06	3.36423e+06	2.31097e+06
1378.1@228	-0.673144	15.6636	-2.52236	0.0229696	0.124591	-4.28192	1378.13	1378.12	1378.14	227.64	201.18	230.4	9	6	3	79781.7	54728.4	60869.6	62599.9	47991.6	116398	44845.5	57454.1	36210.2	39934.6	61390.6	43178.4	32604	34626.7	50265.1	64372.3
251@1557	-5.24046	13.9979	-2.52176	0.0229972	0.124657	-4.28305	251.049	251.047	251.074	1557.36	1472.94	1559.52	7	7	0	34737.5	156577	83477.5	81735.9	100732	127378	0	62838.4	0	43722.9	15612.5	45661.4	0	42145.8	80797.5	82902
772.6@267	-0.823707	18.3914	-2.52027	0.0230658	0.124945	-4.28586	772.616	772.585	772.639	266.82	221.22	335.16	32	12	4	513197	359413	404920	425519	217368	371789	155884	198084	209734	602524	838756	426118	210741	262733	424464	330273
1933.9@256	5.64577	10.4663	2.51736	0.0232003	0.12559	-4.29135	1933.89	1933.89	1933.89	255.6	255.42	256.5	5	3	2	0	0	56645.4	103431	0	0	67428.4	28700.6	0	0	0	29187.5	25252.7	0	0	52392.6
1342.9@1699	-0.85049	18.3099	-2.51553	0.0232856	0.125887	-4.29481	1342.93	1342.92	1342.93	1698.93	1696.38	1703.16	4	2	2	503253	475300	152027	418785	517521	230594	128127	368382	471833	464736	462177	247797	180271	413061	306481	252349
244.1@543	-1.10944	20.4959	-2.51551	0.0232865	0.125887	-4.29485	244.119	244.119	244.12	543.06	540	544.92	16	12	4	1.85031e+06	2.2614e+06	1.25365e+06	1.71364e+06	1.30211e+06	1.90669e+06	1.2335e+06	391139	1.41424e+06	1.06325e+06	3.30788e+06	374123	2.67952e+06	1.87766e+06	3.45136e+06	1.31016e+06
677.3@530	4.38315	12.2977	2.51434	0.0233406	0.126095	-4.29703	677.301	677.299	677.302	529.68	528.78	530.58	2	0	2	1793.94	1758.94	0	0	7289.87	0	21040.2	132004	28734.1	524.949	71547.3	44979.8	79733.9	12342.5	48627.5	0
359.3@260	-1.01377	18.1895	-2.5127	0.0234174	0.126374	-4.30013	359.315	359.252	359.316	260.4	240.48	342.48	21	12	4	593571	382408	271233	221901	122429	571787	109795	267911	206338	270950	485271	141443	263899	333795	565145	565191
1112.9@390	-5.23198	10.2023	-2.51257	0.0234234	0.126374	-4.30037	1112.9	1112.75	1112.91	390.39	320.34	440.46	10	6	0	21712.3	45578.1	0	18028.8	0	0	0	0	26212.1	0	34940.2	0	0	0	45165.3	24780.8
720.6@241	-1.8915	17.3304	-2.51173	0.0234628	0.126502	-4.30196	720.584	720.549	720.665	241.02	203.64	337.5	29	12	4	338944	457457	40297.9	483938	1.61532e+06	69919.3	127233	62116.8	353075	80705.5	404072	45958.3	61453.3	55903.9	299858	185766
1129.8@1450	-1.1029	16.179	-2.51101	0.0234964	0.126581	-4.30331	1129.76	1129.75	1129.77	1449.78	1440.84	1456.32	10	7	3	148856	150266	66432.1	35044.6	53529.4	159105	19105	73959.3	66181.6	89244	114024	56328.5	66441.5	72917.2	127637	53821.6
1410.2@225	-0.525119	15.7517	-2.51075	0.0235087	0.126581	-4.3038	1410.18	1410.17	1410.2	224.64	220.02	229.02	17	12	4	67668.8	56569.6	55905.1	43553.1	69877.5	78790.8	63791	31919.9	51827.8	55741.8	64744.5	51956.9	56877.5	58319.7	48315.2	47337.6
480.5@426	-0.481766	16.7997	-2.51036	0.023527	0.126595	-4.30454	480.509	480.386	480.514	426.24	417.24	496.86	19	11	4	125289	83688.4	94815.8	126349	207412	127724	84456.8	88451	100226	91807.1	130989	91045.3	119428	136679	91274.2	140799
1222.3@201	0.983542	16.9445	2.50895	0.0235936	0.126868	-4.3072	1222.35	1222.34	1222.35	201.15	199.5	202.68	16	12	4	90244.2	72901.6	63521.8	139319	178978	47403.5	566699	158807	88514.4	88081.2	84291.2	154345	155532	104190	143211	212470
1934.6@568	1.19536	14.6985	2.50623	0.0237223	0.127398	-4.31233	1934.57	1934.56	1934.58	567.54	563.82	569.64	7	4	3	7558.14	5519.51	29306	44592.3	57475.4	6678.87	43307.9	53912.3	19799.9	8618.59	38306.8	72713.2	58150.5	10067	29098.8	42521.6
928.8@231	1.05327	15.7927	2.50579	0.0237431	0.127398	-4.31315	928.754	928.707	928.793	231	215.4	238.68	9	5	4	73688.6	18768.3	46966.9	64953.9	62383.5	71894.8	92712.7	114373	14089.4	53450	59113.7	78575.3	142399	19546.6	76260.4	56102.3
669.5@1229	-1.93281	15.2589	-2.50577	0.0237437	0.127398	-4.31318	669.495	669.493	669.497	1228.59	1227.78	1233.24	6	6	0	143543	79883.2	10458.6	14588.8	112271	6576.66	29889.2	22701.7	93213.3	86041.4	128146	14777.7	19403.1	132312	82212.5	15664.3
268.3@426	-0.820616	15.2914	-2.50522	0.0237697	0.127398	-4.31421	268.299	268.298	268.3	425.94	418.26	432.84	7	5	2	58986.6	50812.2	21507	48024.5	56301.7	84355.7	57589.4	24271.2	41321	36108.1	41393.3	38392.3	24886.6	24921	52668.6	43683
857.6@1575	-0.534873	20.6649	-2.5051	0.0237755	0.127398	-4.31444	857.594	857.581	857.595	1574.58	1567.56	1650.72	25	12	4	2.11058e+06	2.32632e+06	1.76257e+06	1.44079e+06	1.65366e+06	2.29519e+06	1.26076e+06	1.21254e+06	1.61664e+06	2.82081e+06	1.63441e+06	1.2199e+06	1.34224e+06	1.92501e+06	1.47971e+06	1.23313e+06
1594.4@194	0.963251	16.8723	2.50487	0.0237867	0.127398	-4.31489	1594.44	1594.43	1594.45	193.65	192.48	196.2	16	12	4	112098	73870.8	57830.6	158836	164163	62297.9	424694	141236	87138.4	42670.3	74600.1	150389	192597	89551.6	123330	238912
2082.9@169	0.613123	15.8873	2.50443	0.0238074	0.127425	-4.31571	2082.85	2082.84	2082.86	168.51	167.28	170.7	16	12	4	62647.4	62880.9	55021.3	70554.9	68722.5	40445.7	92287.8	93846.9	44826.2	53852.9	56568	84110.7	87457.6	52776.6	23506.7	50985.7
947.6@1582	-0.696684	19.0059	-2.50364	0.023845	0.127467	-4.31719	947.641	947.638	947.643	1581.84	1551.72	1629.6	19	12	4	406522	684195	435537	450011	504614	563077	214211	468771	619977	898921	613870	396316	494312	967285	629068	460212
2158.9@1727	-0.615894	16.1846	-2.5036	0.0238468	0.127467	-4.31726	2158.88	2158.88	2158.89	1726.92	1701.42	1734.12	15	10	3	56837.5	68428.3	92869.4	102396	86077.5	80616	83310	52125.3	119267	57403.3	57252.5	62758.4	51429.4	103298	78811.9	67725.8
665.5@1076	-1.50079	19.1253	-2.50308	0.0238719	0.127517	-4.31826	665.461	665.46	665.464	1076.04	980.46	1136.94	7	0	2	1.07591e+06	561047	427149	954666	746883	807491	1.0531e+06	920379	733628	561513	687925	57252.3	101510	732985	876594	882451
1438.9@1717	0.909096	21.7367	2.49895	0.0240696	0.128488	-4.32603	1438.9	1438.9	1438.91	1716.51	1699.44	1736.4	22	12	4	1.98346e+06	1.99002e+06	3.86791e+06	3.1214e+06	5.7518e+06	1.69698e+06	7.65772e+06	2.92531e+06	3.13832e+06	2.12367e+06	3.97198e+06	6.49447e+06	7.87807e+06	2.17394e+06	2.45517e+06	7.11101e+06
946.6@1583	-0.564783	19.9461	-2.49646	0.0241893	0.129041	-4.3307	946.638	946.636	946.64	1582.59	1576.74	1592.64	16	12	4	1.47614e+06	1.68146e+06	822348	803936	906569	982978	680064	797096	1.08592e+06	1.23335e+06	1.11143e+06	723216	848867	1.72032e+06	1.1414e+06	788046
3005@1555	-0.957361	16.1204	-2.49502	0.024259	0.12926	-4.33341	3005.03	3005.01	3005.04	1554.99	1549.56	1560.36	14	12	2	126015	132284	62523.5	43248.5	99423	57847.5	56403.9	46979.8	74550.2	109136	112024	34006.7	70634.4	145623	58570.6	31537.4
490.4@1514	-0.741838	20.9663	-2.49493	0.0242632	0.12926	-4.33357	490.389	490.382	490.389	1513.68	1461.9	1525.2	21	12	4	2.29432e+06	1.6502e+06	2.08571e+06	2.2245e+06	1.05012e+06	2.26455e+06	1.09445e+06	1.12271e+06	2.6987e+06	2.51766e+06	3.17962e+06	2.58981e+06	1.18773e+06	2.80498e+06	2.88933e+06	3.01624e+06
474.3@523	0.749101	19.7621	2.49462	0.0242782	0.12926	-4.33416	474.287	474.285	474.297	523.44	496.62	530.28	28	12	4	607957	932646	719450	949969	1.03597e+06	632926	913458	1.67663e+06	489689	324516	1.61114e+06	1.18894e+06	1.61768e+06	951533	1.16585e+06	599199
1816.5@630	0.604123	16.7043	2.49222	0.0243947	0.12974	-4.33867	1816.47	1816.47	1816.48	629.85	627.06	639.06	6	4	2	117780	101811	121818	145127	109195	77803.9	125318	163657	55142.3	46117.4	95433.4	191650	135424	82446	74876.7	116740
1878.5@605	1.47429	14.0337	2.4921	0.0244005	0.12974	-4.33889	1878.51	1878.51	1878.51	604.59	596.7	612.18	6	3	3	5089.5	2103.09	45941.1	23806.8	40002	5125.44	29678.4	59662.3	16791.8	4081.8	10063.8	57435.8	34040.3	5155.71	18395.2	23198.9
642.5@341	0.781291	17.0562	2.48819	0.0245917	0.1306	-4.34624	642.454	642.449	642.535	341.34	337.08	370.02	11	7	3	77228.4	101659	86240.2	225140	186863	205676	208516	148856	90581.4	75341.6	152938	276086	231958	51193.6	95432	147846
847.6@218	-0.794465	18.7214	-2.48813	0.0245946	0.1306	-4.34635	847.584	847.563	847.674	217.53	214.26	344.34	28	12	4	399921	546162	498794	520076	451980	1.09566e+06	491235	131941	310653	461030	444104	277114	394344	476463	357369	531937
2211.6@1309	-2.78508	16.335	-2.48712	0.024644	0.130776	-4.34824	2211.62	2211.59	2211.64	1308.99	1279.86	1358.94	6	3	2	104562	88033.9	127601	227325	190682	84043.4	241458	148829	127909	135787	149195	18034.1	9358.6	124441	117514	107205
780.6@211	-1.36235	20.0476	-2.485	0.0247484	0.131188	-4.35222	780.601	780.6	780.659	211.14	204.48	270.3	21	9	4	1.18456e+06	1.17818e+06	1.14669e+06	1.61943e+06	2.10939e+06	1.4715e+06	2.24276e+06	357618	1.21311e+06	1.09582e+06	1.41146e+06	90933	1.25349e+06	1.15783e+06	1.27747e+06	1.76536e+06
2904@1349	-1.23818	14.9371	-2.48489	0.024754	0.131188	-4.35243	2904.03	2903.99	2904.11	1348.65	1263.24	1366.86	8	5	3	20883.9	45285.4	29893.6	84902.8	46913.5	15100.5	19324.3	13433	54782	33823.8	22408.8	58905	23366.4	24092	46188.4	73620.3
646.4@290	-4.28937	18.6574	-2.48362	0.0248165	0.131416	-4.35481	646.407	646.405	646.428	290.19	287.34	352.32	16	12	2	789639	515998	1.02976e+06	1.40756e+06	741164	1.51302e+06	1.40806e+06	56193.7	672019	697055	909400	0	988493	802892	653200	1.15496e+06
2875.9@1723	-0.51941	16.7476	-2.48336	0.0248296	0.131416	-4.3553	2875.86	2875.86	2875.87	1722.96	1704.48	1796.34	11	5	3	82227.9	91588.8	144780	121269	159573	125075	68585.2	79646.4	122414	99917.3	138646	119839	99598.3	128116	111062	78552.7
2675.2@225	-1.8237	12.6705	-2.48109	0.0249419	0.131924	-4.35955	2675.22	2675.21	2675.22	224.76	224.46	226.38	7	5	2	5125.64	6509.36	16346.5	11495.6	10461.6	23624.3	14361.7	10478.1	6315.98	7305.94	7570.71	11691.3	8456.6	3976.81	8017.18	8508.62
1647.4@188	0.422163	17.1837	2.48019	0.0249868	0.132075	-4.36124	1647.45	1647.45	1647.46	187.86	186.66	190.2	16	12	4	161689	175702	127182	147325	138318	108051	191509	181021	123198	113789	143457	221656	172286	104412	99335.8	160176
2243.9@338	-1.56539	13.945	-2.47958	0.0250173	0.13215	-4.36239	2243.9	2243.89	2243.91	337.56	306.42	342.24	5	3	2	8634.98	16349.9	28764.3	32716.9	33946.2	15731.7	26838.7	9075.65	23980.7	11979.9	27022.5	11571.2	29108.3	5688.92	24703.2	25026.7
1223.3@200	0.976368	16.442	2.47747	0.0251226	0.13262	-4.36634	1223.35	1223.34	1223.35	200.4	198.48	203.16	16	12	4	61135.4	49274.7	37394.7	97102.7	123975	45341.7	418000	110879	65014.5	65285.1	60845.8	104309	121134	68185.2	99163.3	164253
925.3@214	0.914294	16.8884	2.47702	0.0251451	0.132652	-4.36718	925.272	925.27	925.296	214.44	193.38	217.14	17	12	4	81932.8	59115.9	67951.2	98176.8	168267	61223.2	493254	149961	96053.1	106256	83061.6	128257	173863	87946.4	163325	196228
1122.7@1454	-1.52488	15.9065	-2.47605	0.0251934	0.13276	-4.36899	1122.74	1122.72	1122.74	1453.98	1443.9	1458.9	11	9	2	137812	113763	34395.1	53381.7	34326.3	45934.7	7340.44	64772.9	64100.4	144036	98711.9	48478.5	65007.5	126284	83284.8	84647.1
1809.4@660	1.93612	15.1394	2.47595	0.0251985	0.13276	-4.36918	1809.43	1809.43	1809.43	659.88	655.02	668.88	5	3	2	5922.82	2164.19	76439	51086.3	69140.1	21553.3	53487.2	134850	31104.7	7248.66	49329	131707	127998	3684.72	38279.4	96998.2
146.1@2014	-0.950137	16.4258	-2.47543	0.0252244	0.13281	-4.37015	146.053	146.053	146.054	2014.08	2010.66	2023.74	7	7	0	102822	83747	103016	119481	76950.9	91237	57461.1	78618.7	87193.4	242979	136339	49613.7	57967.7	175876	39040.4	60147
629.4@586	1.59846	14.3509	2.47427	0.0252831	0.133032	-4.37233	629.362	629.358	629.366	585.87	580.74	591	2	0	2	66982.8	23124.8	24259.2	37625.9	2160.88	6750.94	46732.2	63039	7696.82	14450.8	30924.4	44144.3	66191.3	6294.08	21381	9423.91
1236@209	-0.955386	15.5514	-2.47336	0.0253288	0.133107	-4.37403	1235.98	1235.96	1236	208.53	204.24	222.18	8	5	2	81372.5	65850.8	71581.3	77459	95068.8	78306.1	59285.8	20648.1	38154.3	37190.4	33754	52976.1	30003.3	28565.5	35289.5	60382.2
100.1@2425	-0.445301	21.0703	-2.47333	0.0253302	0.133107	-4.37408	100.112	100.112	100.112	2424.6	2381.22	2475.12	7	0	2	2.02944e+06	2.13174e+06	2.07699e+06	2.4601e+06	2.4718e+06	2.68026e+06	1.47913e+06	2.27164e+06	2.50385e+06	2.37648e+06	2.47816e+06	2.43381e+06	1.15199e+06	2.36743e+06	2.50871e+06	2.37968e+06
382.1@2016	-0.793667	18.7942	-2.47231	0.0253818	0.133291	-4.37599	382.083	382.083	382.085	2015.73	2006.94	2024.94	16	12	4	947135	717247	430091	357742	259306	475402	285606	370308	395520	944073	526110	328171	257954	661308	477284	359423
2568.2@1562	-0.76557	17.6037	-2.46795	0.025603	0.134321	-4.38415	2568.23	2568.21	2568.25	1562.46	1552.56	1581.54	17	12	4	346118	388549	139317	151583	212583	181741	137890	121622	205522	305109	198342	129293	172565	377682	145367	162764
712.5@313	-0.79283	16.2016	-2.46746	0.0256277	0.134321	-4.38506	712.534	712.497	712.571	312.69	265.2	376.2	20	9	3	79465.2	65693.8	87407.5	84787.3	68801	152437	49631.5	34522	51279.7	63080.1	106744	112346	57462.1	94920.6	56682.2	137016
101.1@1506	-0.457065	23.1668	-2.46714	0.0256441	0.134321	-4.38566	101.115	101.115	101.116	1505.94	1496.4	1520.34	19	12	4	9.66187e+06	8.38063e+06	8.2811e+06	9.6991e+06	1.09514e+07	5.62868e+06	7.64606e+06	7.53675e+06	1.12752e+07	1.10373e+07	1.07587e+07	8.5759e+06	7.52056e+06	1.11491e+07	1.02779e+07	1.10585e+07
1465@350	-2.2152	13.4946	-2.46714	0.0256443	0.134321	-4.38567	1465.04	1465.04	1465.04	349.56	347.46	352.5	9	7	2	22126.8	28034.3	5765.47	8124.68	9276.55	16754.2	9633.89	5445.29	24928.4	9964.41	53609.8	8043.48	46142.9	20163.7	30809.9	4817.98
2047.8@170	-0.597282	14.2727	-2.46612	0.0256965	0.134507	-4.38758	2047.81	2047.8	2047.84	170.19	165.54	173.7	8	5	3	27681	26708.6	12100.8	22121.6	23241.2	15206.8	17819.8	23826.7	25862.6	25824.4	22816.5	17714.1	23228.9	26343.7	14350.5	16028.2
999.3@211	0.943367	16.702	2.46527	0.0257397	0.134646	-4.38916	999.291	999.29	999.292	211.02	209.58	213.48	16	12	4	65596.8	54211.8	51446.4	90974	150349	59234.6	470726	134017	83724.5	94713.3	68960	119487	142341	84334.6	137686	170040
2361@290	-0.589469	15.0736	-2.46443	0.0257828	0.134784	-4.39073	2361.05	2361	2361.06	290.22	286.32	322.86	19	11	4	38691.9	43306.5	39002.1	27425.9	28161.3	37541.9	32652.3	33089	34963.4	38516.9	28492.2	25274.1	38653.8	54114.3	36846.9	39907.4
100.1@2570	-0.454891	20.8238	-2.46394	0.0258081	0.134791	-4.39165	100.112	100.112	100.112	2569.68	2520.42	2638.86	8	0	2	2.22028e+06	1.69558e+06	1.71709e+06	2.16094e+06	1.96503e+06	2.40971e+06	1.17966e+06	1.89512e+06	2.07023e+06	1.95411e+06	2.02719e+06	2.10819e+06	1.0015e+06	1.93539e+06	2.05453e+06	1.95325e+06
1464@1701	-0.860631	20.5079	-2.46376	0.0258173	0.134791	-4.39199	1463.98	1463.97	1463.98	1700.52	1696.2	1714.56	16	12	4	2.74001e+06	2.76681e+06	1.40543e+06	1.38193e+06	1.90194e+06	1.52881e+06	1.97116e+06	1.05135e+06	1.50508e+06	2.14873e+06	1.73503e+06	1.07537e+06	373644	1.95599e+06	1.35161e+06	1.03766e+06
2053.8@170	0.428446	16.0222	2.46325	0.0258435	0.13484	-4.39294	2053.83	2053.82	2053.84	169.77	166.5	173.52	16	12	4	71211	71743.1	41607.4	54999.3	57947.2	53734.9	87927.6	97362.9	58918.6	63359.6	59068	91177.9	82476.5	58886.9	49254.3	69541.8
808.7@237	-0.661257	16.0737	-2.46168	0.0259244	0.135175	-4.39588	808.672	808.587	808.752	236.7	192.66	285.54	15	5	4	90783.1	83990.3	71479	77412.8	61991	82891.7	53052.5	80604.1	85581	87758.9	66147.2	48346.1	46236	66359.4	100727	32261.1
1279.9@1372	0.539333	18.3802	2.45904	0.0260608	0.135798	-4.40081	1279.87	1279.83	1279.94	1372.02	1347.06	1468.98	35	12	4	366147	355529	293051	215098	188907	344342	374624	502381	248770	348565	318511	477023	485521	395999	286427	321275
497.1@1650	-0.434977	17.57	-2.45733	0.0261493	0.136053	-4.40399	497.061	497.059	497.062	1649.7	1645.5	1688.64	17	12	4	245549	243481	220803	187684	191051	249139	165228	146738	171395	250526	177054	182578	152463	161823	160540	183842
852.6@1598	-0.489326	20.2433	-2.4573	0.026151	0.136053	-4.40405	852.565	852.562	852.569	1598.22	1562.7	1649.76	24	12	4	1.84755e+06	1.62322e+06	1.15417e+06	1.14886e+06	1.13431e+06	2.02602e+06	1.24172e+06	981382	981263	1.35974e+06	1.12001e+06	896028	797943	1.38854e+06	1.3922e+06	1.28863e+06
1893.5@596	1.47488	15.8695	2.45712	0.0261601	0.136053	-4.40438	1893.53	1893.52	1893.54	595.74	580.02	606.18	13	9	4	25939.8	4415.76	108812	114703	68187	30194.8	146010	161940	64614.3	12714.7	107024	91051.6	155672	28860.1	75436.7	45385.5
847.7@360	-0.624918	14.3465	-2.45591	0.0262234	0.136294	-4.40665	847.728	847.722	847.732	359.76	359.04	361.56	6	4	2	23950.2	22641.5	18077.1	13264.2	36939.3	16982	28843.5	15614.4	19743.1	19560	25247.2	18937.9	26938.7	28227	27691.9	21932.1
2190@167	-0.8043	14.9154	-2.45243	0.0264052	0.13715	-4.41314	2189.95	2189.95	2189.96	167.4	165.6	169.2	11	8	3	55059.1	52712.6	23098	16488.1	40694.6	20026.9	23351.6	23382.5	43444.8	41683.2	39392	31460.6	31598.5	48620.5	32580.8	20114
555.3@1557	5.77388	14.2869	2.45211	0.0264219	0.13715	-4.41373	555.317	555.294	555.339	1557.36	1508.88	1603.74	13	6	4	106514	212820	83187.2	48005.6	0	17908.4	395363	630092	0	0	104314	1.3702e+06	85080.7	126291	0	2590.62
1463.5@170	0.974779	14.873	2.45087	0.0264871	0.1374	-4.41605	1463.46	1463.43	1463.47	169.74	167.58	188.58	11	6	4	20948.5	16866.4	22337.2	47882.5	59375.9	9019.32	54002.6	69274.9	26362.9	5672.42	35860.7	63035.4	43014.1	22589.2	25493	37668.3
718@1652	1.11607	17.1188	2.45034	0.0265151	0.137457	-4.41704	718.033	718.026	718.051	1651.74	1646.52	1672.62	17	11	4	56920.2	46271.4	250092	101625	103272	75100.6	359932	336478	290438	76769.3	198085	199418	191588	55394.7	189700	154848
1872.5@597	0.576708	17.5572	2.44863	0.0266054	0.137837	-4.42023	1872.54	1872.54	1872.57	596.7	503.94	603.96	17	12	4	208599	182969	210344	192184	191968	279511	257353	246321	100124	128541	174955	307836	263119	77845.6	150265	193905
513.4@236	-0.87666	17.0111	-2.44739	0.0266706	0.138052	-4.42253	513.41	513.372	513.419	236.22	232.38	340.98	14	11	0	88792.3	88206.6	271326	175369	208188	151059	104732	178016	179634	114912	236803	45833.1	80403.2	80759.6	160419	136233
1439.9@1706	0.941305	20.6501	2.44717	0.0266822	0.138052	-4.42294	1439.91	1439.9	1439.91	1706.16	1699.44	1742.52	17	12	4	1.03308e+06	934945	1.80524e+06	1.42279e+06	2.56339e+06	769962	3.50416e+06	1.28753e+06	1.5216e+06	1.00847e+06	1.87088e+06	3.0851e+06	3.75325e+06	882515	1.10202e+06	3.84072e+06
974.8@1225	1.28911	16.249	2.44687	0.0266982	0.138052	-4.4235	974.771	974.77	974.772	1224.54	1221.84	1232.64	4	1	3	65725.1	16458.7	73452	66542.6	24817.6	109737	97120.1	135192	38163.8	42487.8	80850.3	168670	279377	180824	144385	37595.9
783.6@442	0.607409	15.9636	2.44459	0.0268196	0.138591	-4.42776	783.577	783.563	783.579	442.32	440.94	445.74	3	0	3	68285.3	66378.7	56686.3	37664.5	36027.2	97851.5	89902.5	80916.5	37975.2	61221.3	58129.2	108086	98200.4	45946.4	71607.6	48829.1
410.2@529	2.2198	16.0217	2.44422	0.0268393	0.138604	-4.42845	410.168	410.167	410.172	529.2	526.62	545.28	9	4	4	13480.8	9037.65	92312	112507	178850	1739.53	133379	310034	64675.3	7955.81	199477	206622	251886	32656.3	153171	52500.4
490.2@2015	-0.952995	18.1935	-2.44365	0.0268694	0.138671	-4.4295	490.177	490.177	490.178	2014.56	2009.94	2020.8	16	12	4	96307.3	553892	412973	377444	245170	441546	219511	180732	201652	566524	447511	250931	131966	420803	403187	329242
336.1@1650	-0.553606	16.4277	-2.44118	0.0270014	0.139263	-4.4341	336.054	336.053	336.055	1649.76	1646.46	1652.64	15	12	3	117017	135594	94964.9	86355	108921	134258	78206.8	66459.5	76258.3	96247.2	74653	89289.3	60222.8	80028.2	57002.3	80527.6
1719.5@190	0.469753	15.754	2.44081	0.0270216	0.139279	-4.4348	1719.5	1719.49	1719.51	189.6	187.26	192.18	16	12	4	65939.8	55852.4	46306.7	50557.1	63217.9	42092.7	80785.2	74187.4	41201.6	40390.7	58314.4	83266	69660.5	44265.5	28564.5	54398.2
2440.1@302	-0.716328	13.5053	-2.43968	0.0270822	0.139502	-4.4369	2440.12	2440.1	2440.13	302.46	299.34	306.42	12	8	4	16110.6	13032	13727.5	5643.6	17675.1	10480.5	14733.8	15575.6	11257	11922.8	19032.1	14732.3	13754.9	9087.9	15494.4	9134.57
1337.9@296	-2.13856	15.0397	-2.43907	0.0271149	0.139581	-4.43803	1337.87	1337.86	1337.88	295.56	290.28	305.22	9	8	1	56185.9	41482.8	57361.8	56889.6	95468.8	40943.4	82347	9175.49	44943.6	40280.3	64653.4	8001.95	82936.1	14855.2	29769.3	56581.5
2080.9@169	0.425694	17.0172	2.43713	0.0272195	0.14003	-4.44164	2080.86	2080.85	2080.86	168.51	166.5	170.7	16	12	4	150722	145684	103143	126316	114611	94947.9	160119	185450	120892	128935	122117	171141	166617	121769	100610	87368.4
1997.7@344	-1.23431	13.5742	-2.43515	0.0273265	0.140491	-4.44532	1997.66	1997.65	1997.67	344.28	334.86	346.14	7	5	2	18976	24624.4	13374.6	17905.4	17787	18938.8	9508.85	10824.7	9923.78	19055.1	7378.29	15805.2	18878.5	7196.71	28004.1	10862
884.6@1375	6.241	12.696	2.43383	0.0273983	0.140771	-4.44779	884.586	884.576	884.607	1374.66	1371.06	1409.58	7	0	4	0	0	108660	142723	130305	106960	185359	257334	2094.81	0	0	82675	247919	0	1637.3	124251
420.2@586	1.21087	18.0648	2.43215	0.0274896	0.141099	-4.4509	420.204	420.202	420.209	586.14	534.12	589.86	17	11	4	401584	240899	388930	583767	121194	365573	321203	487811	74683.3	94289.6	296227	886239	560527	69875.7	250271	233580
912.7@1553	-0.605071	21.1346	-2.43191	0.0275026	0.141099	-4.45135	912.652	912.62	912.653	1552.92	1529.82	1605.54	19	12	4	3.37143e+06	3.50399e+06	1.87351e+06	1.67423e+06	2.07426e+06	2.47204e+06	1.49608e+06	1.76578e+06	2.56263e+06	3.29764e+06	2.75247e+06	1.45443e+06	1.96121e+06	3.47744e+06	2.57467e+06	1.65006e+06
1531.1@1370	-1.22037	14.9769	-2.43169	0.0275144	0.141099	-4.45175	1531.06	1530.98	1531.08	1369.62	1345.74	1431.48	9	6	3	37787.1	27650.7	54816.3	45868.6	25648.6	45335.3	67779.2	15358.7	28058.6	64961.1	26076	31914	15294.8	20657.3	56812.4	56205.3
562.3@1785	-0.973444	15.9417	-2.43037	0.0275865	0.141378	-4.4542	562.299	562.298	562.303	1785.18	1781.34	1787.52	12	9	3	150449	135799	34833.3	37256.3	78970.9	37128.1	32028.5	57128.7	75073.6	102038	121040	45551	47055.3	53975.8	92034.3	38164.2
1176.8@1405	0.948928	15.6573	2.42938	0.0276406	0.141566	-4.45604	1176.78	1176.75	1176.79	1404.6	1400.76	1451.7	17	8	4	18947.2	19506.8	79471.6	80935.4	46690	32735.1	80059.3	96999.1	48766.4	20455.3	54956.6	90128.4	96343.2	23507.8	53625.1	90634.8
2099.8@167	0.521342	14.8177	2.42618	0.0278165	0.142262	-4.46199	2099.83	2099.83	2099.84	166.68	164.28	168.24	9	7	2	27555	23413.7	25968.5	34172.9	41965.7	13502.9	46835.6	51196.5	33681.9	20422.7	22307.9	38766.8	42337.5	18746.2	21103.1	27154.5
2616.7@1543	4.10391	11.5386	2.42606	0.0278231	0.142262	-4.46221	2616.73	2616.72	2616.74	1543.38	1537.32	1545.78	3	1	2	0	0	5006.09	2447.09	20895.5	0	34613.5	44506.7	24454.1	0	20693.6	20785.1	32139.7	2479.11	0	5222.01
2188.6@186	0.670976	15.6786	2.4257	0.0278432	0.142262	-4.46289	2188.59	2188.58	2188.6	186.06	183.48	189.18	16	12	4	61942.2	41317.1	25616.1	58151.9	74469.3	33836.7	96207.2	65471.6	34706.6	24873.8	41205.3	73257.7	91921.2	37835.7	50554.9	90028
610.2@201	0.65385	17.0519	2.42563	0.0278468	0.142262	-4.46301	610.186	610.185	610.187	201.3	199.62	203.4	16	12	4	106556	93608.6	78815.2	92708.6	171442	128535	295312	312980	118736	99946.4	110370	155081	108479	112296	148086	154197
950.5@341	-2.20508	16.1118	-2.4247	0.0278984	0.142435	-4.46474	950.518	950.513	950.52	341.22	335.1	343.5	7	6	1	153822	145275	65206.2	13691.3	76675.1	147241	41462.7	96959.9	209231	151715	218890	5595.84	59469.8	101123	184255	29618.3
1326.9@1417	-0.794041	17.6222	-2.42033	0.0281407	0.143582	-4.47284	1326.91	1326.8	1326.93	1416.54	1368.54	1516.38	19	11	4	220735	222959	262798	290147	218717	377678	65613	178773	148260	235891	175683	217246	148725	309168	113804	211325
1404@1731	-1.40156	18.1363	-2.41962	0.02818	0.143692	-4.47415	1403.99	1403.98	1403.99	1730.76	1719.42	1814.4	8	4	3	531170	530555	465750	232916	337732	264411	29119.2	386912	388868	599388	452841	210888	199875	221981	119223	542606
1053.7@1387	2.73129	15.0957	2.41876	0.0282283	0.143797	-4.47575	1053.69	1053.69	1053.69	1386.66	1383.9	1389.42	2	0	2	7990.44	6997.08	5120.7	6330.72	7706.04	14189	43059.9	614311	224987	9643.55	293257	42344.4	526752	9243.85	111407	13820.4
909.6@274	0.725971	16.3081	2.41857	0.0282386	0.143797	-4.4761	909.577	909.572	909.6	273.99	271.38	282.48	8	5	3	69257.6	46304.2	91814.1	106011	93956.7	136793	133904	81259	47986.7	45990.2	68756.5	128057	167510	30704.3	58084	90686.2
522.6@1219	-0.599217	14.3903	-2.4183	0.0282541	0.143797	-4.47661	522.595	522.595	522.598	1218.66	1217.28	1221.12	5	2	3	31278.9	15360.8	20979.9	16885.7	18813	24312.5	22364	15767.6	21492.7	21667.2	31957.2	20503	34731.1	22519.9	23854.6	28108.8
2185.6@186	0.665217	16.5174	2.41615	0.0283746	0.144267	-4.48059	2185.59	2185.59	2185.6	185.58	184.5	188.76	16	12	4	111552	76285.9	49870.7	109269	135984	54235.4	153177	116082	59465.8	47918.7	73365.6	127175	162110	70497.9	71101.9	162945
1322.3@193	1.66533	15.8127	2.41571	0.0283993	0.144267	-4.48141	1322.27	1322.08	1322.29	192.54	185.64	230.04	16	9	4	14469.7	40489.4	70934.9	90690.7	183902	76281.6	185816	208919	68697	4046.32	70399.6	94839.5	117244	25305.2	17238.8	39182.1
2112.6@187	0.640072	16.6238	2.41569	0.0284	0.144267	-4.48143	2112.57	2112.57	2112.58	187.32	185.52	189.18	16	12	4	111426	78741.6	53415.7	111841	140886	61353.6	178777	119847	65653.4	52972.8	75894.3	129013	168888	78706.3	95558	169893
850.3@217	0.853229	17.484	2.41513	0.028432	0.144339	-4.48249	850.253	850.251	850.296	216.57	192.48	220.14	24	12	4	115149	87392.2	99944.9	145947	265722	108397	659256	213426	136901	174813	136057	191808	261129	135653	244534	288672
1294.4@198	1.04895	16.3991	2.41458	0.0284627	0.144404	-4.4835	1294.36	1294.23	1294.37	198.36	185.7	205.2	19	10	4	55771.6	56977.8	47868.6	77813.7	39560.1	55032.4	463229	67045.4	63802.1	64459.1	59754.8	123821	154267	87608.2	127081	154623
891.7@284	0.488327	20.2494	2.41321	0.0285398	0.1447	-4.48603	891.684	891.649	891.7	284.4	246.6	416.4	31	12	4	1.03879e+06	830632	1.1487e+06	1.68499e+06	1.63596e+06	1.53141e+06	1.76429e+06	1.3212e+06	1.04772e+06	690627	1.23388e+06	1.71656e+06	1.67603e+06	754486	1.22154e+06	1.32899e+06
1739.5@192	0.703853	17.1333	2.41291	0.0285569	0.1447	-4.48659	1739.48	1739.48	1739.49	191.55	190.5	194.16	16	12	4	152321	102764	70664.8	180730	187797	80015.3	361644	164341	97450.1	80588.2	106760	168462	205602	113851	135705	231710
625.2@196	-1.8076	12.7997	-2.41232	0.0285905	0.14478	-4.48769	625.239	625.236	625.24	196.44	193.56	197.46	6	6	0	22571.2	7724.27	6152.13	2453.94	9181.43	8518.67	9254.45	13765.3	7213.73	12157.6	16722.4	11277.4	7779.78	19586.9	8631.14	6085.34
829.6@455	-0.765483	16.6668	-2.41013	0.0287145	0.145227	-4.49174	829.638	829.597	829.653	454.53	444.12	482.4	16	8	4	104089	61730.1	48513.3	137739	126656	194376	67812.7	70224	155865	103099	160402	101572	70491.9	82140.1	223633	88990.5
455.3@1521	-0.635814	18.8247	-2.40994	0.028725	0.145227	-4.49208	455.297	455.293	455.298	1520.76	1513.68	1531.5	17	12	4	593330	694623	408329	381793	330922	573701	181484	367370	547091	683568	516178	445908	447745	506116	569686	405464
276.1@543	-1.10032	20.1159	-2.40981	0.0287327	0.145227	-4.49233	276.146	276.145	276.17	543.12	540.78	598.2	18	12	4	1.42177e+06	1.71074e+06	928417	1.28759e+06	909859	1.41864e+06	941563	283753	1.12398e+06	872249	2.71883e+06	289345	2.21297e+06	1.57533e+06	2.87001e+06	1.02813e+06
2027.7@345	-0.706678	14.5789	-2.40769	0.028853	0.1457	-4.49624	2027.69	2027.67	2027.7	345.15	335.28	356.04	12	8	3	21834	40417.8	12099.2	21964.5	25138	32901.4	24076.8	33383.2	22734.4	29830.3	29150.8	20899.7	18856.5	24168.1	32631.1	38191.4
851.3@218	0.828187	17.1905	2.40753	0.0288624	0.1457	-4.49655	851.253	851.252	851.254	217.59	216	220.14	16	12	4	98313.1	76028.3	79312.5	115768	205650	91731.3	531466	174672	107757	144098	111912	158734	205723	114410	198781	236510
665.5@718	-0.50299	22.2402	-2.40651	0.0289206	0.145813	-4.49844	665.461	665.461	665.462	718.17	649.62	731.52	4	1	2	5.77095e+06	4.88106e+06	4.84984e+06	6.37523e+06	4.64638e+06	6.02668e+06	5.93309e+06	5.5629e+06	4.23714e+06	3.6515e+06	5.985e+06	2.29345e+06	3.08255e+06	5.17483e+06	5.52234e+06	6.19755e+06
2081.9@168	0.393223	16.5899	2.40651	0.0289209	0.145813	-4.49844	2081.86	2081.85	2081.86	168.48	166.5	170.7	16	12	4	107757	108907	73365.8	89487.4	92953.3	72691.2	121829	137036	86829.6	96787.3	96962.9	130483	119685	83642.2	74633.3	68925.1
1829.5@630	0.701815	17.0343	2.40572	0.0289656	0.145947	-4.49989	1829.5	1829.49	1829.5	630.48	623.88	636.96	15	11	4	89020.5	135734	176966	170043	61900.3	191192	173852	190651	69622.2	76803.4	116699	216462	213367	85608.2	114215	173432
598.4@1411	1.19916	16.9964	2.40277	0.0291353	0.146694	-4.50536	598.394	598.38	598.396	1411.38	1408.02	1435.56	5	1	4	76528.4	68770.6	156964	132401	55813.3	197715	370103	197746	55298.5	92242.5	56845.8	406738	134890	72155	495124	101793
992.7@273	-0.868624	16.3953	-2.40241	0.0291559	0.146694	-4.50602	992.657	992.65	992.679	273.3	268.98	325.5	14	11	3	105175	117092	77951.6	72192.5	120498	171678	24092.1	69068.3	92041.7	86946.6	147938	92620.4	93002.2	48405.2	119749	55707.4
1667.5@193	0.80621	17.2892	2.4022	0.0291682	0.146694	-4.50641	1667.46	1667.46	1667.47	192.6	191.46	195.18	16	12	4	150492	97945.3	79513.9	200967	218678	92918.3	489629	178565	101098	89297.7	108606	185681	231020	115903	171133	289698
1707.5@190	0.442962	14.5186	2.40155	0.0292057	0.146764	-4.50761	1707.48	1707.47	1707.49	189.69	187.68	192.18	8	5	3	21731.8	18119	25461.8	27050.6	23770.4	11769.3	41653.1	45434.5	19706.5	20152.8	26858.5	31321.5	30331.9	14914.6	21584.8	21516.7
1191.8@1419	-1.35516	15.7764	-2.40132	0.0292184	0.146764	-4.50802	1191.78	1191.77	1191.85	1419.48	1393.86	1445.64	21	10	4	25207.8	22106.9	34132.2	71817.5	51543.1	44004.7	41328.7	30537.1	122036	79890.6	170537	66162.2	20125.3	76689.6	185551	111322
910.3@196	0.878488	15.9265	2.39947	0.0293257	0.147212	-4.51145	910.256	910.243	910.261	195.72	192.36	204.54	21	12	4	92949.4	34145.4	45935.5	27983.6	44189.4	45599.3	143685	122790	28912	64333.7	116153	82813.8	83830.6	82038	35053.2	59464
467.2@1769	-0.532087	16.2508	-2.39792	0.0294155	0.147542	-4.51431	467.246	467.245	467.359	1769.43	1707.42	1776.36	14	8	4	106035	72895.8	112483	124332	82988.3	63460.4	59433.5	82482.7	71014.4	73525.3	64166	76611.1	49512.4	61618.9	81344.1	85581.7
1708.2@1558	-0.587348	23.1203	-2.3977	0.0294282	0.147542	-4.51471	1708.16	1708.16	1708.16	1557.99	1549.56	1564.14	16	12	4	1.27901e+07	1.49112e+07	7.63674e+06	6.70599e+06	8.9335e+06	1.18123e+07	7.40521e+06	6.37908e+06	8.43656e+06	1.2756e+07	9.62133e+06	6.78516e+06	7.72131e+06	1.48749e+07	6.75903e+06	7.54506e+06
2595.7@1549	0.49679	17.4628	2.39697	0.0294707	0.147664	-4.51606	2595.75	2595.72	2595.81	1549.38	1536.72	1586.88	18	12	4	139341	135721	166395	216455	179115	101380	248504	263998	236492	107381	188201	217067	227489	134413	158944	194418
2592.7@1547	0.874772	16.9579	2.39448	0.0296163	0.148302	-4.52067	2592.74	2592.71	2592.79	1547.22	1528.44	1569.48	16	11	4	91861	117660	140598	152324	189964	53001.5	210158	212015	186047	41391.7	136601	187320	219329	77757.3	51327.5	150720
546.5@399	0.768607	19.2219	2.39397	0.0296459	0.148345	-4.5216	546.518	546.517	546.519	399.27	397.2	401.88	16	12	4	499322	281146	588198	816122	1.22619e+06	534045	835067	961747	499564	210055	629521	717447	1.21368e+06	495140	413719	724823
593.6@1650	-0.803879	23.7001	-2.3937	0.0296617	0.148345	-4.5221	593.55	593.55	593.55	1650.24	1647.18	1654.68	13	9	4	1.54874e+07	3.70828e+07	2.0056e+07	9.7513e+06	9.92125e+06	3.27673e+07	9.08814e+06	8.65779e+06	1.37163e+07	1.79004e+07	1.227e+07	9.75062e+06	1.05422e+07	1.69814e+07	8.86068e+06	1.02483e+07
811.7@234	-1.57223	16.525	-2.3912	0.0298082	0.148986	-4.52671	811.702	811.701	811.781	233.52	188.28	235.44	15	9	3	119244	225865	149294	170127	58685.4	313846	235624	50274.8	102114	183524	105154	31816.4	20226.4	34483.9	190711	42936.3
1887.6@595	0.517191	17.2651	2.39072	0.0298364	0.149034	-4.52759	1887.56	1887.54	1887.57	594.96	581.94	641.64	18	12	4	127523	131181	178810	158335	122953	273171	197064	193630	80064.7	97727.6	152482	245328	215686	129932	125182	142151
1279@206	-0.875073	15.4359	-2.3892	0.0299264	0.149304	-4.5304	1279.02	1278.98	1279.04	206.46	200.46	218.16	10	7	2	66793.8	55496.4	82840.9	61197.9	109567	56260	31291.3	40803.4	29535.1	28771.3	25940.5	50005.9	24383.9	33034.8	52323.7	51048.3
629.6@1228	1.32076	14.9596	2.38918	0.0299273	0.149304	-4.53043	629.589	629.588	629.59	1228.23	1224.84	1231.62	2	0	2	12157.3	12038.9	46991.5	11214.5	22726	28348	36433.3	75453	9428.81	21504.5	32458.5	77864.2	105760	70638.9	81844.6	17645.8
889.6@202	-0.927706	18.4475	-2.3873	0.0300385	0.1497	-4.5339	889.638	889.63	889.694	201.96	150.84	227.52	26	12	4	250418	420442	599033	932030	481342	528382	626258	144531	191344	355339	472301	150632	189197	273932	317280	454334
1595.4@194	0.891565	16.2338	2.38721	0.0300437	0.1497	-4.53406	1595.44	1595.39	1595.44	193.86	191.46	217.26	16	11	4	65354.6	47311.6	44172.1	99334.4	119554	38910	277606	99122	36383.8	45783.4	46615.6	91049.5	115835	60643.8	81572.5	151562
1780.2@1541	4.36115	12.1568	2.38584	0.0301255	0.150015	-4.5366	1780.16	1780.15	1780.16	1541.1	1536.66	1544.16	6	2	4	0	0	15359	23819.9	33696.4	0	64403.9	39413.9	27565.1	0	20726.6	60986.2	45265.9	0	0	34899.4
1703.5@190	0.372766	16.3034	2.38529	0.0301579	0.150067	-4.5376	1703.49	1703.48	1703.49	189.66	188.04	193.2	16	12	4	87669.4	82535.1	75051.2	65543.7	81894.4	61433.9	103792	102700	68196.3	72321.8	78954.1	117820	93609.9	72243.5	55611.5	67894.4
2334@290	-0.390054	16.0362	-2.38478	0.0301885	0.150067	-4.53855	2334.02	2333.98	2334.03	289.56	285.36	326.1	21	12	4	82433.5	79596.4	67167.5	55365.2	66406.1	62615.4	58583.4	61522.2	62051.8	70851.9	70190.1	52219.9	74155.3	78963.2	73537.6	55723.1
1162@234	-0.841747	15.5228	-2.38472	0.0301917	0.150067	-4.53865	1161.96	1161.95	1162.15	234.09	186.42	236.58	12	9	3	87187.3	70159.3	41235.3	43914.7	72015.4	107418	44355.3	42556.9	42892.2	57344.4	57161	24282.6	42297.6	20212.4	63939.3	23972.2
467.3@1456	-1.48928	16.3529	-2.38418	0.0302237	0.150134	-4.53964	467.29	467.288	467.296	1456.5	1397.82	1459.92	11	8	2	90004.4	57019	133477	194780	186158	140158	235966	19640.8	56738.3	78700.5	85484.6	22766.1	55275.6	86988.3	42424.6	297848
908.3@196	0.765171	17.7216	2.38323	0.0302809	0.150296	-4.54141	908.259	908.256	908.262	195.66	194.46	198.18	16	12	4	300616	115742	175418	83366.9	157212	194755	407757	389774	142930	189942	380663	268437	267335	281388	140567	202656
2458.1@299	-0.694817	13.451	-2.38301	0.0302935	0.150296	-4.54179	2458.11	2458.09	2458.12	299.46	297.66	302.88	8	4	4	6777.39	4964.03	15312.5	15099.3	15160	5712.77	17729.8	12990.9	16672.4	7789.79	18675.7	16639.2	13777.1	9780.92	13892.6	12910.8
854.6@1559	-0.405489	24.6841	-2.38075	0.0304292	0.150877	-4.54597	854.584	854.583	854.584	1558.59	1549.86	1563.36	16	12	4	3.36555e+07	3.78761e+07	2.48869e+07	2.33329e+07	2.73601e+07	3.21363e+07	2.27742e+07	2.24172e+07	2.67056e+07	3.35222e+07	2.78655e+07	2.27463e+07	2.40788e+07	3.61954e+07	2.43187e+07	2.30936e+07
1258@239	-0.656659	16.3667	-2.38035	0.0304529	0.150901	-4.5467	1258.04	1258.04	1258.07	238.56	205.74	243.12	17	12	4	90506.8	94266	133476	117599	71891.8	172048	81464.4	69688	61734.2	58959.4	62201.4	51798.4	65988.1	57440.5	107169	131433
274.3@398	0.428213	20.2578	2.37975	0.0304893	0.150953	-4.54781	274.264	274.264	274.265	397.59	396.18	399.9	16	12	4	1.14404e+06	913981	1.1785e+06	1.43104e+06	1.75334e+06	1.35544e+06	1.48602e+06	1.51115e+06	1.02181e+06	687875	1.36303e+06	1.43399e+06	1.80369e+06	989666	1.01593e+06	1.43388e+06
998.3@211	0.912907	16.7746	2.37956	0.0305007	0.150953	-4.54816	998.292	998.29	998.324	210.57	190.68	214.14	22	12	4	74017.9	52814.2	51522.5	97445.7	154843	68865.6	477670	144629	81958.2	98206	73444.5	113400	155281	90124.1	150211	184049
828.6@412	-2.04101	15.7107	-2.37915	0.0305254	0.150983	-4.54892	828.641	828.569	828.674	412.38	403.44	478.8	8	7	1	98302.2	191633	42760.2	284600	135949	41941.7	6477.38	29880.7	57753.4	64982.9	134249	56647.1	37202.7	123568	56944.9	3241.19
1350.4@189	0.605624	17.1436	2.37814	0.0305861	0.15119	-4.55077	1350.36	1350.34	1350.37	189.45	174.66	192.18	18	12	4	110377	144275	146277	110722	199040	104096	253406	212782	161359	123354	135026	252444	131298	70044.1	85101.5	158108
1519.5@170	0.847093	14.0091	2.37772	0.030611	0.151214	-4.55153	1519.5	1519.49	1519.5	170.01	165.48	171.72	8	4	4	19086.6	16462.1	14640.1	20899.1	28429.6	6820.62	31498.1	39489.2	14162.5	12145.9	15849.1	36601.7	25218.8	11066.9	6636.62	10299.1
1466.1@1650	-0.790889	15.4651	-2.37744	0.0306282	0.151214	-4.55205	1466.08	1466.07	1466.09	1650.36	1647.18	1652.52	7	5	2	50839.7	106425	36750	38295.3	36738.3	48758.3	37439.2	37652.3	66909.3	58945.9	42602.1	33449.5	38764.3	85126.4	31805.1	37411.6
376.3@260	-0.996502	18.6246	-2.37529	0.030758	0.151762	-4.556	376.341	376.34	376.343	259.89	258.42	261.3	16	12	4	749426	442492	354643	346263	144384	793061	126594	363415	304401	379853	599788	214672	366687	554191	720842	888754
2040.5@188	0.687546	15.8148	2.37357	0.0308628	0.152186	-4.55918	2040.55	2040.54	2040.56	188.16	186.6	190.2	16	12	4	65989.7	35022.3	33851.2	59675.3	87062.7	25931.3	116591	68114.6	37890.6	32721.9	45327.4	75397.3	101791	47530.5	55323.1	103506
1518.4@195	0.906364	17.3571	2.3726	0.0309215	0.152351	-4.56095	1518.42	1518.42	1518.43	194.67	194.28	197.16	16	12	4	147609	100708	69607.1	211115	229519	87734.9	628099	187220	105977	94510.9	110070	187761	246115	132930	188429	310875
2206@167	-0.946023	14.0941	-2.3724	0.030934	0.152351	-4.56133	2205.98	2205.97	2205.98	167.22	165.48	169.62	7	6	1	34581.6	41391.3	10048.1	11745.3	22318.3	9235.77	19321.8	18592.6	17719.7	22812	30835	18320.7	14669.5	26474	26149.8	8598.5
550.1@1650	-3.16066	13.4336	-2.37117	0.0310087	0.152626	-4.56358	550.063	550.062	550.065	1650.18	1649.46	1651.74	6	6	0	42468.3	30644.5	36645.2	26343.9	22713.9	47467.8	14149	8798.76	0	34456.4	27644.2	26437.8	2054.81	15967.9	15290.5	23215
1182.8@441	3.36644	11.9196	2.36759	0.031228	0.153612	-4.57015	1182.81	1182.72	1182.9	440.94	425.76	453.72	6	1	3	0	1217.37	10239.9	3585.3	8330.89	1947.95	2719.64	77280.2	1262.64	492.348	0	51432.3	72351.9	1718.62	78340.3	893.408
927.7@1555	-0.598487	19.4778	-2.3668	0.0312766	0.153698	-4.5716	927.669	927.587	927.671	1555.14	1527.42	1625.4	28	12	4	1.20264e+06	1.09651e+06	464583	556251	630914	1.01762e+06	416729	622777	856237	764316	944150	477822	699713	1.02196e+06	912803	521978
793.6@562	1.31064	21.1894	2.36669	0.0312836	0.153698	-4.57181	793.604	793.578	793.609	562.2	483.18	720.48	37	12	4	844284	696865	3.786e+06	5.58123e+06	2.50739e+06	5.01792e+06	3.90687e+06	5.03666e+06	873200	1.19005e+06	1.41429e+06	5.677e+06	5.27012e+06	2.08293e+06	895577	4.90771e+06
1767.4@667	1.69163	15.3766	2.36612	0.0313182	0.153775	-4.57284	1767.39	1767.38	1767.39	667.02	663.6	681.96	7	2	4	10144.8	2917.54	44663.6	129369	77600.9	35401.5	109148	159046	34780.7	8704.65	63775.9	119541	68585.4	5866.75	45571.4	73128.3
1515.8@1724	-0.902668	16.7842	-2.36468	0.0314071	0.15405	-4.57549	1515.81	1515.81	1515.82	1724.43	1720.44	1733.28	10	8	2	245472	237603	89415.6	128028	53523.5	198138	78547.9	105561	67918.3	157837	125227	62268.5	67515.8	169354	102497	94304.2
773.3@1017	-1.20822	17.261	-2.3646	0.0314124	0.15405	-4.57564	773.256	773.256	773.257	1017.36	1009.14	1025.04	13	8	4	324061	206937	89707.9	249645	110159	278405	185135	173191	223959	142959	193039	20464.8	117120	163944	258627	135225
[truncated: 6,434 more rows]

## Sheet: Positive mode experiment 2
Row.names	logFC	AveExpr	t	P.Value	adj.P.Val	B	mz	mzmin	mzmax	rt	rtmin	rtmax	npeaks	deficient	sufficient	020819AKR05_deltadelta_2.mzdata.xml	020819AKR06_delta77_3.mzdata.xml	020819AKR07_delta78_2.mzdata.xml	020819AKR08_delta78_4.mzdata.xml	020819AKR10_delta77_2.mzdata.xml	020819AKR11_delta78_1.mzdata.xml	020819AKR12_Rv_2.mzdata.xml	020819AKR13_Rv_4.mzdata.xml	020819AKR15_delta77_1.mzdata.xml	020819AKR16_deltadelta_4.mzdata.xml	020819AKR17_deltadelta_3.mzdata.xml	020819AKR18_Rv_3.mzdata.xml	020819AKR20_Rv_1.mzdata.xml	020819AKR21_deltadelta_1.mzdata.xml	020819AKR22_delta77_4.mzdata.xml	020819AKR23_delta78_3.mzdata.xml
[truncated: 8,082 more rows]

[truncated: 1 more sheets: Negative mode experiment 2]
